# Supplementary material for: The histone variant Sl_H2A.Z regulates carotenoid biosynthesis and gene expression during tomato fruit ripening
Source: Hortic Res. 2021 Apr 1;8:85. doi: 10.1038/s41438-021-00520-3 (PMC8012623; doi:10.1038/s41438-021-00520-3)
Supplement: Supplementary file 1 — Dataset 1 [file 41438_2021_520_MOESM1_ESM.xls]

## Sheet: data_table
sample	library	raw_reads	clean_reads	clean_bases	error_rate	Q20	Q30	GC_pct
WT_R_1	FRAS190076211-1a	71053700	70309070	10.55G	0.03	97.58	92.93	42.02
WT_R_2	FRAS190076212-1a	70205568	69512902	10.43G	0.03	97.26	92.24	41.84
WT_R_3	FRAS190076213-1a	69800894	69057986	10.36G	0.03	97.54	92.87	42.02
DM_R_1	FRAS190076214-1a	79008420	78252568	11.74G	0.03	97.6	93.03	42.13
DM_R_2	FRAS190076215-1a	70845868	70056508	10.51G	0.03	97.55	92.86	41.98
DM_R_3	FRAS190076216-1a	77661166	76684708	11.5G	0.03	97.54	92.89	41.86
WT_P_1	FRAS190076205-1a	69417188	68479618	10.27G	0.03	97.72	93.25	41.93
WT_P_2	FRAS190076206-1a	68696792	68014748	10.2G	0.03	97.5	92.75	41.96
WT_P_3	FRAS190076207-1a	62667914	62152218	9.32G	0.03	97.64	93.07	42.03
DM_P_1	FRAS190076208-1a	92217732	91374662	13.71G	0.03	97.48	92.7	41.95
DM_P_2	FRAS190076209-1a	71336274	70683538	10.6G	0.03	97.72	93.26	41.97
DM_P_3	FRAS190076210-1a	78214838	77522854	11.63G	0.03	97.57	92.9	41.96
WT_B_1	FRAS190077171-1a	57837842	56976580	8.55G	0.03	97.55	92.87	42.02
WT_B_2	FRAS190077172-1a	68106240	67415874	10.11G	0.03	97.33	92.41	41.74
WT_B_3	FRAS190077173-1a	76517962	75741750	11.36G	0.03	97.43	92.65	42.13
DM_B_1	FRAS190077174-1a	84756526	83767708	12.57G	0.03	97.46	92.7	42.06
DM_B_2	FRAS190077175-1a	66231930	65610936	9.84G	0.03	97.5	92.8	42.08
DM_B_3	FRAS190077176-1a	75535504	74818640	11.22G	0.03	97.31	92.35	42
WT_MG_1	FRAS190077177-1a	63091816	62447318	9.37G	0.03	97.43	92.63	42.36
WT_MG_2	FRAS190077178-1a	71056234	70272262	10.54G	0.03	97.07	91.84	42.37
WT_MG_3	FRAS190077179-1a	76204462	75422080	11.31G	0.03	97.46	92.68	42.34
DM_MG_1	FRAS190077180-1a	82419028	81608636	12.24G	0.03	97.3	92.33	42.39
DM_MG_2	FRAS190077181-1a	69237096	68511138	10.28G	0.03	97.51	92.84	42.37
DM_MG_3	FRAS190077182-1a	69894650	68741992	10.31G	0.03	97.65	93.12	42.56
