# Supplementary material for: The histone variant Sl_H2A.Z regulates carotenoid biosynthesis and gene expression during tomato fruit ripening
Source: Hortic Res. 2021 Apr 1;8:85. doi: 10.1038/s41438-021-00520-3 (PMC8012623; doi:10.1038/s41438-021-00520-3)
Supplement: Supplementary file 2 — Dataset 2 [file 41438_2021_520_MOESM2_ESM.xls]

## Sheet: align_pct
sample	total_reads	total_map	unique_map	multi_map	read1_map	read2_map	positive_map	negative_map	splice_map	unsplice_map	proper_map
WT_R_1	70309070	67822370(96.46%)	66682606(94.84%)	1139764(1.62%)	33468203(47.6%)	33214403(47.24%)	33330941(47.41%)	33351665(47.44%)	27409822(38.98%)	39272784(55.86%)	65114680(92.61%)
WT_R_2	69512902	66845606(96.16%)	65752213(94.59%)	1093393(1.57%)	33077347(47.58%)	32674866(47.01%)	32866966(47.28%)	32885247(47.31%)	26616948(38.29%)	39135265(56.3%)	64102772(92.22%)
WT_R_3	69057986	66659401(96.53%)	65561244(94.94%)	1098157(1.59%)	32923363(47.67%)	32637881(47.26%)	32772073(47.46%)	32789171(47.48%)	26962652(39.04%)	38598592(55.89%)	64092472(92.81%)
DM_R_1	78252568	74048086(94.63%)	72785930(93.01%)	1262156(1.61%)	36537039(46.69%)	36248891(46.32%)	36387231(46.5%)	36398699(46.51%)	29634792(37.87%)	43151138(55.14%)	71137262(90.91%)
DM_R_2	70056508	67707678(96.65%)	66583299(95.04%)	1124379(1.6%)	33433953(47.72%)	33149346(47.32%)	33290474(47.52%)	33292825(47.52%)	27057571(38.62%)	39525728(56.42%)	65074068(92.89%)
DM_R_3	76684708	73913555(96.39%)	72672022(94.77%)	1241533(1.62%)	36487712(47.58%)	36184310(47.19%)	36325528(47.37%)	36346494(47.4%)	29274259(38.17%)	43397763(56.59%)	70957192(92.53%)
WT_P_1	68479618	66326365(96.86%)	65240238(95.27%)	1086127(1.59%)	32721454(47.78%)	32518784(47.49%)	32611911(47.62%)	32628327(47.65%)	26194112(38.25%)	39046126(57.02%)	63768376(93.12%)
WT_P_2	68014748	65663679(96.54%)	64558520(94.92%)	1105159(1.62%)	32420681(47.67%)	32137839(47.25%)	32264570(47.44%)	32293950(47.48%)	25967831(38.18%)	38590689(56.74%)	63051318(92.7%)
WT_P_3	62152218	60106558(96.71%)	59105573(95.1%)	1000985(1.61%)	29666645(47.73%)	29438928(47.37%)	29539980(47.53%)	29565593(47.57%)	23888031(38.43%)	35217542(56.66%)	57749864(92.92%)
DM_P_1	91374662	88364306(96.71%)	86832130(95.03%)	1532176(1.68%)	43629811(47.75%)	43202319(47.28%)	43403118(47.5%)	43429012(47.53%)	35255517(38.58%)	51576613(56.45%)	84829186(92.84%)
DM_P_2	70683538	68390944(96.76%)	67254357(95.15%)	1136587(1.61%)	33730400(47.72%)	33523957(47.43%)	33610912(47.55%)	33643445(47.6%)	27318004(38.65%)	39936353(56.5%)	65730364(92.99%)
DM_P_3	77522854	75018624(96.77%)	73739652(95.12%)	1278972(1.65%)	37014284(47.75%)	36725368(47.37%)	36854887(47.54%)	36884765(47.58%)	29889264(38.56%)	43850388(56.56%)	72061122(92.95%)
WT_B_1	56976580	54969083(96.48%)	54096655(94.95%)	872428(1.53%)	27163579(47.67%)	26933076(47.27%)	27031106(47.44%)	27065549(47.5%)	21250661(37.3%)	32845994(57.65%)	52827946(92.72%)
WT_B_2	67415874	64951970(96.35%)	63960185(94.87%)	991785(1.47%)	32162168(47.71%)	31798017(47.17%)	31962399(47.41%)	31997786(47.46%)	24338749(36.1%)	39621436(58.77%)	62390274(92.55%)
WT_B_3	75741750	73012712(96.4%)	71816204(94.82%)	1196508(1.58%)	36053762(47.6%)	35762442(47.22%)	35889348(47.38%)	35926856(47.43%)	28753262(37.96%)	43062942(56.85%)	70119744(92.58%)
DM_B_1	83767708	80940517(96.62%)	79593690(95.02%)	1346827(1.61%)	39985086(47.73%)	39608604(47.28%)	39784425(47.49%)	39809265(47.52%)	31880544(38.06%)	47713146(56.96%)	77677402(92.73%)
DM_B_2	65610936	63348963(96.55%)	62343183(95.02%)	1005780(1.53%)	31280600(47.68%)	31062583(47.34%)	31156390(47.49%)	31186793(47.53%)	25011543(38.12%)	37331640(56.9%)	60885790(92.8%)
DM_B_3	74818640	72162304(96.45%)	70980917(94.87%)	1181387(1.58%)	35669297(47.67%)	35311620(47.2%)	35472684(47.41%)	35508233(47.46%)	28229919(37.73%)	42750998(57.14%)	69235268(92.54%)
WT_MG_1	62447318	60135230(96.3%)	59142021(94.71%)	993209(1.59%)	29701244(47.56%)	29440777(47.14%)	29551483(47.32%)	29590538(47.38%)	24141233(38.66%)	35000788(56.05%)	57774804(92.52%)
WT_MG_2	70272262	67596175(96.19%)	66463038(94.58%)	1133137(1.61%)	33461882(47.62%)	33001156(46.96%)	33208600(47.26%)	33254438(47.32%)	27369185(38.95%)	39093853(55.63%)	64834616(92.26%)
WT_MG_3	75422080	72793298(96.51%)	71573694(94.9%)	1219604(1.62%)	35937145(47.65%)	35636549(47.25%)	35765434(47.42%)	35808260(47.48%)	28976095(38.42%)	42597599(56.48%)	69964852(92.76%)
DM_MG_1	81608636	78643517(96.37%)	77272966(94.69%)	1370551(1.68%)	38841650(47.6%)	38431316(47.09%)	38608520(47.31%)	38664446(47.38%)	31303750(38.36%)	45969216(56.33%)	75484804(92.5%)
DM_MG_2	68511138	66133864(96.53%)	65048329(94.95%)	1085535(1.58%)	32637660(47.64%)	32410669(47.31%)	32503065(47.44%)	32545264(47.5%)	26200995(38.24%)	38847334(56.7%)	63616236(92.86%)
DM_MG_3	68741992	66317355(96.47%)	65196775(94.84%)	1120580(1.63%)	32692444(47.56%)	32504331(47.28%)	32577876(47.39%)	32618899(47.45%)	26812212(39.0%)	38384563(55.84%)	63693986(92.66%)
