# Supplementary material for: The histone variant Sl_H2A.Z regulates carotenoid biosynthesis and gene expression during tomato fruit ripening
Source: Hortic Res. 2021 Apr 1;8:85. doi: 10.1038/s41438-021-00520-3 (PMC8012623; doi:10.1038/s41438-021-00520-3)
Supplement: Supplementary file 3 — Dataset 3 [file 41438_2021_520_MOESM3_ESM.xlsx]

## Sheet: slh2a.z_RvWT_R_All
gene_id	DM_R_1	DM_R_2	DM_R_3	WT_R_1	WT_R_2	WT_R_3	DM_R	WT_R	log2FoldChange	pvalue	padj	gene_name	gene_chr	gene_start	gene_end	gene_strand	gene_length	gene_biotype	gene_description	tf_family
gene:Solyc12g006830.2	103.828	116.154	95.9562	1450.33	1443.29	1511.64	105.313	1468.42	-3.80368	1.5e-169	2.95e-165	Solyc12g006830.2	SL3.0ch12	1248074	1251632	-	688	-	PF16211:C-terminus of histone H2A|PF00125:Core histone H2A/H2B/H3/H4	Histone
novel.302	625.994	678.807	576.716	50.1469	36.7274	46.2159	627.172	44.3634	3.82042	7.94e-84	7.82e-80	-	SL3.0ch06	5160811	5163486	+	2676	-	-	-
novel.278	3065.46	3139.35	2124.74	274.333	149.888	152.127	2776.52	192.116	3.85328	1.83e-51	1.2e-47	-	SL3.0ch05	14562904	14570057	-	4314	-	-	-
gene:Solyc05g007470.3	1025.18	1127.44	762.754	103.244	52.6096	68.361	971.79	74.7381	3.70043	9.71e-47	4.78e-43	Solyc05g007470.3	SL3.0ch05	2038185	2039768	+	1455	-	PF00004:ATPase family associated with various cellular activities (AAA)|PF14363:Domain associated at C-terminal with AAA	AAA
gene:Solyc01g111980.3	1481.82	1433.27	1720.36	498.519	444.7	479.49	1545.15	474.236	1.70422	2.51e-41	9.9e-38	Solyc01g111980.3	SL3.0ch01	98029399	98033033	-	2924	-	PF01490:Transmembrane amino acid transporter protein	Aa_trans
gene:Solyc07g008620.1	3720.68	4004.64	4621.56	1158.3	1269.58	985.938	4115.63	1137.94	1.85484	1.84e-39	6.04e-36	Solyc07g008620.1	SL3.0ch07	3569764	3572859	-	3096	-	PF08263:Leucine rich repeat N-terminal domain|PF13855:Leucine rich repeat	LRRNT_2
gene:Solyc05g024230.2	199.592	271.736	234.995	7.86618	13.8969	7.70264	235.441	9.8219	4.58573	4.91e-38	1.38e-34	Solyc05g024230.2	SL3.0ch05	30890537	30897748	-	789	-	-	-
gene:Solyc01g079480.3	2494.9	2668.34	2265.74	908.544	928.112	813.592	2476.33	883.416	1.48701	1.07e-37	2.65e-34	Solyc01g079480.3	SL3.0ch01	78379256	78379690	-	435	-	PF00170:bZIP transcription factor	bZIP_1
gene:Solyc02g084890.2	1969.71	1426.88	1311.07	311.697	238.232	231.079	1569.22	260.336	2.5917	1.92e-37	4.19e-34	Solyc02g084890.2	SL3.0ch02	48588065	48590733	-	2637	-	PF00931:NB-ARC domain	NB-ARC
gene:Solyc07g064160.3	25699	24193	27381.8	7604.63	7724.67	9698.59	25757.9	8342.63	1.62643	5.57e-37	1.1e-33	Solyc07g064160.3	SL3.0ch07	66551404	66553452	+	1457	-	PF01946:Thi4 family	-
gene:Solyc09g089830.3	1806.41	1925.59	1572.51	592.914	617.418	546.888	1768.17	585.74	1.59385	1.88e-36	3.37e-33	Solyc09g089830.3	SL3.0ch09	69926589	69951944	+	10575	-	PF03171:2OG-Fe(II) oxygenase superfamily|PF14226:non-haem dioxygenase in morphine synthesis N-terminal	2OG-FeII_Oxy
gene:Solyc07g039410.3	278.22	188.617	232.057	3.93309	7.94107	4.81415	232.965	5.56277	5.39126	1.22e-35	2.01e-32	Solyc07g039410.3	SL3.0ch07	47548630	47549939	-	1055	-	PF00931:NB-ARC domain	NB-ARC
novel.525	948.568	1005.96	794.086	265.484	197.534	223.377	916.203	228.798	2.00126	3.49e-32	5.29e-29	-	SL3.0ch10	26437927	26440133	+	2207	-	-	-
gene:Solyc08g005610.3	8843.56	7877.14	5148.34	744.338	814.952	335.065	7289.68	631.451	3.52923	1.34e-30	1.88e-27	Solyc08g005610.3	SL3.0ch08	477102	480014	+	2130	-	PF00067:Cytochrome P450	p450
gene:Solyc07g032230.3	10868.7	11663.3	8503.87	3423.76	2851.84	2726.74	10345.3	3000.78	1.78555	1.44e-30	1.89e-27	Solyc07g032230.3	SL3.0ch07	36281124	36287169	-	4007	-	PF03398:Regulator of Vps4 activity in the MVB pathway	-
gene:Solyc12g008660.1	1022.15	1113.58	692.255	5355.89	5253.01	8978.39	942.665	6529.1	-2.79229	1.17e-29	1.44e-26	Solyc12g008660.1	SL3.0ch12	2038209	2039426	+	1218	-	PF00642:Zinc finger C-x8-C-x5-C-x3-H type (and similar)	zf-CCCH
gene:Solyc01g107290.3	4066.44	3918.32	2517.38	781.702	558.853	547.851	3500.72	629.468	2.47542	1.32e-29	1.53e-26	Solyc01g107290.3	SL3.0ch01	94776731	94781426	+	1498	-	PF13639:Ring finger domain	-
gene:Solyc03g083540.3	565.512	566.915	566.925	1251.71	1476.05	1386.48	566.451	1371.41	-1.27562	6.13e-29	6.7e-26	Solyc03g083540.3	SL3.0ch03	54910060	54917236	+	1126	-	PF03517:Regulator of volume decrease after cellular swelling	-
gene:Solyc01g109110.3	5748.87	7357.11	6600.41	2409.02	1826.45	1942.99	6568.8	2059.49	1.67332	8.02e-29	8.32e-26	Solyc01g109110.3	SL3.0ch01	96057922	96063695	-	4156	-	PF00503:G-protein alpha subunit	G-alpha
gene:Solyc06g009640.2	1979.8	2586.29	2466.46	769.903	798.077	640.282	2344.18	736.087	1.67121	3.99e-28	3.93e-25	Solyc06g009640.2	SL3.0ch06	3583765	3586420	-	1195	-	PF00170:bZIP transcription factor	bZIP_1
novel.94	1020.14	707.579	421.032	62.9295	72.4622	67.3981	716.25	67.5966	3.40539	4.51e-28	4.23e-25	-	SL3.0ch02	6296156	6313064	+	6988	-	-	-
gene:Solyc02g031710.3	972.761	919.639	990.894	1896.73	1974.35	2066.23	961.098	1979.1	-1.04188	2.21e-27	1.98e-24	Solyc02g031710.3	SL3.0ch02	27255185	27256647	-	1293	-	PF13920:Zinc finger, C3HC4 type (RING finger)	-
gene:Solyc12g006420.2	3986.81	4087.76	4020.37	1765.96	1329.14	1410.55	4031.64	1501.88	1.42459	2.98e-27	2.55e-24	Solyc12g006420.2	SL3.0ch12	898264	909050	-	3960	-	PF16363:GDP-mannose 4,6 dehydratase	-
gene:Solyc09g014610.3	632.043	491.256	310.389	59.9796	41.6906	50.0672	477.896	50.5791	3.23969	4.01e-27	3.29e-24	Solyc09g014610.3	SL3.0ch09	6258663	6261526	-	2003	-	PF03595:Voltage-dependent anion channel	C4dic_mal_tran
gene:Solyc01g094410.3	8386.91	8464.3	8407.91	2722.68	1781.78	1626.22	8419.71	2043.56	2.04271	1.21e-26	9.51e-24	Solyc01g094410.3	SL3.0ch01	85784997	85789865	+	3555	-	PF00168:C2 domain|PF08372:Plant phosphoribosyltransferase C-terminal	C2
gene:Solyc02g031950.3	14447.3	7928.29	13291.9	1355.93	2226.48	1108.22	11889.1	1563.54	2.92682	3.05e-25	2.31e-22	Solyc02g031950.3	SL3.0ch02	27689742	27691993	+	1213	-	-	-
gene:Solyc03g081300.3	1335.66	1403.44	1374.72	587.997	494.331	440.014	1371.27	507.447	1.43431	3.19e-25	2.32e-22	Solyc03g081300.3	SL3.0ch03	53603240	53610908	-	3755	-	PF02536:mTERF	-
gene:Solyc12g005340.2	4960.58	3435.59	2547.73	759.087	642.234	534.371	3647.97	645.23	2.49925	3.83e-25	2.7e-22	Solyc12g005340.2	SL3.0ch12	211547	214276	-	1949	-	PF03514:GRAS domain family	GRAS
gene:Solyc08g062680.1	973.769	945.214	719.671	253.684	168.748	179.086	879.551	200.506	2.13299	1.29e-24	8.73e-22	Solyc08g062680.1	SL3.0ch08	51841433	51841906	-	474	-	PF13359:DDE superfamily endonuclease	-
gene:Solyc03g116340.3	4434.38	4856.08	4813.47	2505.38	2183.79	2218.36	4701.31	2302.51	1.02985	4.36e-24	2.86e-21	Solyc03g116340.3	SL3.0ch03	67305883	67309101	+	1184	-	-	-
gene:Solyc12g099200.2	4568.45	4531.06	4478.61	1781.69	1270.57	1149.62	4526.04	1400.63	1.69222	3.09e-23	1.91e-20	Solyc12g099200.2	SL3.0ch12	67415386	67416878	+	598	-	PF04043:Plant invertase/pectin methylesterase inhibitor	-
gene:Solyc08g062690.2	1756.01	1529.18	1297.37	467.055	284.886	317.734	1527.52	356.558	2.09895	3.11e-23	1.91e-20	Solyc08g062690.2	SL3.0ch08	51841885	51843023	+	938	-	PF13359:DDE superfamily endonuclease	-
gene:Solyc06g060680.2	4405.14	4491.63	4479.59	1353.97	951.935	684.572	4458.79	996.825	2.16132	9.31e-23	5.56e-20	Solyc06g060680.2	SL3.0ch06	38823882	38829504	-	2568	-	PF00069:Protein kinase domain	Pkinase
gene:Solyc08g008370.3	20540.9	21410.6	18838.7	4685.29	2456.77	1878.48	20263.4	3006.85	2.75257	1.31e-22	7.57e-20	Solyc08g008370.3	SL3.0ch08	2790473	2793594	-	1598	-	PF10539:Development and cell death domain	-
novel.310	61.4906	40.494	44.0615	229.103	317.643	337.953	48.682	294.9	-2.59773	1.44e-22	8.1e-20	-	SL3.0ch06	32782732	32787886	+	3773	-	PF14227:gag-polypeptide of LTR copia-type	-
gene:Solyc01g106290.3	964.697	916.442	984.04	249.751	129.042	125.168	955.06	167.987	2.50745	3.06e-22	1.67e-19	Solyc01g106290.3	SL3.0ch01	94122326	94122870	+	545	-	-	-
gene:Solyc12g008600.2	383.056	496.584	638.402	117.993	100.256	107.837	506.014	108.695	2.21907	4.46e-22	2.37e-19	Solyc12g008600.2	SL3.0ch12	1996089	2000764	+	1909	-	PF06219:Protein of unknown function (DUF1005)	-
gene:Solyc01g102840.3	3656.17	2936.88	2260.84	872.163	656.131	578.661	2951.3	702.318	2.07118	5.84e-22	3.03e-19	Solyc01g102840.3	SL3.0ch01	91408051	91413209	+	2434	-	PF00931:NB-ARC domain|PF01582:TIR domain	TIR
gene:Solyc03g044910.1	3240.86	3105.25	2804.27	5990.1	5608.38	6190.04	3050.12	5929.5	-0.959132	9.25e-22	4.67e-19	Solyc03g044910.1	SL3.0ch03	10920414	10921277	+	864	-	PF01151:GNS1/SUR4 family	ELO
gene:Solyc04g064550.1	2013.06	1821.16	1627.34	840.698	828.849	783.744	1820.52	817.764	1.15457	1.5e-21	7.41e-19	Solyc04g064550.1	SL3.0ch04	55737838	55739529	+	1692	-	PF03514:GRAS domain family	GRAS
gene:Solyc01g108240.3	143.142	157.713	108.685	9.83273	2.9779	1.92566	136.513	4.9121	4.79908	2.3e-21	1.11e-18	Solyc01g108240.3	SL3.0ch01	95501843	95503129	+	1287	-	PF00847:AP2 domain	AP2
gene:Solyc01g109590.3	1232.84	1142.36	1273.87	375.61	322.606	205.083	1216.35	301.1	2.01465	4.74e-21	2.22e-18	Solyc01g109590.3	SL3.0ch01	96404516	96408787	-	1956	-	PF00069:Protein kinase domain	Pkinase
gene:Solyc01g079600.3	4392.04	4038.74	4012.53	1874.12	1526.67	1304.64	4147.77	1568.47	1.40304	6.92e-21	3.17e-18	Solyc01g079600.3	SL3.0ch01	78563878	78568218	-	3229	-	PF01764:Lipase (class 3)	Lipase_3
gene:Solyc05g054170.3	1758.03	2523.41	2049.35	806.284	680.946	719.234	2110.26	735.488	1.52049	7.37e-21	3.3e-18	Solyc05g054170.3	SL3.0ch05	64957432	64969254	-	4313	-	PF03514:GRAS domain family	GRAS
gene:Solyc02g014840.3	223.785	236.57	272.202	59.9796	53.6022	37.5504	244.186	50.3774	2.27852	9.85e-21	4.31e-18	Solyc02g014840.3	SL3.0ch02	19145832	19146910	+	168	-	-	-
gene:Solyc01g105370.3	796.353	619.131	555.175	1923.28	1815.53	2336.79	656.887	2025.2	-1.62443	1.09e-20	4.59e-18	Solyc01g105370.3	SL3.0ch01	93452160	93468164	-	1967	-	PF01474:Class-II DAHP synthetase family|PF03060:Nitronate monooxygenase|PF00005:ABC transporter	NPD
gene:Solyc09g083100.1	1274.17	1205.23	1304.22	525.068	354.37	385.132	1261.2	421.523	1.5812	1.1e-20	4.59e-18	Solyc09g083100.1	SL3.0ch09	69208419	69209723	+	1305	-	PF03822:NAF domain|PF00069:Protein kinase domain	Pkinase
gene:Solyc08g077210.3	387.088	684.135	709.88	78.6618	94.3002	41.4017	593.701	71.4546	3.05553	1.84e-20	7.56e-18	Solyc08g077210.3	SL3.0ch08	61229146	61234179	-	2317	-	PF03372:Endonuclease/Exonuclease/phosphatase family	Exo_endo_phos
gene:Solyc02g077590.1	58.4665	36.2314	45.0406	224.186	426.832	433.274	46.5795	361.431	-2.95456	3.9e-20	1.57e-17	Solyc02g077590.1	SL3.0ch02	43046175	43046714	-	540	-	PF00046:Homeobox domain	Homeobox
gene:Solyc07g041620.1	1419.32	2081.18	2192.3	590.947	496.317	393.798	1897.6	493.687	1.94262	6.75e-20	2.66e-17	Solyc07g041620.1	SL3.0ch07	53710569	53710733	+	165	-	-	-
gene:Solyc07g039420.1	178.423	111.891	142.955	0.983273	0	7.70264	144.423	2.89531	5.62474	1.5e-19	5.78e-17	Solyc07g039420.1	SL3.0ch07	47549991	47550962	-	972	-	PF00931:NB-ARC domain	NB-ARC
gene:Solyc04g072920.3	209.673	149.188	138.059	23.5985	25.8085	21.1823	165.64	23.5298	2.81623	1.73e-19	6.55e-17	Solyc04g072920.3	SL3.0ch04	59994814	59998153	+	2566	-	PF02358:Trehalose-phosphatase	-
gene:Solyc12g010960.2	6986.74	7323.01	6792.33	11331.2	11202.9	11791.8	7034.03	11442	-0.701971	2.54e-19	9.45e-17	Solyc12g010960.2	SL3.0ch12	3827726	3836500	-	2600	-	PF00107:Zinc-binding dehydrogenase|PF16884:N-terminal domain of oxidoreductase	ADH_zinc_N
gene:Solyc04g005100.3	3752.94	3352.47	3166.55	1541.77	1057.15	1165.99	3423.99	1254.97	1.44802	9.55e-19	3.48e-16	Solyc04g005100.3	SL3.0ch04	80670	84188	+	3316	-	PF00249:Myb-like DNA-binding domain	Myb_DNA-binding
gene:Solyc10g049533.1	192.536	115.088	121.414	2.94982	1.98527	0	143.013	1.64503	6.45193	1.11e-18	3.99e-16	Solyc10g049533.1	SL3.0ch10	45995863	46000656	-	1363	-	-	-
gene:Solyc04g072900.1	3871.89	3463.3	2734.75	1221.22	1425.42	1124.59	3356.65	1257.08	1.41696	4.8e-18	1.69e-15	Solyc04g072900.1	SL3.0ch04	59953856	59954650	+	795	-	PF00847:AP2 domain	AP2
gene:Solyc09g064680.2	235.882	205.667	295.702	64.896	51.6169	46.2159	245.75	54.2429	2.18089	5.48e-18	1.89e-15	Solyc09g064680.2	SL3.0ch09	62253576	62255924	-	1749	-	PF00931:NB-ARC domain	NB-ARC
gene:Solyc03g094160.3	3219.69	3729.71	3435.82	943.942	507.236	361.061	3461.74	604.08	2.51876	5.9e-18	2e-15	Solyc03g094160.3	SL3.0ch03	57489368	57493463	+	2268	-	PF00656:Caspase domain|PF06943:LSD1 zinc finger	Peptidase_C14
gene:Solyc01g096340.3	1025.18	999.561	1123.08	503.436	474.479	393.798	1049.27	457.237	1.19877	6.77e-18	2.26e-15	Solyc01g096340.3	SL3.0ch01	87290005	87290334	+	330	-	PF02519:Auxin responsive protein	Auxin_inducible
gene:Solyc03g025290.3	1024.17	1043.25	1145.6	538.833	457.604	423.645	1071.01	473.361	1.17821	9.69e-18	3.18e-15	Solyc03g025290.3	SL3.0ch03	2759960	2764468	-	2024	-	-	-
gene:Solyc01g086960.3	13055.2	13570.8	16582.8	6018.61	4522.44	3770.44	14402.9	4770.5	1.59417	1.04e-17	3.35e-15	Solyc01g086960.3	SL3.0ch01	81750348	81750914	-	567	-	PF01428:AN1-like Zinc finger|PF01754:A20-like zinc finger	zf-AN1
gene:Solyc01g009160.2	446.563	513.634	848.918	95.3775	48.639	27.9221	603.038	57.3129	3.39609	1.8e-17	5.71e-15	Solyc01g009160.2	SL3.0ch01	3106221	3107370	-	1150	-	PF03168:Late embryogenesis abundant protein	-
gene:Solyc06g072845.1	25300.9	20881	24029.2	10461	8803.66	6830.32	23403.7	8698.34	1.42794	2.42e-17	7.56e-15	Solyc06g072845.1	SL3.0ch06	45070179	45071304	+	654	-	-	-
gene:Solyc12g099600.2	413.297	363.38	326.055	139.625	115.145	118.428	367.577	124.399	1.56295	2.56e-17	7.87e-15	Solyc12g099600.2	SL3.0ch12	67670529	67674999	+	2215	-	PF00481:Protein phosphatase 2C	PP2C
gene:Solyc11g068440.2	5770.03	7849.43	9224.52	2529.96	2234.42	1556.9	7614.66	2107.09	1.85357	3.71e-17	1.12e-14	Solyc11g068440.2	SL3.0ch11	53464357	53470581	+	1865	-	PF00332:Glycosyl hydrolases family 17	Glyco_hydro_17
gene:Solyc09g064510.3	632.043	680.938	626.652	320.547	284.886	262.853	646.544	289.428	1.15951	4.43e-17	1.32e-14	Solyc09g064510.3	SL3.0ch09	62013058	62017663	+	2546	-	PF03070:TENA/THI-4/PQQC family	-
gene:Solyc10g085590.1	2999.93	3063.69	3659.06	1370.68	1008.52	843.439	3240.89	1074.21	1.59322	4.94e-17	1.45e-14	Solyc10g085590.1	SL3.0ch10	64835763	64836974	+	1212	-	PF05743:UEV domain|PF09454:Vps23 core domain	-
gene:Solyc11g011400.2	1752.99	1476.96	1575.44	2919.34	2983.86	3291.92	1601.8	3065.04	-0.936114	7.46e-17	2.16e-14	Solyc11g011400.2	SL3.0ch11	4475509	4476443	+	662	-	-	-
gene:Solyc05g007140.3	2668.29	2081.18	1476.55	664.692	593.595	583.475	2075.34	613.921	1.75718	7.95e-17	2.27e-14	Solyc05g007140.3	SL3.0ch05	1733113	1737686	-	2907	-	PF07714:Protein tyrosine kinase	Pkinase_Tyr
gene:Solyc02g069800.1	28196	27482.6	30707.9	15279.1	13873	11435.5	28795.5	13529.2	1.08978	9.26e-17	2.61e-14	Solyc02g069800.1	SL3.0ch02	40193271	40194278	-	1008	-	PF07859:alpha/beta hydrolase fold	Abhydrolase_3
gene:Solyc06g017860.2	162.295	121.482	95.9562	1.96655	1.98527	0	126.578	1.31727	6.59741	1.34e-16	3.73e-14	Solyc06g017860.2	SL3.0ch06	14442893	14446572	-	1744	-	PF00450:Serine carboxypeptidase	Peptidase_S10
gene:Solyc10g074790.2	6857.71	7823.86	9392.93	3809.2	3410.69	3101.28	8024.83	3440.39	1.22194	1.86e-16	5.07e-14	Solyc10g074790.2	SL3.0ch10	58568481	58573793	+	1995	-	PF03547:Membrane transport protein	-
gene:Solyc11g010500.1	6257.93	7213.25	7836.09	2651.89	1826.45	1347	7102.42	1941.78	1.87097	1.88e-16	5.07e-14	Solyc11g010500.1	SL3.0ch11	3563122	3564096	-	975	-	PF00153:Mitochondrial carrier protein	Mito_carr
gene:Solyc11g066080.1	598.777	410.268	303.535	104.227	81.3959	76.0636	437.527	87.2288	2.32656	2.63e-16	7.01e-14	Solyc11g066080.1	SL3.0ch11	52048941	52049771	-	831	-	-	-
gene:Solyc00g007300.3	2800.34	2591.61	2848.33	1574.22	1626.93	1427.88	2746.76	1543.01	0.832173	3.02e-16	7.93e-14	Solyc00g007300.3	SL3.0ch02	32454509	32457425	+	2701	-	PF13855:Leucine rich repeat	-
gene:Solyc02g083820.1	1217.72	1407.7	1329.68	628.311	480.434	429.422	1318.36	512.723	1.36255	4.78e-16	1.24e-13	Solyc02g083820.1	SL3.0ch02	47631170	47633137	-	1968	-	-	-
gene:Solyc09g090900.3	346.767	397.48	260.452	1039.32	835.797	972.459	334.9	949.192	-1.50395	6.55e-16	1.68e-13	Solyc09g090900.3	SL3.0ch09	70783641	70788642	+	1922	-	PF00330:Aconitase family (aconitate hydratase)	Aconitase
gene:Solyc05g051400.3	1805.4	1016.61	752.962	266.467	186.615	178.124	1191.66	210.402	2.5018	8.1e-16	2.05e-13	Solyc05g051400.3	SL3.0ch05	62549633	62553918	+	1020	-	PF00153:Mitochondrial carrier protein	Mito_carr
gene:Solyc08g082750.3	1664.28	1634.68	1706.65	2747.26	2577.87	2758.51	1668.53	2694.55	-0.691395	8.29e-16	2.07e-13	Solyc08g082750.3	SL3.0ch08	65565741	65574907	+	5174	-	PF00564:PB1 domain|PF02042:RWP-RK domain	RWP-RK
gene:Solyc03g006640.3	675.388	725.694	686.38	1248.76	1394.65	1552.08	695.821	1398.5	-1.00733	8.5e-16	2.09e-13	Solyc03g006640.3	SL3.0ch03	1218096	1221227	+	1622	-	-	-
gene:Solyc00g060810.3	28992.3	22290.9	30817.6	10437.4	5638.16	7825.89	27366.9	7967.16	1.7803	1.08e-15	2.62e-13	Solyc00g060810.3	SL3.0ch00	13195540	13198111	-	917	-	PF00407:Pathogenesis-related protein Bet v I family	-
novel.317	214.713	172.632	177.225	19.6655	44.6685	34.6619	188.19	32.9986	2.51224	1.16e-15	2.78e-13	-	SL3.0ch06	41344117	41346733	+	1892	-	PF02902:Ulp1 protease family, C-terminal catalytic domain	Peptidase_C48
gene:Solyc01g103430.3	3677.34	3660.44	3929.31	2296.93	2416.07	2372.41	3755.7	2361.8	0.669268	1.52e-15	3.6e-13	Solyc01g103430.3	SL3.0ch01	91922387	91932323	+	2666	-	PF00069:Protein kinase domain	Pkinase
novel.3	1060.46	1413.03	1460.88	587.014	522.125	509.337	1311.46	539.492	1.28151	1.83e-15	4.3e-13	-	SL3.0ch00	4263052	4266937	+	3886	-	-	-
gene:Solyc05g009550.3	5667.21	6902.09	8105.36	2888.86	1867.14	1851.52	6891.55	2202.51	1.64571	2.78e-15	6.4e-13	Solyc05g009550.3	SL3.0ch05	3761949	3765056	+	2706	-	PF03398:Regulator of Vps4 activity in the MVB pathway	-
gene:Solyc09g013150.3	2481.8	2535.13	2403.8	985.239	916.2	565.181	2473.58	822.207	1.58916	2.79e-15	6.4e-13	Solyc09g013150.3	SL3.0ch09	5553185	5559113	-	2138	-	PF07690:Major Facilitator Superfamily	MFS_1
gene:Solyc06g005170.3	3936.41	4705.82	4244.59	1328.4	529.074	572.884	4295.61	810.12	2.40667	4.58e-15	1.04e-12	Solyc06g005170.3	SL3.0ch06	191876	195121	+	1653	-	PF00069:Protein kinase domain	Pkinase
gene:Solyc02g082550.3	1186.47	1191.37	1138.74	700.09	657.123	619.1	1172.2	658.771	0.831376	4.64e-15	1.04e-12	Solyc02g082550.3	SL3.0ch02	46778441	46784955	+	5460	-	-	-
gene:Solyc06g068460.3	5776.08	3542.16	3726.62	1564.39	1529.65	1290.19	4348.29	1461.41	1.57314	4.79e-15	1.06e-12	Solyc06g068460.3	SL3.0ch06	42550570	42552589	+	1691	-	PF03106:WRKY DNA -binding domain	WRKY
gene:Solyc02g090380.3	1110.86	1381.06	709.88	312.681	214.409	271.518	1067.27	266.203	2.00298	4.98e-15	1.08e-12	Solyc02g090380.3	SL3.0ch02	52570426	52578827	+	3396	-	-	-
gene:Solyc04g054910.3	5664.19	5468.82	5879.76	3730.54	3386.86	3432.49	5670.92	3516.63	0.689441	5.01e-15	1.08e-12	Solyc04g054910.3	SL3.0ch04	53346864	53348369	+	1192	-	PF00847:AP2 domain	AP2
gene:Solyc02g079040.3	4228.74	7013.98	6789.39	2069.79	1287.45	1160.21	6010.7	1505.82	1.997	5.5e-15	1.18e-12	Solyc02g079040.3	SL3.0ch02	44218812	44225992	+	2747	-	PF07887:Calmodulin binding protein-like	-
gene:Solyc10g009550.3	769.136	261.079	142.955	27.5316	16.8748	17.3309	391.057	20.5791	4.24828	5.99e-15	1.27e-12	Solyc10g009550.3	SL3.0ch10	3661106	3663184	-	1445	-	PF03106:WRKY DNA -binding domain	WRKY
gene:Solyc09g009220.3	184.472	184.354	191.912	411.008	606.499	571.921	186.913	529.809	-1.50298	7.09e-15	1.49e-12	Solyc09g009220.3	SL3.0ch09	2594095	2598314	-	1228	-	PF14309:Domain of unknown function (DUF4378)	-
novel.374	83.6675	88.4473	93.9979	14.7491	11.9116	10.5911	88.7042	12.4173	2.83761	7.93e-15	1.64e-12	-	SL3.0ch07	54109861	54111721	+	1410	-	PF02902:Ulp1 protease family, C-terminal catalytic domain	Peptidase_C48
gene:Solyc03g025170.1	2782.2	3216.07	3839.23	1534.89	1243.77	1094.74	3279.16	1291.13	1.34478	1.04e-14	2.13e-12	Solyc03g025170.1	SL3.0ch03	2651628	2653523	-	1896	-	PF03514:GRAS domain family	GRAS
gene:Solyc11g072660.2	3192.47	3163.86	2959.95	1742.36	1285.46	1381.66	3105.43	1469.83	1.07912	1.09e-14	2.21e-12	Solyc11g072660.2	SL3.0ch11	56178286	56183233	+	2233	-	PF00069:Protein kinase domain	Pkinase
gene:Solyc08g068860.3	33.2654	39.4283	24.4786	139.625	136.983	146.35	32.3908	140.986	-2.12627	1.82e-14	3.66e-12	Solyc08g068860.3	SL3.0ch08	57999215	58001792	-	1723	-	PF14541:Xylanase inhibitor C-terminal|PF14543:Xylanase inhibitor N-terminal	-
gene:Solyc04g007000.1	202.617	133.204	189.954	464.105	501.28	589.252	175.258	518.212	-1.56278	1.9e-14	3.79e-12	Solyc04g007000.1	SL3.0ch04	728940	730058	+	1119	-	PF00847:AP2 domain|PF02362:B3 DNA binding domain	B3
gene:Solyc05g015370.2	415.313	685.2	935.083	160.273	77.4254	113.614	678.532	117.104	2.53459	3.97e-14	7.82e-12	Solyc05g015370.2	SL3.0ch05	10443758	10446802	+	798	-	PF02301:HORMA domain	HORMA
gene:Solyc06g076040.3	3452.54	4157.02	5090.57	1468.03	678.961	730.788	4233.38	959.259	2.14185	4.14e-14	8.07e-12	Solyc06g076040.3	SL3.0ch06	47351873	47356685	-	2334	-	PF04564:U-box domain|PF00514:Armadillo/beta-catenin-like repeat	U-box
gene:Solyc06g075960.1	1140.1	1099.73	1126.02	1901.65	1772.84	1766.79	1121.95	1813.76	-0.692881	4.45e-14	8.47e-12	Solyc06g075960.1	SL3.0ch06	47292724	47293035	-	312	-	PF15511:Centromere kinetochore component CENP-T histone fold	-
gene:Solyc03g121400.1	1124.98	1098.66	985.019	492.62	347.422	297.515	1069.55	379.185	1.49613	4.45e-14	8.47e-12	Solyc03g121400.1	SL3.0ch03	70990362	70990994	-	633	-	PF02701:Dof domain, zinc finger	zf-Dof
gene:Solyc04g071770.3	903.206	733.154	776.462	1470.98	1783.76	1646.44	804.274	1633.73	-1.02221	4.51e-14	8.47e-12	Solyc04g071770.3	SL3.0ch04	58831266	58833018	+	1457	-	PF00847:AP2 domain	AP2
gene:Solyc09g015040.1	2849.74	3926.85	4248.51	1252.69	793.114	548.813	3675.03	864.872	2.08726	4.52e-14	8.47e-12	Solyc09g015040.1	SL3.0ch09	7854816	7856348	+	1533	-	PF08241:Methyltransferase domain	Methyltransf_11
gene:Solyc02g087540.2	4847.68	4686.64	4908.45	1691.23	1060.13	657.613	4814.26	1136.32	2.083	5.97e-14	1.11e-11	Solyc02g087540.2	SL3.0ch02	50576674	50584938	-	2403	-	PF00004:ATPase family associated with various cellular activities (AAA)|PF14363:Domain associated at C-terminal with AAA	AAA
gene:Solyc10g079370.2	6698.44	5605.22	5567.42	3421.79	3160.54	3379.53	5957.02	3320.62	0.843138	6.32e-14	1.16e-11	Solyc10g079370.2	SL3.0ch10	61043906	61047822	-	1650	-	PF08271:TFIIB zinc-binding|PF00382:Transcription factor TFIIB repeat	TFIIB_Zn_Ribbon
gene:Solyc06g075780.2	5035.17	6139.1	5258.98	2342.16	1378.77	1243.01	5477.75	1654.65	1.72707	6.86e-14	1.25e-11	Solyc06g075780.2	SL3.0ch06	47233894	47237689	+	849	-	PF13912:C2H2-type zinc finger	-
gene:Solyc01g098790.2	254.027	353.789	334.867	117.009	87.3517	82.8034	314.228	95.7215	1.7149	9.99e-14	1.81e-11	Solyc01g098790.2	SL3.0ch01	89090126	89095494	+	4512	-	-	-
gene:Solyc02g072080.1	4147.09	2809	2237.35	1101.27	934.068	852.105	3064.48	962.479	1.67083	1.05e-13	1.89e-11	Solyc02g072080.1	SL3.0ch02	41919820	41921994	-	2175	-	PF00514:Armadillo/beta-catenin-like repeat|PF04564:U-box domain	U-box
gene:Solyc11g021360.2	249.994	192.879	261.432	80.6284	59.558	71.2495	234.768	70.4786	1.73652	1.09e-13	1.94e-11	Solyc11g021360.2	SL3.0ch11	13617668	13620132	-	868	-	-	-
gene:Solyc07g007170.3	2331.6	2490.38	2367.57	1026.54	651.167	510.3	2396.52	729.335	1.71636	1.53e-13	2.68e-11	Solyc07g007170.3	SL3.0ch07	1927233	1928934	-	797	-	-	-
gene:Solyc01g005730.3	10070.3	14701.4	15201.2	5120.88	3140.69	2568.83	13324.3	3610.14	1.88395	1.95e-13	3.4e-11	Solyc01g005730.3	SL3.0ch01	490689	494533	+	3708	-	PF13855:Leucine rich repeat|PF08263:Leucine rich repeat N-terminal domain	LRRNT_2
gene:Solyc07g017490.3	4679.33	4306.21	4334.67	2966.53	2868.71	2841.31	4440.07	2892.19	0.618455	2.2e-13	3.79e-11	Solyc07g017490.3	SL3.0ch07	7369046	7373608	+	2194	-	PF07808:RED-like protein N-terminal region|PF07807:RED-like protein C-terminal region	-
gene:Solyc01g105560.3	6858.72	7342.19	8112.21	4035.35	3955.64	3100.31	7437.71	3697.1	1.00852	2.36e-13	4.05e-11	Solyc01g105560.3	SL3.0ch01	93592009	93596576	+	2104	-	PF00926:3,4-dihydroxy-2-butanone 4-phosphate synthase|PF00925:GTP cyclohydrolase II	DHBP_synthase
gene:Solyc12g055730.2	9841.52	6190.25	5864.1	2852.47	1930.67	2232.8	7298.62	2338.65	1.64195	3.36e-13	5.71e-11	Solyc12g055730.2	SL3.0ch12	62671949	62676626	+	2458	-	PF01764:Lipase (class 3)	Lipase_3
gene:Solyc02g093230.3	276.204	204.601	262.411	86.528	76.4328	57.7698	247.738	73.5769	1.75277	3.57e-13	6.01e-11	Solyc02g093230.3	SL3.0ch02	54799559	54801957	-	2040	-	PF01596:O-methyltransferase	-
gene:Solyc05g052980.3	5436.37	5962.2	7329.88	2988.17	2040.85	1903.52	6242.82	2310.85	1.43382	3.78e-13	6.3e-11	Solyc05g052980.3	SL3.0ch05	64000972	64002806	-	1573	-	PF00481:Protein phosphatase 2C	PP2C
gene:Solyc06g076050.3	4686.39	5475.21	6968.57	2150.42	1130.61	1010.97	5710.06	1430.67	1.99686	4.41e-13	7.31e-11	Solyc06g076050.3	SL3.0ch06	47365010	47367963	+	2116	-	PF12796:Ankyrin repeats (3 copies)	-
gene:Solyc06g054690.3	1351.78	1633.61	1898.56	805.3	651.167	647.985	1627.99	701.484	1.2147	4.46e-13	7.31e-11	Solyc06g054690.3	SL3.0ch06	37558721	37562610	-	2403	-	-	-
gene:Solyc01g088650.3	343.742	364.446	345.638	701.074	630.322	782.781	351.275	704.726	-1.00487	4.49e-13	7.31e-11	Solyc01g088650.3	SL3.0ch01	83285076	83289591	-	1982	-	PF03155:ALG6, ALG8 glycosyltransferase family	-
gene:Solyc12g013620.2	1526.18	1609.1	1651.82	2667.62	2944.15	2508.17	1595.7	2706.65	-0.762247	4.57e-13	7.39e-11	Solyc12g013620.2	SL3.0ch12	4461663	4464796	-	1557	-	PF02365:No apical meristem (NAM) protein	NAM
novel.563	97.7801	116.154	135.122	14.7491	27.7937	20.2194	116.352	20.9208	2.47661	5.74e-13	9.19e-11	-	SL3.0ch10	41768857	41771505	-	993	-	-	-
gene:Solyc01g016400.1	134.07	151.32	114.56	24.5818	37.7201	23.1079	133.316	28.4699	2.22799	6.18e-13	9.82e-11	Solyc01g016400.1	SL3.0ch01	19413760	19415777	-	243	-	-	-
gene:Solyc10g080210.2	200041	121321	111348	52308.1	50238.2	40684.4	144237	47743.6	1.59506	6.42e-13	1.01e-10	Solyc10g080210.2	SL3.0ch10	61686894	61693945	-	1790	-	PF00295:Glycosyl hydrolases family 28	-
gene:Solyc03g098290.3	886.069	620.197	961.52	293.999	197.534	147.313	822.595	212.949	1.95013	6.44e-13	1.01e-10	Solyc03g098290.3	SL3.0ch03	62070412	62074624	+	2858	-	PF00534:Glycosyl transferases group 1|PF00862:Sucrose synthase	Glycos_transf_1
gene:Solyc06g066770.1	472.772	456.09	382.845	114.06	94.3002	38.5132	437.236	82.291	2.41035	7.19e-13	1.11e-10	Solyc06g066770.1	SL3.0ch06	42066084	42067187	-	1104	-	PF01344:Kelch motif	Kelch_1
gene:Solyc07g022910.3	2879.98	3286.4	2530.11	1433.61	1491.93	1150.58	2898.83	1358.71	1.09321	7.38e-13	1.14e-10	Solyc07g022910.3	SL3.0ch07	23221983	23224900	-	2658	-	PF05701:Weak chloroplast movement under blue light	-
gene:Solyc01g109300.3	11718.5	10909.9	10264.4	7253.6	6780.68	6782.18	10964.3	6938.82	0.660038	8.37e-13	1.28e-10	Solyc01g109300.3	SL3.0ch01	96202784	96207125	+	1578	-	PF02401:LytB protein	-
gene:Solyc08g080540.3	824.579	709.71	536.571	250.735	154.851	127.094	690.287	177.56	1.95901	8.89e-13	1.35e-10	Solyc08g080540.3	SL3.0ch08	63940376	63941991	-	1535	-	PF00447:HSF-type DNA-binding	HSF_DNA-bind
gene:Solyc04g077470.3	2747.92	3745.69	4043.87	1425.75	992.633	731.751	3512.49	1050.04	1.74211	1.03e-12	1.55e-10	Solyc04g077470.3	SL3.0ch04	62470433	62474280	+	3441	-	PF13641:Glycosyltransferase like family 2	-
gene:Solyc07g047980.2	4792.23	3837.34	3654.17	2226.13	1850.27	1806.27	4094.58	1960.89	1.06223	1.05e-12	1.56e-10	Solyc07g047980.2	SL3.0ch07	59320014	59323834	+	1867	-	PF09751:Nuclear protein Es2	-
novel.464	411.281	320.755	343.68	94.3942	28.7864	63.5468	358.572	62.2425	2.52594	1.27e-12	1.88e-10	-	SL3.0ch08	11273804	11278785	-	2558	-	-	-
gene:Solyc11g065000.2	2545.31	2586.29	2679.92	1776.77	1683.51	1665.7	2603.84	1708.66	0.607838	1.31e-12	1.93e-10	Solyc11g065000.2	SL3.0ch11	50617681	50622689	+	2633	-	PF00646:F-box domain	F-box
gene:Solyc01g014840.3	837.683	1034.73	708.901	350.045	306.724	216.637	860.437	291.135	1.56337	1.56e-12	2.27e-10	Solyc01g014840.3	SL3.0ch01	15504164	15510115	-	4350	-	PF00931:NB-ARC domain|PF01582:TIR domain	TIR
novel.345	170.359	99.1036	155.684	0	0.992633	0	141.716	0.330878	8.65841	1.62e-12	2.35e-10	-	SL3.0ch06	48064647	48068319	-	2241	-	-	-
gene:Solyc02g080110.3	758.048	773.648	766.67	356.928	379.186	257.076	766.122	331.063	1.21084	1.66e-12	2.39e-10	Solyc02g080110.3	SL3.0ch02	44969328	44973436	+	1670	-	-	-
gene:Solyc10g083550.1	56.4504	114.022	246.744	2.94982	0	0	139.072	0.983273	7.14903	1.72e-12	2.45e-10	Solyc10g083550.1	SL3.0ch10	63456435	63459882	+	1200	-	PF00120:Glutamine synthetase, catalytic domain	-
novel.336	120.965	88.4473	78.3316	17.6989	6.94843	9.6283	95.9147	11.4252	3.06939	1.82e-12	2.57e-10	-	SL3.0ch06	34132797	34134965	-	1884	-	PF02902:Ulp1 protease family, C-terminal catalytic domain	Peptidase_C48
gene:Solyc01g088660.3	2396.12	2323.07	2537.94	4350.98	3668.77	4177.72	2419.04	4065.83	-0.749044	2.14e-12	3e-10	Solyc01g088660.3	SL3.0ch01	83297043	83298138	+	872	-	PF04570:zinc-finger of the FCS-type, C2-C2	-
gene:Solyc08g016588.1	255.035	332.477	304.514	125.859	106.212	93.3946	297.342	108.488	1.45458	2.16e-12	3.02e-10	Solyc08g016588.1	SL3.0ch08	8002056	8004119	-	297	-	-	-
gene:Solyc02g089990.1	495.957	314.361	219.328	78.6618	38.7127	31.7734	343.215	49.716	2.78768	2.75e-12	3.81e-10	Solyc02g089990.1	SL3.0ch02	52314913	52315398	-	486	-	PF14009:Domain of unknown function (DUF4228)	-
gene:Solyc04g078420.1	3490.85	5242.9	6201.9	1836.75	959.876	940.685	4978.55	1245.77	1.99871	2.99e-12	4.11e-10	Solyc04g078420.1	SL3.0ch04	63247860	63248846	-	987	-	PF00249:Myb-like DNA-binding domain	Myb_DNA-binding
gene:Solyc03g032090.1	1685.45	1597.38	1837.85	3378.53	2758.53	3532.62	1706.89	3223.23	-0.917041	3.61e-12	4.94e-10	Solyc03g032090.1	SL3.0ch03	4635614	4636897	+	1284	-	PF01490:Transmembrane amino acid transporter protein	Aa_trans
gene:Solyc01g108130.3	1040.3	1023.01	1026.14	592.914	652.16	562.293	1029.82	602.456	0.773659	3.64e-12	4.94e-10	Solyc01g108130.3	SL3.0ch01	95386323	95391438	+	1722	-	PF02362:B3 DNA binding domain	B3
gene:Solyc09g011690.3	777.201	1132.77	1381.57	418.874	342.458	280.184	1097.18	347.172	1.66026	3.85e-12	5.2e-10	Solyc09g011690.3	SL3.0ch09	4952751	4955055	+	1968	-	-	-
gene:Solyc07g042440.3	418.338	380.43	314.305	154.374	154.851	119.391	371.024	142.872	1.37696	3.97e-12	5.32e-10	Solyc07g042440.3	SL3.0ch07	55701390	55704072	-	1050	-	PF00578:AhpC/TSA family	-
gene:Solyc01g107390.3	3047.31	1809.44	1256.24	576.198	484.405	524.743	2037.66	528.448	1.94705	4.16e-12	5.54e-10	Solyc01g107390.3	SL3.0ch01	94843134	94845241	-	1887	-	PF03321:GH3 auxin-responsive promoter	-
gene:Solyc01g105660.3	9533.06	8229.86	8195.44	5381.45	4530.38	5022.12	8652.79	4977.98	0.7976	4.35e-12	5.75e-10	Solyc01g105660.3	SL3.0ch01	93650321	93652035	+	1324	-	PF03171:2OG-Fe(II) oxygenase superfamily|PF14226:non-haem dioxygenase in morphine synthesis N-terminal	2OG-FeII_Oxy
gene:Solyc06g011350.3	137.094	121.482	141.976	298.915	360.326	295.589	133.517	318.277	-1.25209	4.49e-12	5.89e-10	Solyc06g011350.3	SL3.0ch06	6570654	6572662	+	1346	-	PF00230:Major intrinsic protein	-
novel.73	9.07238	4.26252	9.79144	68.8291	121.101	65.4725	7.70878	85.1343	-3.45624	5.49e-12	7.16e-10	-	SL3.0ch01	64041819	64043934	-	845	-	-	-
gene:Solyc05g051900.3	241.93	236.57	231.078	566.365	432.788	543.999	236.526	514.384	-1.12105	5.66e-12	7.34e-10	Solyc05g051900.3	SL3.0ch05	63145519	63148548	-	1784	-	PF07690:Major Facilitator Superfamily	MFS_1
gene:Solyc01g005520.3	1099.77	1002.76	1008.52	618.479	591.609	516.077	1037.02	575.388	0.850054	6.42e-12	8.26e-10	Solyc01g005520.3	SL3.0ch01	350024	352716	+	1231	-	-	-
gene:Solyc06g054010.3	304.429	256.817	307.451	130.775	122.094	122.279	289.566	125.05	1.2121	6.68e-12	8.54e-10	Solyc06g054010.3	SL3.0ch06	36966775	36972044	+	2703	-	PF03372:Endonuclease/Exonuclease/phosphatase family	Exo_endo_phos
gene:Solyc10g076370.2	106.852	122.547	92.0396	317.597	321.613	566.144	107.147	401.785	-1.90801	6.95e-12	8.83e-10	Solyc10g076370.2	SL3.0ch10	59433267	59435734	+	2196	-	-	-
gene:Solyc09g082970.3	6520.02	5907.86	5623.23	3872.13	3294.55	3512.41	6017.03	3559.69	0.757285	7.28e-12	9.2e-10	Solyc09g082970.3	SL3.0ch09	69068382	69077183	+	2499	-	PF02887:Pyruvate kinase, alpha/beta domain|PF00224:Pyruvate kinase, barrel domain	PK
gene:Solyc10g047320.2	893.126	1044.32	939	1533.91	1720.23	1743.69	958.814	1665.94	-0.79732	8.28e-12	1.04e-09	Solyc10g047320.2	SL3.0ch10	40502770	40507182	-	3425	-	PF00931:NB-ARC domain	NB-ARC
gene:Solyc11g013310.2	1200.58	1184.98	833.252	486.72	480.434	412.091	1072.94	459.749	1.22251	9.32e-12	1.16e-09	Solyc11g013310.2	SL3.0ch11	6271944	6277172	+	1811	-	PF01490:Transmembrane amino acid transporter protein	Aa_trans
gene:Solyc09g074270.3	1661.25	1777.47	1917.16	966.557	975.758	735.602	1785.3	892.639	1.00021	9.79e-12	1.21e-09	Solyc09g074270.3	SL3.0ch09	66469232	66484876	-	2702	-	PF07859:alpha/beta hydrolase fold	Abhydrolase_3
gene:Solyc01g102340.3	175.399	207.798	326.055	55.0633	32.7569	18.2938	236.417	35.3713	2.742	1.01e-11	1.24e-09	Solyc01g102340.3	SL3.0ch01	91041663	91043712	+	1796	-	PF00249:Myb-like DNA-binding domain	Myb_DNA-binding
gene:Solyc06g065820.3	56.4504	145.991	180.163	14.7491	7.94107	4.81415	127.535	9.1681	3.79983	1.03e-11	1.26e-09	Solyc06g065820.3	SL3.0ch06	41366306	41367796	-	1055	-	PF00847:AP2 domain	AP2
gene:Solyc10g083880.2	1409.24	1264.9	1055.52	4237.91	2648.35	6119.75	1243.22	4335.33	-1.80213	1.37e-11	1.67e-09	Solyc10g083880.2	SL3.0ch10	63730879	63732662	+	1076	-	PF00230:Major intrinsic protein	-
gene:Solyc07g053050.1	801.394	378.299	237.932	83.5782	54.5948	31.7734	472.542	56.6488	3.06077	1.61e-11	1.94e-09	Solyc07g053050.1	SL3.0ch07	61627997	61628347	-	351	-	PF13833:EF-hand domain pair	-
gene:Solyc03g095770.3	3161.22	3973.74	1907.37	1110.12	748.445	729.825	3014.11	862.795	1.80457	1.61e-11	1.94e-09	Solyc03g095770.3	SL3.0ch03	58401678	58404280	+	1416	-	PF03106:WRKY DNA -binding domain	WRKY
gene:Solyc11g069790.2	7660.11	7061.93	7556.06	4811.15	4021.16	3736.74	7426.03	4189.69	0.825789	1.89e-11	2.25e-09	Solyc11g069790.2	SL3.0ch11	54713142	54718539	-	2256	-	PF00118:TCP-1/cpn60 chaperonin family	-
gene:Solyc07g007950.1	623.978	959.067	732.4	326.447	191.578	212.786	771.815	243.603	1.66352	1.96e-11	2.32e-09	Solyc07g007950.1	SL3.0ch07	2646200	2646868	+	669	-	PF13499:EF-hand domain pair	-
gene:Solyc08g077480.3	745.951	825.864	886.126	350.045	422.862	275.37	819.314	349.425	1.22983	1.97e-11	2.32e-09	Solyc08g077480.3	SL3.0ch08	61554348	61555982	+	908	-	PF04570:zinc-finger of the FCS-type, C2-C2	-
gene:Solyc06g084430.3	219.753	282.392	282.973	60.9629	36.7274	13.4796	261.706	37.0567	2.82132	2.05e-11	2.41e-09	Solyc06g084430.3	SL3.0ch06	49588854	49589447	+	523	-	-	-
gene:Solyc05g006560.1	992.922	1226.54	1195.54	633.228	488.376	475.638	1138.33	532.414	1.0963	2.16e-11	2.52e-09	Solyc05g006560.1	SL3.0ch05	1195267	1197069	+	1803	-	PF01697:Glycosyltransferase family 92	-
gene:Solyc03g111320.1	7472.62	6955.37	6953.88	4691.19	3753.15	3840.73	7127.29	4095.02	0.799492	2.26e-11	2.62e-09	Solyc03g111320.1	SL3.0ch03	63417084	63419081	+	1998	-	PF03081:Exo70 exocyst complex subunit	Exo70
gene:Solyc03g034410.1	153.222	184.354	215.412	38.3476	6.94843	18.2938	184.329	21.1966	3.12003	2.33e-11	2.69e-09	Solyc03g034410.1	SL3.0ch03	6399018	6399533	+	516	-	PF14009:Domain of unknown function (DUF4228)	-
gene:Solyc09g091280.3	786.273	823.732	856.751	1304.8	1332.11	1501.05	822.252	1379.32	-0.746322	2.38e-11	2.71e-09	Solyc09g091280.3	SL3.0ch09	71047359	71054213	+	3758	-	PF01857:Retinoblastoma-associated protein B domain|PF01858:Retinoblastoma-associated protein A domain|PF11934:Domain of unknown function (DUF3452)	-
gene:Solyc12g089240.2	6145.03	6580.27	6308.63	3598.78	2772.42	2263.61	6344.64	2878.27	1.14036	2.38e-11	2.71e-09	Solyc12g089240.2	SL3.0ch12	65332325	65335050	+	1443	-	PF00643:B-box zinc finger	zf-B_box
gene:Solyc10g076550.2	92.7399	166.238	138.059	355.945	383.156	414.98	132.346	384.694	-1.54064	2.49e-11	2.82e-09	Solyc10g076550.2	SL3.0ch10	59617758	59626059	-	2193	-	PF13947:Wall-associated receptor kinase galacturonan-binding|PF00069:Protein kinase domain	Pkinase
gene:Solyc07g054460.3	408.257	573.309	547.342	1148.46	1070.06	1513.57	509.636	1244.03	-1.28774	2.55e-11	2.87e-09	Solyc07g054460.3	SL3.0ch07	62901416	62906232	-	2594	-	PF04410:Gar1/Naf1 RNA binding region	-
gene:Solyc04g011650.3	1209.65	1072.02	1106.43	1741.38	1808.58	1778.35	1129.37	1776.1	-0.653051	2.64e-11	2.96e-09	Solyc04g011650.3	SL3.0ch04	4115991	4120765	-	2656	-	-	-
gene:Solyc12g056100.2	14293	12423.1	12823.9	8793.41	8378.82	8642.37	13180	8604.86	0.615138	2.66e-11	2.96e-09	Solyc12g056100.2	SL3.0ch12	63019657	63024293	-	729	-	PF00179:Ubiquitin-conjugating enzyme	UQ_con
gene:Solyc07g005660.3	442.531	471.009	541.467	1137.65	861.606	1216.05	485.002	1071.77	-1.1438	2.8e-11	3.1e-09	Solyc07g005660.3	SL3.0ch07	536166	539059	+	1489	-	PF16913:Purine nucleobase transmembrane transport	-
gene:Solyc06g073180.3	390.112	385.758	499.364	786.618	996.604	986.901	425.078	923.374	-1.11865	3e-11	3.3e-09	Solyc06g073180.3	SL3.0ch06	45230969	45234467	+	1609	-	PF00643:B-box zinc finger	zf-B_box
gene:Solyc10g083380.2	2851.75	2651.29	2463.53	1737.44	1641.82	1631.03	2655.52	1670.1	0.669025	3.29e-11	3.6e-09	Solyc10g083380.2	SL3.0ch10	63325533	63335403	+	2975	-	-	-
gene:Solyc11g005670.2	35837.9	34651.1	24826.2	15304.6	11261.4	14981.6	31771.7	13849.2	1.19793	3.45e-11	3.75e-09	Solyc11g005670.2	SL3.0ch11	494930	498128	+	2214	-	PF00240:Ubiquitin family	ubiquitin
gene:Solyc11g056620.2	636.075	765.123	661.902	359.878	371.245	302.329	687.7	344.484	0.99727	3.47e-11	3.76e-09	Solyc11g056620.2	SL3.0ch11	47345608	47355273	-	1939	-	-	-
gene:Solyc02g068200.1	2425.35	2315.61	2336.24	1467.04	1395.64	1147.69	2359.07	1336.79	0.819561	3.8e-11	4.09e-09	Solyc02g068200.1	SL3.0ch02	38785586	38786404	+	819	-	PF03634:TCP family transcription factor	TCP
gene:Solyc01g101060.3	21276.7	17921.8	18365.8	11760.9	10823.7	12280.9	19188.1	11621.8	0.723374	3.85e-11	4.13e-09	Solyc01g101060.3	SL3.0ch01	90795405	90797732	+	1185	-	PF00438:S-adenosylmethionine synthetase, N-terminal domain|PF02772:S-adenosylmethionine synthetase, central domain|PF02773:S-adenosylmethionine synthetase, C-terminal domain	-
gene:Solyc01g087520.3	1300.37	1190.31	1136.79	722.706	698.814	595.992	1209.16	672.504	0.846517	3.91e-11	4.16e-09	Solyc01g087520.3	SL3.0ch01	82336214	82336729	+	516	-	PF02941:Ferredoxin thioredoxin reductase variable alpha chain	-
gene:Solyc11g067160.2	5523.06	4602.46	4152.55	2675.49	2382.32	2074.9	4759.36	2377.57	1.0013	3.93e-11	4.16e-09	Solyc11g067160.2	SL3.0ch11	53188917	53192730	+	1272	-	PF00248:Aldo/keto reductase family	Aldo_ket_red
gene:Solyc06g083660.3	1873.95	2347.58	3257.61	951.808	1078.99	838.625	2493.05	956.475	1.38225	4.38e-11	4.62e-09	Solyc06g083660.3	SL3.0ch06	49043290	49049748	-	5341	-	PF12552:Protein of unknown function (DUF3741)|PF14309:Domain of unknown function (DUF4378)	-
gene:Solyc02g081830.3	1488.88	1317.12	1131.89	581.114	714.696	519.928	1312.63	605.246	1.11696	4.65e-11	4.88e-09	Solyc02g081830.3	SL3.0ch02	46179232	46182651	-	1491	-	PF13419:Haloacid dehalogenase-like hydrolase	-
gene:Solyc02g062670.3	175.399	203.535	180.163	384.46	373.23	356.247	186.366	371.312	-0.995312	5.71e-11	5.95e-09	Solyc02g062670.3	SL3.0ch02	34943901	34947426	+	1847	-	PF01167:Tub family|PF00646:F-box domain	Tub
gene:Solyc03g123560.3	1449.56	1520.65	1528.44	663.709	390.105	286.923	1499.55	446.912	1.74659	6.21e-11	6.44e-09	Solyc03g123560.3	SL3.0ch03	71873524	71877856	+	2965	-	PF00226:DnaJ domain	DnaJ
gene:Solyc05g052570.3	25897.6	13406.7	9916.77	2188.77	1267.59	1176.58	16407	1544.31	3.40928	6.76e-11	6.97e-09	Solyc05g052570.3	SL3.0ch05	63630310	63632913	-	2479	-	PF12796:Ankyrin repeats (3 copies)	-
gene:Solyc01g006540.3	60026.9	55631.2	49408.6	25528.7	11384.5	15441.9	55022.2	17451.7	1.65665	7.55e-11	7.74e-09	Solyc01g006540.3	SL3.0ch01	1113465	1123469	+	2864	-	-	-
gene:Solyc04g081420.3	3003.97	2869.74	2560.46	1431.65	1438.33	961.868	2811.39	1277.28	1.13828	8.74e-11	8.92e-09	Solyc04g081420.3	SL3.0ch04	65489687	65495643	-	4155	-	-	-
gene:Solyc02g070040.1	99.7962	91.6442	68.5401	16.7156	4.96317	4.81415	86.6602	8.83099	3.29556	8.8e-11	8.94e-09	Solyc02g070040.1	SL3.0ch02	40398799	40399824	-	1026	-	-	-
gene:Solyc01g104670.3	4160.19	3995.05	3725.64	2547.66	2710.88	2417.67	3960.29	2558.74	0.630182	8.88e-11	8.97e-09	Solyc01g104670.3	SL3.0ch01	92984857	92989308	-	2112	-	PF00646:F-box domain|PF01167:Tub family	Tub
gene:Solyc07g066220.3	1223.76	1209.49	1117.2	745.321	596.573	602.732	1183.49	648.208	0.868459	9.19e-11	9.24e-09	Solyc07g066220.3	SL3.0ch07	67825464	67831433	-	3219	-	PF03106:WRKY DNA -binding domain	WRKY
gene:Solyc02g092920.3	2566.48	2309.22	2123.76	1423.78	1462.15	1375.88	2333.15	1420.6	0.715764	1.03e-10	1.03e-08	Solyc02g092920.3	SL3.0ch02	54504818	54515212	+	3520	-	-	-
gene:Solyc07g049690.3	3118.88	2568.17	2571.23	1561.44	1385.72	1113.99	2752.76	1353.72	1.02405	1.16e-10	1.15e-08	Solyc07g049690.3	SL3.0ch07	60173653	60180108	+	1931	-	PF00067:Cytochrome P450	p450
gene:Solyc05g054830.3	4567.44	5405.94	5141.49	3180.89	3214.15	3289.03	5038.29	3228.02	0.642227	1.31e-10	1.29e-08	Solyc05g054830.3	SL3.0ch05	65490807	65495590	+	2435	-	PF12796:Ankyrin repeats (3 copies)|PF13857:Ankyrin repeats (many copies)|PF13962:Domain of unknown function	-
gene:Solyc02g030170.3	11945.3	10091.5	9848.23	6448.3	6604.98	5719.21	10628.4	6257.5	0.76428	1.34e-10	1.32e-08	Solyc02g030170.3	SL3.0ch02	25733241	25735670	-	2102	-	PF01565:FAD binding domain	FAD_binding_4
gene:Solyc10g045153.1	69.5549	131.073	130.226	9.83273	13.8969	23.1079	110.285	15.6125	2.81822	1.41e-10	1.38e-08	Solyc10g045153.1	SL3.0ch10	31676893	31677511	+	464	-	-	-
gene:Solyc06g074620.3	1300.37	1082.68	1198.47	662.726	430.803	479.49	1193.84	524.339	1.18713	1.42e-10	1.38e-08	Solyc06g074620.3	SL3.0ch06	46294223	46295352	+	972	-	-	-
gene:Solyc06g005650.2	6204.5	4486.3	4719.48	2451.3	1337.08	1335.45	5136.76	1707.94	1.58863	1.5e-10	1.45e-08	Solyc06g005650.2	SL3.0ch06	715055	716168	-	860	-	PF14369:zinc-ribbon	-
gene:Solyc03g114320.3	2117.9	2170.69	2206.99	1468.03	1418.47	1269.97	2165.19	1385.49	0.644201	1.51e-10	1.45e-08	Solyc03g114320.3	SL3.0ch03	65814609	65818554	+	3158	-	PF13424:Tetratricopeptide repeat	-
gene:Solyc08g076830.1	127.013	121.482	115.539	43.264	26.8011	27.9221	121.345	32.6624	1.89356	1.51e-10	1.45e-08	Solyc08g076830.1	SL3.0ch08	60859795	60860820	-	1026	-	PF13639:Ring finger domain	-
gene:Solyc03g007600.3	1862.86	1614.43	1538.24	931.159	1038.29	897.358	1671.84	955.604	0.807034	1.53e-10	1.46e-08	Solyc03g007600.3	SL3.0ch03	2140256	2146399	+	3511	-	-	-
gene:Solyc06g053455.1	5610.76	5496.52	5170.86	3849.51	3810.72	3759.85	5426.05	3806.69	0.511329	1.53e-10	1.46e-08	Solyc06g053455.1	SL3.0ch06	36346949	36352265	+	1466	-	-	-
gene:Solyc02g087850.1	999.978	685.2	535.592	244.835	92.3149	131.908	740.257	156.353	2.24317	1.63e-10	1.55e-08	Solyc02g087850.1	SL3.0ch02	50752678	50753937	+	1260	-	PF00462:Glutaredoxin	-
gene:Solyc10g006660.3	9963.49	6759.29	4750.81	1115.03	591.609	420.757	7157.86	709.133	3.33542	1.81e-10	1.7e-08	Solyc10g006660.3	SL3.0ch10	1156976	1159056	-	1093	-	PF13833:EF-hand domain pair	-
gene:Solyc06g053810.3	545.351	564.784	438.657	260.567	187.608	174.272	516.264	207.482	1.31498	1.95e-10	1.83e-08	Solyc06g053810.3	SL3.0ch06	36765774	36770570	+	1958	-	PF06414:Zeta toxin	-
gene:Solyc08g081310.3	789.297	1086.94	1324.78	399.209	226.32	159.83	1067.01	261.786	2.02731	1.98e-10	1.85e-08	Solyc08g081310.3	SL3.0ch08	64495827	64499711	-	1833	-	PF13867:Sin3 binding region of histone deacetylase complex subunit SAP30	-
gene:Solyc07g065840.2	66190.1	62155	57959.5	39887.4	34078.1	40612.2	62101.5	38192.6	0.701331	2e-10	1.86e-08	Solyc07g065840.2	SL3.0ch07	67565749	67569469	-	2444	-	PF00183:Hsp90 protein|PF02518:Histidine kinase-, DNA gyrase B-, and HSP90-like ATPase	HATPase_c
gene:Solyc04g076520.2	2644.1	2574.56	2609.42	1755.14	1790.71	1565.56	2609.36	1703.8	0.615045	2.01e-10	1.86e-08	Solyc04g076520.2	SL3.0ch04	61489629	61492511	-	2230	-	-	-
gene:Solyc10g011910.3	165.319	164.107	159.601	55.0633	29.779	21.1823	163.009	35.3415	2.20642	2.13e-10	1.96e-08	Solyc10g011910.3	SL3.0ch10	4174666	4176501	-	976	-	PF03106:WRKY DNA -binding domain	WRKY
gene:Solyc04g078550.3	2923.32	2578.83	2556.55	1582.09	1409.54	1111.11	2686.23	1367.58	0.974055	2.36e-10	2.17e-08	Solyc04g078550.3	SL3.0ch04	63345240	63346947	+	1501	-	PF03106:WRKY DNA -binding domain|PF10533:Plant zinc cluster domain	WRKY
gene:Solyc10g085460.2	647.163	663.888	564.966	1127.81	1024.4	1033.12	625.339	1061.78	-0.764209	2.39e-10	2.18e-08	Solyc10g085460.2	SL3.0ch10	64748798	64754219	-	4912	-	PF00931:NB-ARC domain	NB-ARC
gene:Solyc03g111100.1	2731.79	3728.64	3548.42	1856.42	1363.88	1546.31	3336.29	1588.87	1.0702	2.49e-10	2.26e-08	Solyc03g111100.1	SL3.0ch03	63251006	63251938	-	933	-	-	-
gene:Solyc04g078540.3	1264.09	1094.4	999.706	2150.42	2255.26	3270.74	1119.4	2558.81	-1.19283	2.51e-10	2.26e-08	Solyc04g078540.3	SL3.0ch04	63328898	63332626	-	1784	-	PF00396:Granulin|PF08246:Cathepsin propeptide inhibitor domain (I29)|PF00112:Papain family cysteine protease	Peptidase_C1
gene:Solyc11g013180.2	965.705	945.214	1032.02	1697.13	1458.18	1611.78	980.979	1589.03	-0.695691	2.68e-10	2.41e-08	Solyc11g013180.2	SL3.0ch11	6062796	6067501	-	3325	-	PF01504:Phosphatidylinositol-4-phosphate 5-Kinase|PF02493:MORN repeat	PIP5K
gene:Solyc04g015360.3	5489.8	6240.33	5110.15	562.432	145.917	124.205	5613.43	277.518	4.33826	3.25e-10	2.91e-08	Solyc04g015360.3	SL3.0ch04	5562895	5566899	-	1889	-	PF00320:GATA zinc finger	GATA
gene:Solyc01g095630.3	4126.93	3965.21	1920.1	516.218	304.738	174.272	3337.41	331.743	3.33064	3.27e-10	2.91e-08	Solyc01g095630.3	SL3.0ch01	86714902	86717110	-	1407	-	PF03106:WRKY DNA -binding domain	WRKY
gene:Solyc04g071150.3	1393.11	1187.11	1056.5	2147.47	3529.8	2919.3	1212.24	2865.52	-1.24115	3.6e-10	3.2e-08	Solyc04g071150.3	SL3.0ch04	58156363	58163569	-	6146	-	-	-
gene:Solyc01g087730.3	3139.04	2924.09	2765.1	2012.76	1929.68	1907.37	2942.75	1949.94	0.593715	3.78e-10	3.34e-08	Solyc01g087730.3	SL3.0ch01	82533626	82538700	+	1436	-	PF00687:Ribosomal protein L1p/L10e family	-
gene:Solyc03g116360.2	1284.25	1464.18	1524.53	899.695	860.613	831.886	1424.32	864.064	0.721116	3.85e-10	3.38e-08	Solyc03g116360.2	SL3.0ch03	67314193	67326037	+	4994	-	PF13713:Transcription factor BRX N-terminal domain|PF00415:Regulator of chromosome condensation (RCC1) repeat|PF01363:FYVE zinc finger	FYVE
gene:Solyc10g017960.2	662.284	542.406	495.447	1296.94	1001.57	1414.4	566.712	1237.63	-1.12702	4.03e-10	3.53e-08	Solyc10g017960.2	SL3.0ch10	6167865	6170754	-	1118	-	PF14299:Phloem protein 2	-
gene:Solyc06g082780.3	592.729	611.672	732.4	352.012	307.716	257.076	645.6	305.601	1.07947	4.27e-10	3.73e-08	Solyc06g082780.3	SL3.0ch06	48505872	48509628	-	1472	-	PF04678:Mitochondrial calcium uniporter	-
gene:Solyc02g090870.1	565.512	483.796	392.637	227.136	152.866	186.789	480.648	188.93	1.34684	4.49e-10	3.89e-08	Solyc02g090870.1	SL3.0ch02	52995223	52996431	+	1209	-	-	-
gene:Solyc12g009050.2	591.721	679.872	548.321	1181.89	1045.24	1425.95	606.638	1217.7	-1.00575	4.72e-10	4.08e-08	Solyc12g009050.2	SL3.0ch12	2339618	2345691	-	2268	-	PF02045:CCAAT-binding transcription factor (CBF-B/NF-YA) subunit B	CBFB_NFYA
gene:Solyc01g106280.3	11483.6	10855.6	13638.5	7482.71	6007.42	5813.57	11992.6	6434.56	0.898258	5.33e-10	4.58e-08	Solyc01g106280.3	SL3.0ch01	94118432	94121163	-	2543	-	PF00439:Bromodomain|PF17035:Bromodomain extra-terminal - transcription regulation	Bromodomain
gene:Solyc05g005290.3	4646.07	4962.64	3152.85	8899.6	8718.3	9148.81	4253.85	8922.24	-1.06873	5.52e-10	4.71e-08	Solyc05g005290.3	SL3.0ch05	231573	234474	-	2242	-	PF00644:Poly(ADP-ribose) polymerase catalytic domain	-
gene:Solyc12g013960.2	373.984	355.921	305.493	594.88	638.263	629.691	345.132	620.945	-0.847823	5.52e-10	4.71e-08	Solyc12g013960.2	SL3.0ch12	4785178	4790326	-	2864	-	PF05097:Protein of unknown function (DUF688)	-
gene:Solyc02g085320.1	429.426	495.518	320.18	834.799	1017.45	1233.39	415.041	1028.54	-1.30997	5.55e-10	4.71e-08	Solyc02g085320.1	SL3.0ch02	48885486	48885644	-	159	-	-	-
gene:Solyc04g026100.1	2859.82	3102.05	3019.68	4236.92	4235.57	4525.3	2993.85	4332.6	-0.533309	5.67e-10	4.76e-08	Solyc04g026100.1	SL3.0ch04	18864812	18865255	-	444	-	PF00380:Ribosomal protein S9/S16	-
gene:Solyc02g068280.3	1474.77	1316.05	1197.49	2129.77	2803.2	2936.63	1329.44	2623.2	-0.980575	5.68e-10	4.76e-08	Solyc02g068280.3	SL3.0ch02	38829719	38836765	+	5392	-	-	-
gene:Solyc06g071990.3	2312.45	2155.77	2449.82	1279.24	1502.85	1168.88	2306.01	1316.99	0.808362	5.68e-10	4.76e-08	Solyc06g071990.3	SL3.0ch06	44493630	44496028	+	1219	-	-	-
gene:Solyc01g107670.2	749.983	987.839	1173.99	441.489	429.81	322.548	970.606	397.949	1.28656	5.72e-10	4.77e-08	Solyc01g107670.2	SL3.0ch01	95032801	95034197	-	1397	-	PF13855:Leucine rich repeat	-
gene:Solyc02g089920.2	1731.82	2642.76	3139.14	998.022	593.595	429.422	2504.57	673.68	1.89451	5.78e-10	4.81e-08	Solyc02g089920.2	SL3.0ch02	52221759	52227210	+	3648	-	PF00069:Protein kinase domain|PF07714:Protein tyrosine kinase	Pkinase
gene:Solyc11g006460.2	15271.8	13727.5	12274.6	8941.88	7759.41	8059.85	13757.9	8253.72	0.737139	5.92e-10	4.9e-08	Solyc11g006460.2	SL3.0ch11	1149511	1150087	-	352	-	-	-
gene:Solyc06g066010.3	161.287	153.451	146.872	283.183	325.584	337.953	153.87	315.573	-1.03653	5.98e-10	4.93e-08	Solyc06g066010.3	SL3.0ch06	41481049	41484546	-	1367	-	-	-
gene:Solyc03g118130.3	744.943	875.948	1174.97	445.423	387.127	347.582	931.955	393.377	1.24464	6.05e-10	4.97e-08	Solyc03g118130.3	SL3.0ch03	68565673	68567507	-	924	-	-	-
gene:Solyc02g081890.3	7600.64	6481.16	6682.66	4687.26	4241.52	4195.05	6921.49	4374.61	0.661957	6.29e-10	5.14e-08	Solyc02g081890.3	SL3.0ch02	46214113	46220943	-	2540	-	PF02485:Core-2/I-Branching enzyme|PF03473:MOSC domain|PF03476:MOSC N-terminal beta barrel domain	MOSC_N
gene:Solyc03g116335.1	228.826	197.142	193.871	91.4444	82.3886	90.5061	206.613	88.113	1.22938	6.52e-10	5.3e-08	Solyc03g116335.1	SL3.0ch03	67304624	67305688	+	486	-	-	-
gene:Solyc01g088100.3	3365.85	3481.41	3865.66	2068.81	2417.06	2178.89	3570.98	2221.58	0.684818	6.58e-10	5.34e-08	Solyc01g088100.3	SL3.0ch01	82835419	82840057	+	3317	-	PF00076:RNA recognition motif. (a.k.a. RRM, RBD, or RNP domain)	RRM_1
gene:Solyc07g007590.1	885.061	660.691	427.886	237.952	125.072	126.131	657.879	163.052	2.01248	6.95e-10	5.61e-08	Solyc07g007590.1	SL3.0ch07	2240056	2241189	-	1134	-	PF02153:Prephenate dehydrogenase	-
gene:Solyc05g051240.1	6116.8	8789.32	10063.6	3898.68	2607.65	2088.38	8323.26	2864.9	1.53868	7.03e-10	5.65e-08	Solyc05g051240.1	SL3.0ch05	62370194	62371537	+	1344	-	PF14543:Xylanase inhibitor N-terminal|PF14541:Xylanase inhibitor C-terminal	-
gene:Solyc12g010420.1	623.978	715.038	1123.08	242.868	137.976	64.5096	820.698	148.451	2.46725	7.17e-10	5.74e-08	Solyc12g010420.1	SL3.0ch12	3460553	3460723	-	171	-	-	-
gene:Solyc01g005140.3	1721.74	1520.65	1271.91	2575.19	3131.76	3614.47	1504.77	3107.14	-1.04615	7.33e-10	5.85e-08	Solyc01g005140.3	SL3.0ch01	127074	134213	-	1473	-	PF03188:Eukaryotic cytochrome b561	Cytochrom_B561
gene:Solyc09g007560.3	2627.97	2100.36	2236.37	1264.49	1420.46	1120.73	2321.56	1268.56	0.872058	8.14e-10	6.46e-08	Solyc09g007560.3	SL3.0ch09	1157976	1159267	+	864	-	PF00281:Ribosomal protein L5|PF00673:ribosomal L5P family C-terminus	-
gene:Solyc05g013580.3	2309.42	2303.89	2145.31	1349.05	863.591	933.946	2252.87	1048.86	1.10293	8.27e-10	6.55e-08	Solyc05g013580.3	SL3.0ch05	6883582	6887526	+	3217	-	PF04724:Glycosyltransferase family 17	-
gene:Solyc02g086300.3	832.643	640.444	696.172	93.4109	23.8232	25.0336	723.086	47.4226	3.9307	8.55e-10	6.74e-08	Solyc02g086300.3	SL3.0ch02	49632533	49634492	-	1584	-	PF07722:Peptidase C26	-
gene:Solyc06g051030.3	1581.62	2147.25	1918.14	1088.48	866.569	828.997	1882.34	928.016	1.02024	8.78e-10	6.89e-08	Solyc06g051030.3	SL3.0ch06	34214825	34220636	+	3066	-	PF08263:Leucine rich repeat N-terminal domain|PF07714:Protein tyrosine kinase	Pkinase_Tyr
gene:Solyc12g056600.3	1697.54	1685.83	1572.51	2487.68	3215.14	2778.73	1651.96	2827.18	-0.775227	8.91e-10	6.96e-08	Solyc12g056600.3	SL3.0ch12	63522864	63524079	+	1118	-	PF00106:short chain dehydrogenase	adh_short
gene:Solyc06g082520.3	717.726	694.791	729.463	1058	1235.83	1271.9	713.993	1188.58	-0.735158	9.26e-10	7.19e-08	Solyc06g082520.3	SL3.0ch06	48347217	48357221	-	3356	-	PF02362:B3 DNA binding domain|PF07496:CW-type Zinc Finger	B3
gene:Solyc06g076600.2	1115.9	1137.03	1085.87	738.438	724.622	752.933	1112.93	738.665	0.591194	9.26e-10	7.19e-08	Solyc06g076600.2	SL3.0ch06	47709681	47724518	+	6816	-	-	-
gene:Solyc12g008500.2	221.769	330.345	171.35	644.044	812.967	619.1	241.155	692.037	-1.52211	9.41e-10	7.25e-08	Solyc12g008500.2	SL3.0ch12	1915182	1918511	+	3131	-	PF00069:Protein kinase domain	Pkinase
gene:Solyc01g095700.3	265.115	288.786	365.221	563.415	722.637	705.755	306.374	663.936	-1.1152	9.43e-10	7.25e-08	Solyc01g095700.3	SL3.0ch01	86758744	86762025	-	1900	-	PF10604:Polyketide cyclase / dehydrase and lipid transport	-
gene:Solyc09g065660.3	213.705	107.629	93.9979	29.4982	18.86	12.5168	138.444	20.2917	2.77145	9.69e-10	7.43e-08	Solyc09g065660.3	SL3.0ch09	64108432	64111479	+	2536	-	PF00447:HSF-type DNA-binding	HSF_DNA-bind
gene:Solyc04g074180.3	2934.41	2610.79	2611.38	4075.67	3955.64	4351.99	2718.86	4127.77	-0.602356	9.85e-10	7.5e-08	Solyc04g074180.3	SL3.0ch04	60263843	60282929	+	4716	-	-	-
gene:Solyc01g108110.3	1804.4	1551.56	1374.72	943.942	811.974	821.294	1576.89	859.07	0.876191	9.86e-10	7.5e-08	Solyc01g108110.3	SL3.0ch01	95352163	95367276	+	2888	-	PF00852:Glycosyltransferase family 10 (fucosyltransferase) C-term	-
gene:Solyc02g079490.3	682.445	453.959	496.426	228.119	119.116	110.726	544.276	152.654	1.83434	1.02e-09	7.75e-08	Solyc02g079490.3	SL3.0ch02	44577275	44579796	-	1899	-	PF02458:Transferase family	-
gene:Solyc09g007910.3	4593.65	4268.92	4735.14	2011.78	1289.43	751.008	4532.57	1350.74	1.74664	1.06e-09	7.98e-08	Solyc09g007910.3	SL3.0ch09	1429171	1438830	+	4707	-	PF00221:Aromatic amino acid lyase	-
gene:Solyc11g011120.2	909.254	917.508	871.439	1365.77	1397.63	1294.04	899.4	1352.48	-0.588665	1.18e-09	8.9e-08	Solyc11g011120.2	SL3.0ch11	4201543	4209356	+	2482	-	PF03893:Lipase 3 N-terminal region|PF01764:Lipase (class 3)	Lipase_3
gene:Solyc06g053450.3	3657.18	3517.65	3403.51	2563.39	2382.32	2376.27	3526.11	2440.66	0.530796	1.23e-09	9.2e-08	Solyc06g053450.3	SL3.0ch06	36344091	36346669	+	1114	-	-	-
gene:Solyc01g098645.1	496.965	461.418	380.887	207.471	128.05	106.874	446.423	147.465	1.59818	1.24e-09	9.28e-08	Solyc01g098645.1	SL3.0ch01	88972237	88975814	-	2908	-	PF00657:GDSL-like Lipase/Acylhydrolase	Lipase_GDSL
gene:Solyc02g081170.3	7458.51	7106.69	7504.16	5194.63	5177.57	4593.66	7356.45	4988.62	0.560426	1.29e-09	9.57e-08	Solyc02g081170.3	SL3.0ch02	45788127	45790041	-	1284	-	PF04755:PAP_fibrillin	-
gene:Solyc08g066800.3	6335.55	5767.19	5464.61	4020.6	3561.57	3796.44	5855.78	3792.87	0.62655	1.35e-09	1e-07	Solyc08g066800.3	SL3.0ch08	55720314	55726297	+	2547	-	PF00168:C2 domain|PF00614:Phospholipase D Active site motif|PF12357:Phospholipase D C terminal	C2
gene:Solyc09g010840.1	2501.96	2531.94	2946.25	1744.33	1454.21	1543.42	2660.05	1580.65	0.751024	1.37e-09	1.01e-07	Solyc09g010840.1	SL3.0ch09	4148694	4149776	-	1083	-	PF13921:Myb-like DNA-binding domain	-
gene:Solyc07g054300.3	289.308	293.048	319.201	498.519	599.55	662.427	300.519	586.832	-0.965336	1.44e-09	1.06e-07	Solyc07g054300.3	SL3.0ch07	62780434	62785464	+	1783	-	PF00481:Protein phosphatase 2C	PP2C
gene:Solyc09g015830.2	11861.6	16839.1	21830	7700.01	4961.18	4253.78	16843.6	5638.33	1.57887	1.47e-09	1.08e-07	Solyc09g015830.2	SL3.0ch09	11274996	11278321	-	2029	-	PF07714:Protein tyrosine kinase	Pkinase_Tyr
gene:Solyc07g063410.3	527.206	411.333	457.26	845.615	1016.46	1333.52	465.267	1065.2	-1.19486	1.49e-09	1.09e-07	Solyc07g063410.3	SL3.0ch07	66014470	66015920	+	1279	-	PF02365:No apical meristem (NAM) protein	NAM
gene:Solyc04g009050.3	22.1769	36.2314	45.0406	102.26	292.827	230.116	34.483	208.401	-2.5948	1.58e-09	1.15e-07	Solyc04g009050.3	SL3.0ch04	2611411	2617861	-	2954	-	-	-
gene:Solyc01g016470.3	1248.96	1292.61	1233.72	1768.91	1857.22	1816.86	1258.43	1814.33	-0.527943	1.63e-09	1.18e-07	Solyc01g016470.3	SL3.0ch01	20052680	20053774	-	822	-	PF00428:60s Acidic ribosomal protein	-
gene:Solyc12g089040.2	3445.49	3707.33	4583.38	2344.12	1805.6	1800.49	3912.06	1983.41	0.980015	1.66e-09	1.2e-07	Solyc12g089040.2	SL3.0ch12	65174306	65176608	+	1139	-	PF05687:BES1/BZR1 plant transcription factor, N-terminal	-
gene:Solyc02g083810.3	1631.01	1436.47	1618.53	1031.45	936.053	860.77	1562	942.759	0.728686	1.67e-09	1.2e-07	Solyc02g083810.3	SL3.0ch02	47624035	47627412	-	1707	-	PF00175:Oxidoreductase NAD-binding domain	NAD_binding_1
gene:Solyc01g110310.3	996.954	903.655	737.296	485.737	343.451	350.47	879.301	393.219	1.16094	1.69e-09	1.21e-07	Solyc01g110310.3	SL3.0ch01	96960535	96962073	+	1438	-	PF00320:GATA zinc finger	GATA
gene:Solyc01g109460.3	494.949	814.142	709.88	1854.45	1669.61	1325.82	672.99	1616.63	-1.26452	1.7e-09	1.21e-07	Solyc01g109460.3	SL3.0ch01	96321032	96324236	+	1886	-	PF00083:Sugar (and other) transporter	Sugar_tr
gene:Solyc04g009560.3	2685.42	2715.23	2939.39	1798.41	1836.37	1514.53	2780.01	1716.44	0.695817	1.93e-09	1.37e-07	Solyc04g009560.3	SL3.0ch04	2959824	2970753	-	4497	-	PF00566:Rab-GTPase-TBC domain	TBC
gene:Solyc03g119050.3	348.783	354.855	360.325	571.282	570.764	616.211	354.654	586.086	-0.724753	1.97e-09	1.4e-07	Solyc03g119050.3	SL3.0ch03	69241951	69253533	-	4080	-	-	-
gene:Solyc03g117440.3	8071.39	7146.12	7418	5134.65	4664.38	4127.65	7545.17	4642.23	0.700776	2.08e-09	1.47e-07	Solyc03g117440.3	SL3.0ch03	68083876	68095309	+	3673	-	PF00270:DEAD/DEAH box helicase|PF00271:Helicase conserved C-terminal domain|PF02492:CobW/HypB/UreG, nucleotide-binding domain	DEAD
gene:Solyc02g079780.1	1239.89	1438.6	2187.41	676.492	694.843	655.688	1621.97	675.674	1.26352	2.19e-09	1.54e-07	Solyc02g079780.1	SL3.0ch02	44786083	44787060	+	978	-	-	-
gene:Solyc02g089640.3	8589.53	12190.8	12967.8	1468.03	538.007	376.467	11249.4	794.167	3.82427	2.47e-09	1.73e-07	Solyc02g089640.3	SL3.0ch02	52026447	52031934	-	4776	-	PF13641:Glycosyltransferase like family 2	-
gene:Solyc02g031940.2	383.056	307.967	502.301	88.4946	166.762	115.54	397.775	123.599	1.68703	2.48e-09	1.73e-07	Solyc02g031940.2	SL3.0ch02	27677229	27679570	+	1091	-	-	-
gene:Solyc08g042000.3	163.303	229.111	156.663	421.824	379.186	421.72	183.026	407.577	-1.15678	2.75e-09	1.91e-07	Solyc08g042000.3	SL3.0ch08	24369237	24376631	+	3699	-	PF05116:Sucrose-6F-phosphate phosphohydrolase|PF00862:Sucrose synthase|PF00534:Glycosyl transferases group 1	Glycos_transf_1
gene:Solyc03g113380.3	3115.86	4112.27	4190.74	2233.01	1878.06	1667.62	3806.29	1926.23	0.982624	2.77e-09	1.92e-07	Solyc03g113380.3	SL3.0ch03	65010704	65015758	-	3536	-	PF13041:PPR repeat family|PF12854:PPR repeat	-
gene:Solyc09g090640.3	7177.26	9031.22	8961.13	4699.06	2643.38	3077.21	8389.87	3473.22	1.27237	2.8e-09	1.94e-07	Solyc09g090640.3	SL3.0ch09	70564717	70568606	-	3780	-	PF12043:Domain of unknown function (DUF3527)	-
gene:Solyc06g076360.3	5826.48	6091.14	6473.12	4419.81	3941.75	3924.5	6130.25	4095.35	0.58199	2.87e-09	1.98e-07	Solyc06g076360.3	SL3.0ch06	47583111	47587414	-	2690	-	PF01103:Surface antigen	-
gene:Solyc01g098690.2	551.399	744.876	1110.35	303.831	194.556	139.61	802.208	212.666	1.9157	2.9e-09	1.99e-07	Solyc01g098690.2	SL3.0ch01	88989482	88992582	+	3101	-	PF13855:Leucine rich repeat|PF08263:Leucine rich repeat N-terminal domain	LRRNT_2
gene:Solyc10g078440.1	794.337	829.06	500.343	283.183	154.851	253.224	707.914	230.419	1.61888	2.93e-09	2e-07	Solyc10g078440.1	SL3.0ch10	60399241	60399666	+	426	-	PF05678:VQ motif	-
gene:Solyc02g031780.1	464.708	659.625	857.731	259.584	249.151	170.421	660.688	226.385	1.54557	3.21e-09	2.18e-07	Solyc02g031780.1	SL3.0ch02	27408648	27408827	-	180	-	-	-
gene:Solyc07g065410.1	496.965	906.851	673.651	1444.43	1831.41	2099.93	692.489	1791.92	-1.372	3.31e-09	2.25e-07	Solyc07g065410.1	SL3.0ch07	67309826	67310131	+	306	-	-	-
gene:Solyc02g091670.1	2854.78	3596.5	3457.36	1974.41	1461.16	1298.86	3302.88	1578.14	1.06551	3.32e-09	2.25e-07	Solyc02g091670.1	SL3.0ch02	53546284	53547096	-	813	-	PF00564:PB1 domain	-
gene:Solyc12g088460.2	158.263	234.439	166.455	69.8124	45.6611	34.6619	186.385	50.0451	1.89695	3.42e-09	2.31e-07	Solyc12g088460.2	SL3.0ch12	64804165	64805834	-	1670	-	PF00067:Cytochrome P450	p450
gene:Solyc12g099370.2	323.582	326.083	329.972	550.633	522.125	535.334	326.545	536.031	-0.715	3.51e-09	2.36e-07	Solyc12g099370.2	SL3.0ch12	67525899	67528365	+	1553	-	PF00320:GATA zinc finger	GATA
gene:Solyc01g106690.3	2896.11	3210.74	2188.39	1544.72	1095.87	1175.62	2765.08	1272.07	1.12005	3.74e-09	2.5e-07	Solyc01g106690.3	SL3.0ch01	94356992	94358687	-	1614	-	PF06219:Protein of unknown function (DUF1005)	-
gene:Solyc11g005440.2	220.761	236.57	265.348	464.105	410.95	489.118	240.893	454.724	-0.916326	3.94e-09	2.63e-07	Solyc11g005440.2	SL3.0ch11	348675	354843	+	3420	-	PF01936:NYN domain|PF12872:OST-HTH/LOTUS domain|PF14418:OST-HTH Associated domain	DUF88
gene:Solyc08g080360.3	715.71	861.029	986.978	474.921	444.7	401.5	854.572	440.374	0.956704	3.95e-09	2.63e-07	Solyc08g080360.3	SL3.0ch08	63784615	63786981	-	1309	-	PF14299:Phloem protein 2	-
gene:Solyc01g086870.3	862.884	752.335	710.859	1233.02	1387.7	1253.61	775.359	1291.44	-0.736042	4.04e-09	2.68e-07	Solyc01g086870.3	SL3.0ch01	81673164	81675494	-	1638	-	PF00010:Helix-loop-helix DNA-binding domain	HLH
gene:Solyc06g050630.3	623.978	863.161	1040.83	363.811	182.645	170.421	842.656	238.959	1.81833	4.05e-09	2.68e-07	Solyc06g050630.3	SL3.0ch06	33449764	33452496	-	2142	-	PF02153:Prephenate dehydrogenase	-
gene:Solyc12g008720.2	5643.02	5783.18	5716.25	7474.84	7916.25	7711.31	5714.15	7700.8	-0.430481	4.44e-09	2.93e-07	Solyc12g008720.2	SL3.0ch12	2087373	2089534	+	769	-	PF01198:Ribosomal protein L31e	Ribosomal_L31e
novel.456	30.2413	30.9033	42.1032	95.3775	126.064	129.982	34.4159	117.141	-1.76494	4.48e-09	2.94e-07	-	SL3.0ch08	58080749	58083925	+	679	-	-	-
gene:Solyc02g071990.3	1188.48	1473.77	1426.61	816.116	837.782	814.555	1362.95	822.818	0.728004	4.52e-09	2.96e-07	Solyc02g071990.3	SL3.0ch02	41879619	41886707	-	3418	-	PF05687:BES1/BZR1 plant transcription factor, N-terminal	-
gene:Solyc04g072895.1	5400.08	5868.43	5728	4143.51	3960.61	4103.58	5665.5	4069.23	0.477405	4.57e-09	2.98e-07	Solyc04g072895.1	SL3.0ch04	59934677	59936549	+	1444	-	-	-
gene:Solyc02g083835.1	2621.92	2408.32	2470.38	3911.46	3498.04	3590.39	2500.21	3666.63	-0.552355	5.14e-09	3.34e-07	Solyc02g083835.1	SL3.0ch02	47660672	47661223	-	552	-	PF00226:DnaJ domain	DnaJ
gene:Solyc12g056790.2	2155.19	2697.11	2191.33	1477.86	1326.16	1380.7	2347.88	1394.91	0.751	5.2e-09	3.37e-07	Solyc12g056790.2	SL3.0ch12	63820402	63825441	+	3733	-	PF02365:No apical meristem (NAM) protein	NAM
gene:Solyc01g098100.2	777.201	747.007	755.9	1123.88	1098.84	1187.17	760.036	1136.63	-0.58063	5.3e-09	3.42e-07	Solyc01g098100.2	SL3.0ch01	88576838	88577627	+	790	-	PF03657:Uncharacterised protein family (UPF0113)	-
gene:Solyc12g044410.2	1720.73	3861.84	4160.38	1212.38	865.576	800.112	3247.65	959.355	1.75927	5.33e-09	3.43e-07	Solyc12g044410.2	SL3.0ch12	60285518	60293678	+	3199	-	PF08670:MEKHLA domain|PF00046:Homeobox domain|PF01852:START domain	START
gene:Solyc09g064690.1	88.7077	116.154	167.434	35.3978	28.7864	23.1079	124.098	29.0974	2.09383	5.67e-09	3.64e-07	Solyc09g064690.1	SL3.0ch09	62263947	62265407	-	1461	-	PF00931:NB-ARC domain	NB-ARC
gene:Solyc07g026960.3	11776	10727.7	10859.7	8118.88	8068.12	7898.1	11121.1	8028.37	0.47014	5.89e-09	3.77e-07	Solyc07g026960.3	SL3.0ch07	32760972	32801063	+	1966	-	PF00557:Metallopeptidase family M24|PF05195:Aminopeptidase P, N-terminal domain	Peptidase_M24
gene:Solyc09g065560.3	328.622	493.387	363.263	739.421	1095.87	944.537	395.09	926.608	-1.23037	6.07e-09	3.87e-07	Solyc09g065560.3	SL3.0ch09	63917258	63934237	-	9837	-	-	-
gene:Solyc01g096040.3	3249.93	2976.31	3850	2015.71	2044.82	1723.47	3358.74	1928	0.80098	6.1e-09	3.88e-07	Solyc01g096040.3	SL3.0ch01	87003119	87004564	-	1446	-	PF14543:Xylanase inhibitor N-terminal|PF14541:Xylanase inhibitor C-terminal	-
gene:Solyc05g008640.1	130.037	174.763	160.58	317.597	304.738	365.876	155.127	329.404	-1.0873	6.35e-09	4.02e-07	Solyc05g008640.1	SL3.0ch05	2949984	2950499	+	516	-	PF13639:Ring finger domain	-
gene:Solyc01g080540.3	196.568	209.929	208.558	371.677	360.326	357.21	205.018	363.071	-0.824601	6.59e-09	4.16e-07	Solyc01g080540.3	SL3.0ch01	79642917	79645627	+	1336	-	PF01627:Hpt domain	Hpt
gene:Solyc06g065500.3	3571.49	4748.45	4819.35	2615.51	2332.69	2088.38	4379.76	2345.52	0.900956	6.9e-09	4.34e-07	Solyc06g065500.3	SL3.0ch06	41000256	41008869	-	4121	-	-	-
gene:Solyc02g070770.3	1273.16	1255.31	1408.01	813.167	573.742	541.111	1312.16	642.673	1.02993	7.03e-09	4.41e-07	Solyc02g070770.3	SL3.0ch02	40950415	40953974	-	1268	-	PF13460:NAD(P)H-binding	-
gene:Solyc07g041740.1	16.1287	108.694	181.142	0.983273	0	0.96283	101.988	0.648701	7.28936	7.37e-09	4.61e-07	Solyc07g041740.1	SL3.0ch07	54200965	54201258	-	294	-	-	-
gene:Solyc11g068820.2	2371.92	2227.17	2389.11	1651.9	1542.55	1411.51	2329.4	1535.32	0.601574	7.39e-09	4.61e-07	Solyc11g068820.2	SL3.0ch11	53724493	53727494	-	1012	-	PF01016:Ribosomal L27 protein	-
gene:Solyc03g113030.3	2012.05	1857.39	1962.21	1303.82	1302.33	1102.44	1943.88	1236.2	0.653222	7.53e-09	4.68e-07	Solyc03g113030.3	SL3.0ch03	64810253	64812865	-	1610	-	PF01263:Aldose 1-epimerase	Aldose_epim
gene:Solyc03g122340.3	1872.94	1773.21	2719.08	783.668	605.506	259.001	2121.75	549.392	1.94952	7.74e-09	4.8e-07	Solyc03g122340.3	SL3.0ch03	71702434	71708247	+	4448	-	PF00305:Lipoxygenase|PF01477:PLAT/LH2 domain	Lipoxygenase
gene:Solyc12g010790.2	1509.04	1339.5	1274.85	895.762	880.466	835.737	1374.46	870.655	0.658722	7.89e-09	4.87e-07	Solyc12g010790.2	SL3.0ch12	3710224	3713802	-	1316	-	-	-
gene:Solyc02g082100.3	237.898	511.503	530.696	146.508	100.256	83.7662	426.699	110.177	1.95354	8.19e-09	5.04e-07	Solyc02g082100.3	SL3.0ch02	46374724	46381554	+	4949	-	PF13920:Zinc finger, C3HC4 type (RING finger)	-
gene:Solyc03g113700.3	1821.53	2112.08	1919.12	1318.57	1127.63	1061.04	1950.91	1169.08	0.738718	8.42e-09	5.17e-07	Solyc03g113700.3	SL3.0ch03	65252534	65254326	+	1498	-	PF14570:RING/Ubox like zinc-binding domain	-
gene:Solyc03g112360.1	5895.03	5879.08	6123.57	7889.78	7875.55	8005.94	5965.89	7923.76	-0.409415	8.52e-09	5.21e-07	Solyc03g112360.1	SL3.0ch03	64268006	64268452	+	447	-	PF00828:Ribosomal protein L18e/L15	-
gene:Solyc04g012010.3	200.6	252.554	342.701	79.6451	108.197	90.5061	265.285	92.7827	1.51625	8.57e-09	5.23e-07	Solyc04g012010.3	SL3.0ch04	4349339	4352606	+	3085	-	PF00931:NB-ARC domain	NB-ARC
gene:Solyc04g063290.3	6707.51	7054.47	7271.13	9834.69	9326.78	9717.85	7011.04	9626.44	-0.457369	8.7e-09	5.28e-07	Solyc04g063290.3	SL3.0ch04	55433099	55435353	-	1465	-	PF00333:Ribosomal protein S5, N-terminal domain|PF03719:Ribosomal protein S5, C-terminal domain	-
gene:Solyc05g016310.1	2448.53	2301.76	1807.5	1293.99	1064.1	930.094	2185.93	1096.06	0.995894	8.71e-09	5.28e-07	Solyc05g016310.1	SL3.0ch05	15500178	15501758	+	1581	-	PF14543:Xylanase inhibitor N-terminal|PF14541:Xylanase inhibitor C-terminal	-
gene:Solyc08g077230.3	1449.56	1236.13	1106.43	2033.41	2359.49	2720	1264.04	2370.96	-0.907512	9.09e-09	5.49e-07	Solyc08g077230.3	SL3.0ch08	61261820	61267676	-	2261	-	PF00072:Response regulator receiver domain|PF00249:Myb-like DNA-binding domain	Response_reg
novel.78	179.432	140.663	169.392	31.4647	22.8306	60.6583	163.162	38.3179	2.08866	9.75e-09	5.87e-07	-	SL3.0ch01	70485763	70488209	-	2447	-	-	-
gene:Solyc03g111690.3	83012.3	93820.2	110776	157656	156997	157140	95869.7	157264	-0.714041	9.82e-09	5.9e-07	Solyc03g111690.3	SL3.0ch03	63827404	63832904	+	1974	-	PF00544:Pectate lyase	-
gene:Solyc07g049160.3	2194.51	2342.26	1737.98	3371.64	3792.85	4101.66	2091.58	3755.38	-0.844553	9.91e-09	5.93e-07	Solyc07g049160.3	SL3.0ch07	59542039	59546381	-	1043	-	PF00636:Ribonuclease III domain|PF00035:Double-stranded RNA binding motif	Ribonuclease_3
gene:Solyc03g121990.3	2903.16	2874.01	3030.45	2057.01	2184.79	2040.24	2935.87	2094.01	0.48763	1.04e-08	6.18e-07	Solyc03g121990.3	SL3.0ch03	71482457	71489253	-	2286	-	PF00249:Myb-like DNA-binding domain	Myb_DNA-binding
gene:Solyc07g064190.2	108618	83903.5	94306.3	54808.6	29621.2	34799.6	95609.1	39743.1	1.26644	1.08e-08	6.4e-07	Solyc07g064190.2	SL3.0ch07	66560969	66575765	+	4886	-	PF01095:Pectinesterase|PF04043:Plant invertase/pectin methylesterase inhibitor	-
gene:Solyc01g005260.3	86.6916	96.9724	94.977	188.788	209.446	198.343	92.8803	198.859	-1.09857	1.08e-08	6.4e-07	Solyc01g005260.3	SL3.0ch01	195626	199193	+	991	-	PF00650:CRAL/TRIO domain	-
gene:Solyc11g072880.2	10306.2	11644.1	12336.2	7923.21	6741.96	6747.52	11428.9	7137.56	0.679188	1.08e-08	6.4e-07	Solyc11g072880.2	SL3.0ch11	56342158	56348096	-	3746	-	PF00690:Cation transporter/ATPase, N-terminus|PF00122:E1-E2 ATPase|PF00702:haloacid dehalogenase-like hydrolase|PF00689:Cation transporting ATPase, C-terminus	E1-E2_ATPase
gene:Solyc09g007860.3	1217.72	1194.57	875.355	2291.03	1834.39	2392.63	1095.88	2172.68	-0.987645	1.09e-08	6.42e-07	Solyc09g007860.3	SL3.0ch09	1381555	1387619	-	2829	-	PF00168:C2 domain|PF17047:Synaptotagmin-like mitochondrial-lipid-binding domain	C2
gene:Solyc07g053130.3	123.989	158.779	114.56	255.651	359.333	340.842	132.443	318.609	-1.2679	1.09e-08	6.42e-07	Solyc07g053130.3	SL3.0ch07	61710945	61714299	-	2901	-	PF07714:Protein tyrosine kinase|PF00954:S-locus glycoprotein domain|PF08276:PAN-like domain|PF01453:D-mannose binding lectin	Pkinase_Tyr
gene:Solyc10g078340.2	784.257	938.82	856.751	544.733	501.28	526.668	859.943	524.227	0.713734	1.1e-08	6.46e-07	Solyc10g078340.2	SL3.0ch10	60285383	60296019	-	2877	-	PF02984:Cyclin, C-terminal domain|PF16709:Fused Ig-PH domain of plant-specific actin-binding protein|PF00134:Cyclin, N-terminal domain|PF16712:Coiled-coil regions of plant-specific actin-binding protein|PF16711:Actin-binding domain of plant-specific actin-binding protein	Cyclin_C
gene:Solyc02g070530.3	8.06434	10.6563	23.4995	66.8626	88.3444	109.763	14.0734	88.3232	-2.64389	1.12e-08	6.52e-07	Solyc02g070530.3	SL3.0ch02	40828609	40832408	-	2930	-	PF00520:Ion transport protein|PF00027:Cyclic nucleotide-binding domain|PF11834:KHA, dimerisation domain of potassium ion channel	Ion_trans
gene:Solyc01g086640.2	207.657	364.446	422.011	124.876	86.3591	89.5432	331.371	100.259	1.72482	1.14e-08	6.66e-07	Solyc01g086640.2	SL3.0ch01	81493850	81497677	+	2162	-	PF10250:GDP-fucose protein O-fucosyltransferase	-
gene:Solyc03g093830.3	2603.77	2341.19	2533.05	1727.61	1561.41	1398.99	2492.67	1562.67	0.673819	1.16e-08	6.76e-07	Solyc03g093830.3	SL3.0ch03	56938950	56945600	+	3142	-	-	-
gene:Solyc10g049630.2	5402.1	7146.12	8208.17	3688.26	2339.64	2002.69	6918.79	2676.86	1.37	1.17e-08	6.77e-07	Solyc10g049630.2	SL3.0ch10	46215750	46218841	-	1599	-	PF00481:Protein phosphatase 2C	PP2C
gene:Solyc04g015160.3	184.472	228.045	135.122	402.159	450.655	414.98	182.546	422.598	-1.21267	1.21e-08	7.02e-07	Solyc04g015160.3	SL3.0ch04	5339506	5347909	+	4154	-	PF16016:Domain of unknown function (DUF4782)|PF00168:C2 domain|PF02893:GRAM domain	C2
gene:Solyc02g087480.3	1172.35	1415.16	1626.36	834.799	707.747	722.123	1404.62	754.89	0.895937	1.22e-08	7.04e-07	Solyc02g087480.3	SL3.0ch02	50551901	50556232	+	1992	-	PF07059:Protein of unknown function (DUF1336)	-
gene:Solyc05g007770.3	2096.73	1435.4	1158.33	3098.29	4379.5	3982.27	1563.49	3820.02	-1.28883	1.24e-08	7.14e-07	Solyc05g007770.3	SL3.0ch05	2229594	2232225	+	2015	-	PF02365:No apical meristem (NAM) protein	NAM
gene:Solyc08g016150.1	467.732	244.029	147.851	62.9295	58.5654	28.8849	286.537	50.1266	2.51567	1.29e-08	7.37e-07	Solyc08g016150.1	SL3.0ch08	6950287	6950565	+	279	-	-	-
gene:Solyc01g087590.3	70.563	166.238	267.306	23.5985	7.94107	26.9593	168.036	19.4996	3.10613	1.43e-08	8.18e-07	Solyc01g087590.3	SL3.0ch01	82419257	82425146	+	2135	-	PF01593:Flavin containing amine oxidoreductase	Amino_oxidase
gene:Solyc08g068690.1	3033.2	2795.15	2817.98	1560.45	1479.02	907.949	2882.11	1315.81	1.13128	1.54e-08	8.78e-07	Solyc08g068690.1	SL3.0ch08	57884153	57884875	-	723	-	PF00583:Acetyltransferase (GNAT) family	Acetyltransf_1
gene:Solyc02g085315.1	423.378	602.081	380.887	903.628	1222.92	1647.4	468.782	1257.98	-1.42466	1.61e-08	9.14e-07	Solyc02g085315.1	SL3.0ch02	48881492	48884432	-	861	-	-	-
gene:Solyc04g078680.3	3076.55	3407.89	3303.63	2369.69	2158.98	2251.1	3262.69	2259.92	0.529726	1.62e-08	9.15e-07	Solyc04g078680.3	SL3.0ch04	63463419	63469091	+	2797	-	PF13639:Ring finger domain	-
gene:Solyc08g041860.1	7875.83	5055.35	3972.39	2588.96	1509.8	1440.39	5634.52	1846.38	1.6096	1.63e-08	9.18e-07	Solyc08g041860.1	SL3.0ch08	25512336	25512836	+	501	-	PF15365:Proline-rich nuclear receptor coactivator	-
gene:Solyc02g092160.3	2316.48	2639.57	2765.1	1758.09	1551.49	1496.24	2573.72	1601.94	0.684076	1.63e-08	9.18e-07	Solyc02g092160.3	SL3.0ch02	53978312	53984873	-	4208	-	-	-
gene:Solyc02g088345.1	796.353	643.641	675.61	402.159	392.09	304.254	705.201	366.168	0.945922	1.64e-08	9.18e-07	Solyc02g088345.1	SL3.0ch02	51105607	51108142	-	1517	-	PF03106:WRKY DNA -binding domain	WRKY
gene:Solyc10g079420.1	3841.65	3173.45	1891.71	1173.04	1265.61	1145.77	2968.93	1194.81	1.31312	1.67e-08	9.37e-07	Solyc10g079420.1	SL3.0ch10	61086939	61087556	+	618	-	PF13499:EF-hand domain pair	-
gene:Solyc01g028810.3	30089.1	29153.5	29286.2	22014.5	19688.9	18319.8	29509.6	20007.7	0.560634	1.73e-08	9.68e-07	Solyc01g028810.3	SL3.0ch01	41287357	41292769	+	2548	-	PF00118:TCP-1/cpn60 chaperonin family	-
gene:Solyc02g064950.3	2020.12	2047.08	2535.98	1205.49	1151.45	776.041	2201.06	1044.33	1.0758	1.77e-08	9.87e-07	Solyc02g064950.3	SL3.0ch02	36614270	36625852	-	5238	-	-	-
gene:Solyc03g097050.3	11316.3	20139.3	21082	1880.02	666.057	349.507	17512.5	965.194	4.18143	1.79e-08	9.91e-07	Solyc03g097050.3	SL3.0ch03	60834695	60840612	-	4258	-	PF14570:RING/Ubox like zinc-binding domain|PF03552:Cellulose synthase	-
gene:Solyc04g082970.3	1271.14	631.919	515.03	270.4	151.873	107.837	806.03	176.703	2.18968	1.79e-08	9.91e-07	Solyc04g082970.3	SL3.0ch04	66510440	66517175	+	3359	-	-	-
gene:Solyc01g104240.3	1061.47	985.708	725.546	445.423	506.243	446.753	924.241	466.14	0.987341	1.82e-08	1e-06	Solyc01g104240.3	SL3.0ch01	92580083	92585960	+	2402	-	-	-
gene:Solyc09g061793.1	192.536	193.945	80.2898	34.4145	33.7495	34.6619	155.59	34.2753	2.18157	1.84e-08	1.01e-06	Solyc09g061793.1	SL3.0ch09	60565532	60567741	-	1701	-	PF00067:Cytochrome P450	p450
gene:Solyc05g053500.3	97.7801	88.4473	85.1856	31.4647	26.8011	26.9593	90.471	28.4084	1.67121	1.85e-08	1.01e-06	Solyc05g053500.3	SL3.0ch05	64427599	64430164	+	986	-	PF00320:GATA zinc finger	GATA
gene:Solyc07g032385.1	1383.03	2154.7	3568	866.263	702.784	507.412	2368.58	692.153	1.77497	1.92e-08	1.05e-06	Solyc07g032385.1	SL3.0ch07	38301938	38306048	-	2298	-	PF13041:PPR repeat family|PF12854:PPR repeat	-
gene:Solyc07g063190.3	2378.98	2144.05	2091.45	1484.74	1542.55	1413.44	2204.83	1480.24	0.57489	1.93e-08	1.05e-06	Solyc07g063190.3	SL3.0ch07	65861881	65865275	+	1383	-	PF00085:Thioredoxin	-
gene:Solyc10g081580.2	5986.76	5774.65	5923.82	4519.12	4367.59	4235.49	5895.08	4374.07	0.430578	1.95e-08	1.06e-06	Solyc10g081580.2	SL3.0ch10	62739540	62748525	+	1360	-	PF00804:Syntaxin|PF05739:SNARE domain	SNARE
gene:Solyc08g078670.2	1820.52	1431.14	1286.6	809.234	804.033	596.955	1512.75	736.74	1.03806	1.95e-08	1.06e-06	Solyc08g078670.2	SL3.0ch08	62570510	62572436	+	1741	-	PF14541:Xylanase inhibitor C-terminal	-
gene:Solyc10g008100.3	69.5549	86.3161	85.1856	176.006	190.586	176.198	80.3522	180.93	-1.17134	1.99e-08	1.07e-06	Solyc10g008100.3	SL3.0ch10	2218296	2222052	-	1232	-	PF12999:Glucosidase II beta subunit-like	-
gene:Solyc07g051950.3	9115.73	6745.44	3555.27	2121.9	2434.93	1644.51	6472.15	2067.12	1.64663	2e-08	1.08e-06	Solyc07g051950.3	SL3.0ch07	60632183	60634858	-	1295	-	PF03595:Voltage-dependent anion channel	C4dic_mal_tran
gene:Solyc09g083210.3	859.86	1014.48	793.107	1523.09	1666.63	1396.1	889.149	1528.61	-0.782088	2e-08	1.08e-06	Solyc09g083210.3	SL3.0ch09	69303107	69307023	+	1983	-	PF00069:Protein kinase domain	Pkinase
gene:Solyc12g010350.2	4497.88	4333.92	4554.98	6395.21	5951.83	5976.29	4462.26	6107.77	-0.452817	2.04e-08	1.09e-06	Solyc12g010350.2	SL3.0ch12	3408460	3410478	+	1708	-	-	-
gene:Solyc11g051160.2	21226.3	22351.6	22933.5	16096.2	13446.2	12819.1	22170.5	14120.5	0.650855	2.14e-08	1.14e-06	Solyc11g051160.2	SL3.0ch11	17780439	17783348	+	2529	-	PF00650:CRAL/TRIO domain|PF03765:CRAL/TRIO, N-terminal domain	CRAL_TRIO_N
gene:Solyc06g009140.3	14698.3	18049.6	21417.8	8952.7	8004.59	4717.87	18055.2	7225.05	1.32135	2.21e-08	1.18e-06	Solyc06g009140.3	SL3.0ch06	3087883	3094001	+	1352	-	PF04398:Protein of unknown function, DUF538	-
gene:Solyc06g050230.3	3746.89	3754.22	3588.56	2700.07	2567.94	2317.53	3696.56	2528.51	0.54791	2.21e-08	1.18e-06	Solyc06g050230.3	SL3.0ch06	32849901	32854221	-	2229	-	PF00782:Dual specificity phosphatase, catalytic domain	DSPc
gene:Solyc06g075340.3	6562.36	6621.83	6456.48	5037.31	4977.06	4973.98	6546.89	4996.12	0.389981	2.31e-08	1.23e-06	Solyc06g075340.3	SL3.0ch06	46906856	46912243	-	3579	-	PF02142:MGS-like domain|PF02786:Carbamoyl-phosphate synthase L chain, ATP binding domain|PF02787:Carbamoyl-phosphate synthetase large chain, oligomerisation domain	CPSase_L_D2
gene:Solyc06g063070.3	39654.4	40495	43083.3	29956.4	26394.1	24265.3	41077.6	26871.9	0.612258	2.32e-08	1.23e-06	Solyc06g063070.3	SL3.0ch06	39933647	39936204	-	1564	-	PF00847:AP2 domain	AP2
gene:Solyc11g012980.1	2148.14	1740.17	1219.03	154.374	30.7716	25.9964	1702.45	70.3806	4.59638	2.48e-08	1.31e-06	Solyc11g012980.1	SL3.0ch11	5825262	5825921	+	660	-	PF00847:AP2 domain	AP2
gene:Solyc02g090840.3	28814.9	22906.8	22501.7	15841.5	12175.6	11433.6	24741.1	13150.3	0.911826	2.49e-08	1.31e-06	Solyc02g090840.3	SL3.0ch02	52950595	52951857	-	1015	-	PF07939:Protein of unknown function (DUF1685)	-
gene:Solyc08g075940.3	1730.81	2262.33	2571.23	1219.26	817.93	1022.53	2188.13	1019.9	1.10125	2.53e-08	1.33e-06	Solyc08g075940.3	SL3.0ch08	60131804	60144654	-	4396	-	PF00562:RNA polymerase Rpb2, domain 6|PF04566:RNA polymerase Rpb2, domain 4|PF04563:RNA polymerase beta subunit|PF04561:RNA polymerase Rpb2, domain 2|PF04565:RNA polymerase Rpb2, domain 3|PF04560:RNA polymerase Rpb2, domain 7|PF04567:RNA polymerase Rpb2, domain 5	RNA_pol_Rpb2_6
novel.371	702.606	670.282	652.11	341.196	332.532	440.014	674.999	371.247	0.862135	2.54e-08	1.33e-06	-	SL3.0ch07	52431082	52434622	+	3541	-	-	-
gene:Solyc10g009120.2	269.147	268.539	469.01	100.294	35.7348	22.1451	335.565	52.7246	2.67072	2.57e-08	1.34e-06	Solyc10g009120.2	SL3.0ch10	3119748	3119954	-	207	-	-	-
gene:Solyc09g065470.3	141.126	65.0035	22.5203	0	1.98527	0	76.2166	0.661755	6.86315	2.7e-08	1.41e-06	Solyc09g065470.3	SL3.0ch09	63804484	63809871	+	1800	-	PF00190:Cupin	-
gene:Solyc01g006930.3	603.817	597.819	610.986	897.728	985.685	1147.69	604.207	1010.37	-0.741825	2.75e-08	1.43e-06	Solyc01g006930.3	SL3.0ch01	1503975	1510963	+	3186	-	PF02045:CCAAT-binding transcription factor (CBF-B/NF-YA) subunit B	CBFB_NFYA
gene:Solyc07g065220.2	2430.39	2120.6	1806.52	1331.35	1158.4	1157.32	2119.17	1215.69	0.801671	2.81e-08	1.46e-06	Solyc07g065220.2	SL3.0ch07	67208807	67212027	+	1181	-	PF00168:C2 domain	C2
gene:Solyc03g123760.3	6312.36	5880.15	6206.8	4369.66	3589.36	3336.21	6133.1	3765.08	0.703976	3.05e-08	1.58e-06	Solyc03g123760.3	SL3.0ch03	72002771	72011115	+	3029	-	PF01593:Flavin containing amine oxidoreductase	Amino_oxidase
gene:Solyc01g105340.3	26317	24109.9	23672.8	17322.3	14321.7	12913.5	24699.9	14852.5	0.733804	3.09e-08	1.59e-06	Solyc01g105340.3	SL3.0ch01	93434020	93440693	+	2043	-	PF01556:DnaJ C terminal domain|PF00226:DnaJ domain|PF00684:DnaJ central domain	DnaJ
gene:Solyc10g005510.3	1743.91	1972.48	2277.49	3115.01	3240.95	3437.3	1997.96	3264.42	-0.708216	3.11e-08	1.6e-06	Solyc10g005510.3	SL3.0ch10	413592	427748	-	3271	-	PF02800:Glyceraldehyde 3-phosphate dehydrogenase, C-terminal domain|PF00271:Helicase conserved C-terminal domain|PF00270:DEAD/DEAH box helicase|PF00044:Glyceraldehyde 3-phosphate dehydrogenase, NAD binding domain	DEAD
gene:Solyc06g076080.2	317.533	380.43	666.797	127.825	63.5285	25.0336	454.92	72.1292	2.65758	3.25e-08	1.66e-06	Solyc06g076080.2	SL3.0ch06	47376773	47379915	-	641	-	-	-
gene:Solyc12g096280.2	873.973	841.848	785.274	1198.61	1227.89	1289.23	833.698	1238.58	-0.571296	3.46e-08	1.77e-06	Solyc12g096280.2	SL3.0ch12	66250738	66255298	-	1094	-	PF04493:Endonuclease V	-
gene:Solyc09g015650.3	2502.97	2472.26	2432.19	1793.49	1861.19	1759.09	2469.14	1804.59	0.452362	3.8e-08	1.94e-06	Solyc09g015650.3	SL3.0ch09	10580734	10587907	+	1891	-	PF03647:Transmembrane proteins 14C	-
gene:Solyc03g097970.3	2408.21	2463.74	2619.21	3450.3	3460.32	3817.62	2497.05	3576.08	-0.518124	3.95e-08	2.01e-06	Solyc03g097970.3	SL3.0ch03	61773404	61778179	+	2027	-	-	-
gene:Solyc03g117210.3	344.75	558.39	577.695	232.052	157.829	181.012	493.612	190.298	1.37503	4.14e-08	2.1e-06	Solyc03g117210.3	SL3.0ch03	67892479	67896486	-	1303	-	-	-
gene:Solyc06g061190.1	1021.15	840.782	825.419	554.566	397.053	401.5	895.783	451.04	0.989973	4.28e-08	2.16e-06	Solyc06g061190.1	SL3.0ch06	39309883	39310989	-	1107	-	PF05678:VQ motif	-
gene:Solyc06g008090.3	1714.68	1662.38	1657.69	2237.93	2321.77	2400.34	1678.25	2320.01	-0.467191	4.57e-08	2.31e-06	Solyc06g008090.3	SL3.0ch06	1958083	1980754	-	5057	-	PF02736:Myosin N-terminal SH3-like domain|PF01843:DIL domain|PF00063:Myosin head (motor domain)	Myosin_head
gene:Solyc08g077730.3	780.225	724.629	704.005	1045.22	1162.37	1155.4	736.286	1121	-0.606484	4.58e-08	2.31e-06	Solyc08g077730.3	SL3.0ch08	61743289	61747728	-	2349	-	PF02493:MORN repeat	MORN
gene:Solyc08g006720.3	1831.61	1770.01	1886.81	1203.53	1166.34	914.689	1829.48	1094.85	0.740881	4.72e-08	2.37e-06	Solyc08g006720.3	SL3.0ch08	1275094	1279523	-	1057	-	PF00255:Glutathione peroxidase	GSHPx
gene:Solyc10g081040.1	8032.08	9487.31	10049	5131.7	2357.5	2881.75	9189.45	3456.99	1.41047	4.75e-08	2.38e-06	Solyc10g081040.1	SL3.0ch10	62345412	62345999	+	588	-	PF05678:VQ motif	-
gene:Solyc10g006860.3	1014.09	1130.63	981.103	466.071	280.915	148.276	1041.94	298.421	1.80401	4.94e-08	2.47e-06	Solyc10g006860.3	SL3.0ch10	1287310	1291989	+	3925	-	-	-
gene:Solyc07g006280.3	43868	50235.9	54495.3	30722.4	20344	17763.3	49533.1	22943.2	1.11033	4.98e-08	2.48e-06	Solyc07g006280.3	SL3.0ch07	1069364	1081494	+	2073	-	PF00335:Tetraspanin family	Tetraspannin
gene:Solyc02g071280.3	1973.75	1744.44	1724.27	1257.61	1114.73	1028.3	1814.15	1133.55	0.678537	5.09e-08	2.53e-06	Solyc02g071280.3	SL3.0ch02	41335097	41345253	+	2426	-	PF01782:RimM N-terminal domain|PF05239:PRC-barrel domain	RimM
gene:Solyc07g007600.3	2847.72	2893.19	2765.1	3992.09	3948.69	4650.47	2835.34	4197.08	-0.565949	5.63e-08	2.79e-06	Solyc07g007600.3	SL3.0ch07	2247186	2251921	-	2767	-	PF03030:Inorganic H+ pyrophosphatase	-
gene:Solyc08g079650.3	396.161	442.237	495.447	264.5	207.46	231.079	444.615	234.347	0.924034	5.71e-08	2.83e-06	Solyc08g079650.3	SL3.0ch08	63252969	63256068	-	2113	-	PF01842:ACT domain	ACT
gene:Solyc04g051490.3	1562.47	3389.77	2514.44	5394.23	6816.41	10375.5	2488.89	7528.7	-1.59697	5.81e-08	2.86e-06	Solyc04g051490.3	SL3.0ch04	50538807	50558752	-	5803	-	PF13041:PPR repeat family|PF02732:ERCC4 domain|PF14432:DYW family of nucleic acid deaminases	-
gene:Solyc08g066440.3	1309.45	1678.37	2167.83	927.226	692.858	619.1	1718.55	746.395	1.2033	5.81e-08	2.86e-06	Solyc08g066440.3	SL3.0ch08	55131271	55136349	-	2652	-	-	-
gene:Solyc03g115940.3	4.03217	4.26252	6.85401	38.3476	45.6611	38.5132	5.04957	40.8407	-3.00967	6.02e-08	2.96e-06	Solyc03g115940.3	SL3.0ch03	66996434	67000627	-	3559	-	PF02701:Dof domain, zinc finger	zf-Dof
gene:Solyc05g054580.3	9255.84	9937	9983.36	12836.6	13644.7	14542.6	9725.4	13674.7	-0.491686	6.35e-08	3.11e-06	Solyc05g054580.3	SL3.0ch05	65313433	65316355	-	1705	-	PF00466:Ribosomal protein L10|PF00428:60s Acidic ribosomal protein	-
gene:Solyc03g118470.3	4155.15	2647.03	1975.91	402.159	111.175	98.2087	2926.03	203.847	3.84342	6.51e-08	3.18e-06	Solyc03g118470.3	SL3.0ch03	68814951	68817296	+	1709	-	PF00293:NUDIX domain	NUDIX
gene:Solyc08g062610.3	3948.5	3670.03	3510.23	2675.49	2600.7	2683.41	3709.59	2653.2	0.483493	6.62e-08	3.23e-06	Solyc08g062610.3	SL3.0ch08	51631746	51634750	+	1404	-	PF02353:Mycolic acid cyclopropane synthetase	-
gene:Solyc06g035960.3	3185.41	3639.13	2971.7	1808.24	1708.32	1065.85	3265.42	1527.47	1.09615	6.68e-08	3.25e-06	Solyc06g035960.3	SL3.0ch06	25413322	25420937	+	5154	-	-	-
gene:Solyc11g039840.2	21531.8	18610.2	18895.5	13928.1	13810.5	12549.5	19679.2	13429.4	0.551292	6.96e-08	3.37e-06	Solyc11g039840.2	SL3.0ch11	42125617	42128903	-	1122	-	PF00355:Rieske [2Fe-2S] domain|PF02921:Ubiquinol cytochrome reductase transmembrane region	-
gene:Solyc01g009235.1	187.496	228.045	218.349	382.493	361.318	445.79	211.297	396.534	-0.90876	6.98e-08	3.38e-06	Solyc01g009235.1	SL3.0ch01	3187705	3195705	+	4222	-	PF03450:CO dehydrogenase flavoprotein C-terminal domain|PF00111:2Fe-2S iron-sulfur cluster binding domain|PF00941:FAD binding domain in molybdopterin dehydrogenase|PF02738:Molybdopterin-binding domain of aldehyde dehydrogenase|PF01315:Aldehyde oxidase and xanthine dehydrogenase, a/b hammerhead domain|PF01799:[2Fe-2S] binding domain	Fer2
gene:Solyc09g082870.2	85.6836	165.173	152.747	34.4145	9.92633	6.73981	134.534	17.0269	2.98289	7.14e-08	3.45e-06	Solyc09g082870.2	SL3.0ch09	68973896	68976985	-	3090	-	PF00690:Cation transporter/ATPase, N-terminus|PF00689:Cation transporting ATPase, C-terminus|PF00702:haloacid dehalogenase-like hydrolase|PF00122:E1-E2 ATPase	E1-E2_ATPase
gene:Solyc05g008450.3	6487.76	6129.51	6233.23	4209.39	4000.31	3086.83	6283.5	3765.51	0.738769	7.25e-08	3.49e-06	Solyc05g008450.3	SL3.0ch05	2799924	2805239	-	1795	-	PF00175:Oxidoreductase NAD-binding domain	NAD_binding_1
gene:Solyc02g092240.3	966.713	899.392	1047.68	573.248	593.595	429.422	971.263	532.088	0.868609	7.41e-08	3.56e-06	Solyc02g092240.3	SL3.0ch02	54026054	54029394	+	1215	-	PF14009:Domain of unknown function (DUF4228)	-
gene:Solyc06g072740.1	51.4102	75.6598	76.3733	176.989	151.873	181.012	67.8144	169.958	-1.32611	7.62e-08	3.65e-06	Solyc06g072740.1	SL3.0ch06	45003652	45004605	+	954	-	PF05770:Inositol 1, 3, 4-trisphosphate 5/6-kinase	-
gene:Solyc01g086670.3	26.2091	30.9033	19.5829	129.792	78.418	86.6547	25.5651	98.2883	-1.94603	8.15e-08	3.9e-06	Solyc01g086670.3	SL3.0ch01	81508861	81509474	-	614	-	-	-
novel.279	756.032	599.95	485.656	251.718	330.547	233.005	613.879	271.757	1.17577	8.22e-08	3.92e-06	-	SL3.0ch05	23873047	23877408	-	1106	-	-	-
gene:Solyc07g008520.3	187.496	170.501	108.685	326.447	389.112	488.155	155.561	401.238	-1.36801	8.35e-08	3.97e-06	Solyc07g008520.3	SL3.0ch07	3440422	3447492	+	2349	-	PF00854:POT family	-
gene:Solyc05g007170.3	24.193	43.6908	22.5203	95.3775	109.19	114.577	30.1347	106.381	-1.82534	8.56e-08	4.06e-06	Solyc05g007170.3	SL3.0ch05	1779480	1787833	+	8238	-	PF12061:Protein of unknown function (DUF3542)|PF00931:NB-ARC domain	NB-ARC
gene:Solyc06g072840.3	1299.37	1075.22	1467.74	767.936	712.711	586.364	1280.78	689.003	0.894803	8.85e-08	4.19e-06	Solyc06g072840.3	SL3.0ch06	45059572	45060952	-	1257	-	-	-
gene:Solyc06g073050.3	5778.1	6780.61	6171.55	4376.55	3512.93	3309.25	6243.42	3732.91	0.742023	8.95e-08	4.22e-06	Solyc06g073050.3	SL3.0ch06	45147585	45157309	+	3513	-	PF01546:Peptidase family M20/M25/M40|PF07687:Peptidase dimerisation domain|PF02365:No apical meristem (NAM) protein	Peptidase_M20
gene:Solyc05g006170.3	2778.16	2745.06	2879.66	2007.84	2090.49	1850.56	2800.96	1982.96	0.498392	8.96e-08	4.22e-06	Solyc05g006170.3	SL3.0ch05	849851	856980	-	3154	-	-	-
gene:Solyc11g010390.1	1146.14	1162.6	1260.16	765.97	591.609	490.081	1189.64	615.887	0.949966	9.02e-08	4.24e-06	Solyc11g010390.1	SL3.0ch11	3466388	3466807	-	420	-	-	-
novel.457	263.099	327.149	410.262	157.324	102.241	140.573	333.503	133.379	1.32217	9.12e-08	4.28e-06	-	SL3.0ch08	59441606	59445171	+	3566	-	-	-
gene:Solyc08g083345.1	1717.7	1706.07	1652.8	2304.79	2579.85	2328.12	1692.19	2404.26	-0.506706	9.29e-08	4.35e-06	Solyc08g083345.1	SL3.0ch08	65948558	65957790	-	1996	-	-	-
gene:Solyc10g055390.2	2019.11	1579.26	1281.7	877.079	778.224	595.029	1626.69	750.111	1.11681	9.31e-08	4.35e-06	Solyc10g055390.2	SL3.0ch10	56615509	56617788	-	2043	-	PF06813:Nodulin-like	-
gene:Solyc04g007220.3	713.694	691.594	842.064	1120.93	1532.63	1405.73	749.117	1353.1	-0.852717	9.41e-08	4.38e-06	Solyc04g007220.3	SL3.0ch04	913278	918072	-	501	-	-	-
gene:Solyc12g088410.2	39.3137	42.6252	38.1866	98.3273	106.212	136.722	40.0418	113.754	-1.50766	9.54e-08	4.43e-06	Solyc12g088410.2	SL3.0ch12	64782440	64784704	-	895	-	-	-
gene:Solyc10g076740.2	1207.63	1312.86	1485.36	812.183	816.937	895.432	1335.28	841.518	0.66614	9.65e-08	4.47e-06	Solyc10g076740.2	SL3.0ch10	59781574	59784899	-	796	-	PF00657:GDSL-like Lipase/Acylhydrolase	Lipase_GDSL
gene:Solyc03g119530.3	9432.25	7386.95	6820.72	4214.31	4549.24	3017.51	7879.97	3927.02	1.00479	9.8e-08	4.53e-06	Solyc03g119530.3	SL3.0ch03	69594152	69603197	+	2864	-	PF03195:Protein of unknown function DUF260	-
gene:Solyc01g112350.3	4443.45	4557.7	4346.42	3444.4	3235.98	3253.4	4449.19	3311.26	0.426117	1e-07	4.62e-06	Solyc01g112350.3	SL3.0ch01	98335447	98358222	+	5632	-	PF16213:Dimerisation and cyclophilin-binding domain of Mon2|PF01369:Sec7 domain|PF09324:Domain of unknown function (DUF1981)|PF12783:Guanine nucleotide exchange factor in Golgi transport N-terminal	Sec7
gene:Solyc07g006330.2	997.962	881.276	944.874	615.529	610.469	506.449	941.371	577.482	0.705339	1.01e-07	4.64e-06	Solyc07g006330.2	SL3.0ch07	1147353	1156147	-	2623	-	PF00583:Acetyltransferase (GNAT) family|PF03901:Alg9-like mannosyltransferase family	Glyco_transf_22
gene:Solyc01g068490.3	329.63	448.63	526.78	1022.6	769.291	988.827	435.013	926.907	-1.09126	1.04e-07	4.79e-06	Solyc01g068490.3	SL3.0ch01	77547922	77551022	+	2946	-	PF05804:Kinesin-associated protein (KAP)	-
gene:Solyc04g071360.3	1696.54	1610.17	1479.49	1123.88	1047.23	1087.04	1595.4	1086.05	0.554704	1.06e-07	4.86e-06	Solyc04g071360.3	SL3.0ch04	58424664	58429819	+	1882	-	PF13837:Myb/SANT-like DNA-binding domain	-
gene:Solyc01g105970.3	8031.07	7083.25	5901.3	4025.52	4554.2	3906.2	7005.21	4161.97	0.751152	1.08e-07	4.94e-06	Solyc01g105970.3	SL3.0ch01	93846474	93869195	-	3424	-	-	-
gene:Solyc02g082270.3	9327.42	9667.4	8541.08	6786.55	5745.36	5778.91	9178.63	6103.61	0.588592	1.13e-07	5.14e-06	Solyc02g082270.3	SL3.0ch02	46528264	46534174	+	3292	-	PF00076:RNA recognition motif. (a.k.a. RRM, RBD, or RNP domain)	RRM_1
gene:Solyc07g049140.3	497830	508180	608030	334041	286207	207630	538013	275959	0.963187	1.14e-07	5.19e-06	Solyc07g049140.3	SL3.0ch07	59495183	59496455	-	559	-	-	-
gene:Solyc02g084230.2	3577.54	2771.7	2554.59	1768.91	1740.09	1660.88	2967.94	1723.29	0.784309	1.16e-07	5.28e-06	Solyc02g084230.2	SL3.0ch02	47945038	47949359	-	1185	-	PF06217:GAGA binding protein-like family	-
gene:Solyc02g082930.3	976.793	1204.16	876.334	1588.97	2527.24	2296.35	1019.1	2137.52	-1.06888	1.2e-07	5.41e-06	Solyc02g082930.3	SL3.0ch02	47109617	47110752	+	777	-	PF00182:Chitinase class I	-
gene:Solyc11g007610.2	210.681	217.389	223.245	364.794	350.4	386.095	217.105	367.096	-0.757802	1.21e-07	5.47e-06	Solyc11g007610.2	SL3.0ch11	1861506	1866773	-	1382	-	PF00270:DEAD/DEAH box helicase	DEAD
gene:Solyc03g005890.1	21.1689	36.2314	23.4995	92.4276	80.4033	109.763	26.9666	94.1979	-1.80912	1.22e-07	5.48e-06	Solyc03g005890.1	SL3.0ch03	603681	604097	-	417	-	PF04520:Senescence regulator	-
gene:Solyc09g090030.2	318.541	392.152	361.304	568.332	587.639	624.877	357.333	593.616	-0.732823	1.23e-07	5.52e-06	Solyc09g090030.2	SL3.0ch09	70065463	70067711	-	1186	-	PF00856:SET domain	SET
gene:Solyc07g054210.3	750.992	668.15	840.106	432.64	458.597	346.619	753.083	412.619	0.868583	1.25e-07	5.6e-06	Solyc07g054210.3	SL3.0ch07	62692749	62695916	-	1670	-	PF00106:short chain dehydrogenase	adh_short
gene:Solyc01g096630.3	186.488	185.42	177.225	293.015	375.215	396.686	183.044	354.972	-0.955804	1.27e-07	5.67e-06	Solyc01g096630.3	SL3.0ch01	87566323	87568026	+	1183	-	-	-
gene:Solyc04g064850.3	929.415	979.314	946.833	1305.79	1399.61	1509.72	951.854	1405.04	-0.561975	1.27e-07	5.69e-06	Solyc04g064850.3	SL3.0ch04	56021821	56033107	+	2828	-	PF03619:Organic solute transporter Ostalpha	-
gene:Solyc03g081320.3	425.394	458.221	404.387	651.91	674.991	769.302	429.334	698.734	-0.703245	1.28e-07	5.72e-06	Solyc03g081320.3	SL3.0ch03	53620358	53624134	+	1972	-	PF01852:START domain	START
gene:Solyc11g006465.1	21743.5	20056.2	18109.3	13970.3	10402.8	11266.1	19969.7	11879.7	0.749301	1.29e-07	5.75e-06	Solyc11g006465.1	SL3.0ch11	1151331	1153169	-	491	-	PF00226:DnaJ domain	DnaJ
gene:Solyc10g079190.2	1544.32	1540.9	1395.28	1058.98	997.596	1044.67	1493.5	1033.75	0.530608	1.3e-07	5.75e-06	Solyc10g079190.2	SL3.0ch10	60910429	60914388	-	1374	-	PF16131:Torus domain|PF00076:RNA recognition motif. (a.k.a. RRM, RBD, or RNP domain)	RRM_1
gene:Solyc03g032030.3	243.946	253.62	275.14	451.322	417.899	549.776	257.569	472.999	-0.87686	1.32e-07	5.83e-06	Solyc03g032030.3	SL3.0ch03	4561125	4567415	-	1722	-	PF00153:Mitochondrial carrier protein	Mito_carr
gene:Solyc04g009900.3	243.946	196.076	229.12	423.791	388.12	378.392	223.047	396.768	-0.830013	1.33e-07	5.87e-06	Solyc04g009900.3	SL3.0ch04	3214862	3216339	+	1390	-	PF00069:Protein kinase domain	Pkinase
gene:Solyc05g055610.3	510.069	528.553	560.071	822.016	787.158	943.574	532.898	850.916	-0.675159	1.33e-07	5.87e-06	Solyc05g055610.3	SL3.0ch05	66020584	66029409	-	5363	-	PF13964:Kelch motif|PF02676:Methyltransferase TYW3|PF01344:Kelch motif|PF02475:Met-10+ like-protein	Kelch_1
gene:Solyc08g076320.3	5407.14	6305.34	7098.8	4212.34	3501.02	3399.75	6270.42	3704.37	0.759362	1.36e-07	5.96e-06	Solyc08g076320.3	SL3.0ch08	60407386	60413427	-	4936	-	PF14570:RING/Ubox like zinc-binding domain|PF03552:Cellulose synthase	-
gene:Solyc05g053550.3	866.916	684.135	943.895	469.021	347.422	266.704	831.649	361.049	1.20417	1.37e-07	6e-06	Solyc05g053550.3	SL3.0ch05	64481575	64483189	+	1334	-	PF00195:Chalcone and stilbene synthases, N-terminal domain|PF02797:Chalcone and stilbene synthases, C-terminal domain	Chal_sti_synt_N
gene:Solyc01g095900.3	8439.33	7616.06	7078.24	4959.63	4654.46	3478.71	7711.21	4364.26	0.821242	1.43e-07	6.27e-06	Solyc01g095900.3	SL3.0ch01	86913768	86927914	+	6264	-	PF13424:Tetratricopeptide repeat|PF12807:Translation initiation factor eIF3 subunit 135|PF15044:Mitochondrial function, CLU-N-term	-
gene:Solyc12g099330.2	1759.03	1750.83	1777.15	2585.02	2300.92	2546.69	1762.34	2477.54	-0.491433	1.47e-07	6.42e-06	Solyc12g099330.2	SL3.0ch12	67501268	67503363	-	691	-	-	-
gene:Solyc06g005430.1	478.82	430.515	452.365	681.408	753.409	683.61	453.9	706.142	-0.637226	1.5e-07	6.53e-06	Solyc06g005430.1	SL3.0ch06	428838	429149	-	312	-	PF15511:Centromere kinetochore component CENP-T histone fold	-
gene:Solyc10g006580.3	5999.87	5993.11	6180.36	7771.79	7827.91	7799.89	6057.78	7799.86	-0.364632	1.51e-07	6.58e-06	Solyc10g006580.3	SL3.0ch10	1119499	1121204	-	796	-	PF03947:Ribosomal Proteins L2, C-terminal domain|PF00181:Ribosomal Proteins L2, RNA binding domain	Ribosomal_L2_C
gene:Solyc10g081650.2	4353.73	4275.31	4835.02	3159.26	2982.86	2542.84	4488.02	2894.98	0.632618	1.52e-07	6.59e-06	Solyc10g081650.2	SL3.0ch10	62806929	62812723	-	2992	-	PF01593:Flavin containing amine oxidoreductase	Amino_oxidase
gene:Solyc07g019670.3	9243.75	10355.8	10962.5	7378.48	6565.28	6301.73	10187.3	6748.49	0.594156	1.53e-07	6.63e-06	Solyc07g019670.3	SL3.0ch07	12697497	12707001	+	2994	-	PF00378:Enoyl-CoA hydratase/isomerase|PF02737:3-hydroxyacyl-CoA dehydrogenase, NAD binding domain|PF00725:3-hydroxyacyl-CoA dehydrogenase, C-terminal domain	3HCDH_N
gene:Solyc02g069470.3	1334.65	1385.32	1335.55	990.156	952.928	893.507	1351.84	945.53	0.515723	1.54e-07	6.66e-06	Solyc02g069470.3	SL3.0ch02	39910312	39914856	-	2560	-	PF17123:RING-like zinc finger|PF00092:von Willebrand factor type A domain|PF14624:VWA / Hh protein intein-like	VWA
gene:Solyc01g005800.3	320.557	136.401	98.8936	45.2305	13.8969	17.3309	185.284	25.4861	2.86216	1.56e-07	6.71e-06	Solyc01g005800.3	SL3.0ch01	512557	515973	-	2919	-	-	-
gene:Solyc11g071990.2	60.4825	140.663	136.101	16.7156	7.94107	0	112.416	8.2189	3.7764	1.57e-07	6.74e-06	Solyc11g071990.2	SL3.0ch11	55585960	55588840	+	1572	-	PF07992:Pyridine nucleotide-disulphide oxidoreductase	Pyr_redox_2
gene:Solyc07g062060.3	3150.13	2754.65	2704.4	1938.03	1519.72	1325.82	2869.73	1594.52	0.847842	1.61e-07	6.89e-06	Solyc07g062060.3	SL3.0ch07	65021287	65024393	-	1084	-	PF01641:SelR domain	-
gene:Solyc02g087340.3	6502.88	5344.14	4701.85	3520.12	3217.12	3114.76	5516.29	3284	0.748238	1.62e-07	6.95e-06	Solyc02g087340.3	SL3.0ch02	50409120	50414904	+	4071	-	-	-
novel.305	141.126	177.96	234.016	79.6451	48.639	59.6955	184.367	62.6599	1.55728	1.72e-07	7.33e-06	-	SL3.0ch06	25369652	25371197	+	1546	-	-	-
gene:Solyc05g055870.3	1364.89	1692.22	1985.7	2978.33	2878.64	2845.16	1680.94	2900.71	-0.787052	1.72e-07	7.33e-06	Solyc05g055870.3	SL3.0ch05	66184979	66187520	-	1522	-	PF14299:Phloem protein 2	-
gene:Solyc07g007140.3	15339.4	11564.2	9487.91	6923.22	5915.1	6133.23	12130.5	6323.85	0.939758	1.72e-07	7.33e-06	Solyc07g007140.3	SL3.0ch07	1876172	1900089	-	6996	-	-	-
gene:Solyc03g116680.3	9022.99	8942.77	9004.21	6917.32	6911.71	7151.9	8989.99	6993.64	0.362269	1.73e-07	7.33e-06	Solyc03g116680.3	SL3.0ch03	67467770	67473729	+	2156	-	PF01429:Methyl-CpG binding domain	MBD
gene:Solyc06g075690.3	1750.97	1534.51	2222.66	448.372	163.784	139.61	1836.05	250.589	2.87327	1.74e-07	7.36e-06	Solyc06g075690.3	SL3.0ch06	47178727	47182139	+	2186	-	PF06136:Domain of unknown function (DUF966)	-
gene:Solyc02g082140.3	2376.96	2699.24	3809.85	1662.71	1426.41	1401.88	2962.02	1497	0.984599	1.74e-07	7.37e-06	Solyc02g082140.3	SL3.0ch02	46414977	46417762	+	1895	-	PF01697:Glycosyltransferase family 92	-
gene:Solyc01g098010.3	40.3217	46.8877	47.9781	141.591	127.057	99.1715	45.0625	122.607	-1.44376	1.79e-07	7.57e-06	Solyc01g098010.3	SL3.0ch01	88513966	88517694	-	3149	-	PF13302:Acetyltransferase (GNAT) domain	-
gene:Solyc08g083040.3	4587.6	3645.52	2892.39	2055.04	1974.35	1958.4	3708.51	1995.93	0.893748	1.85e-07	7.79e-06	Solyc08g083040.3	SL3.0ch08	65746011	65757714	-	4198	-	-	-
novel.330	41.3297	26.6408	42.1032	1.96655	3.97053	4.81415	36.6912	3.58374	3.35544	1.97e-07	8.28e-06	-	SL3.0ch06	19664408	19667346	-	1374	-	-	-
gene:Solyc01g066620.3	68.5469	87.3817	58.7487	157.324	164.777	193.529	71.5591	171.877	-1.26694	1.98e-07	8.29e-06	Solyc01g066620.3	SL3.0ch01	74572167	74579015	+	2181	-	PF00378:Enoyl-CoA hydratase/isomerase|PF00725:3-hydroxyacyl-CoA dehydrogenase, C-terminal domain|PF02737:3-hydroxyacyl-CoA dehydrogenase, NAD binding domain	3HCDH_N
gene:Solyc02g081550.3	534.262	642.575	693.234	351.028	224.335	181.975	623.357	252.446	1.3043	1.99e-07	8.31e-06	Solyc02g081550.3	SL3.0ch02	46018164	46026278	+	7647	-	-	-
gene:Solyc03g033510.3	188.504	253.62	298.639	117.993	68.4917	79.9149	246.921	88.7998	1.47557	2.02e-07	8.41e-06	Solyc03g033510.3	SL3.0ch03	5072730	5075300	-	2337	-	-	-
gene:Solyc10g018907.1	353.823	610.606	1217.08	234.019	149.888	118.428	727.169	167.445	2.11888	2.07e-07	8.6e-06	Solyc10g018907.1	SL3.0ch10	10851436	10854427	+	1194	-	PF14111:Domain of unknown function (DUF4283)	-
gene:Solyc03g071650.2	562.488	596.753	516.009	344.145	362.311	344.693	558.417	350.383	0.672023	2.13e-07	8.84e-06	Solyc03g071650.2	SL3.0ch03	20423801	20425985	+	528	-	PF14416:PMR5 N terminal Domain	-
gene:Solyc06g007510.3	42609.9	32597.6	29254.9	20743.1	20292.4	19791.9	34820.8	20275.8	0.78019	2.15e-07	8.92e-06	Solyc06g007510.3	SL3.0ch06	1499834	1502717	-	862	-	PF00179:Ubiquitin-conjugating enzyme	UQ_con
gene:Solyc09g064940.3	27023.6	32252.4	27647.1	43805.8	46042.3	60680.5	28974.4	50176.2	-0.792236	2.24e-07	9.27e-06	Solyc09g064940.3	SL3.0ch09	62711504	62719502	+	2117	-	PF13902:R3H-associated N-terminal domain|PF02567:Phenazine biosynthesis-like protein	-
gene:Solyc11g066360.2	2281.2	1938.38	2033.68	1224.17	992.633	651.836	2084.42	956.215	1.12436	2.25e-07	9.27e-06	Solyc11g066360.2	SL3.0ch11	52414012	52417124	+	2575	-	PF07795:Protein of unknown function (DUF1635)	-
gene:Solyc09g075420.3	8204.46	5775.72	4266.13	1006.87	1716.26	703.829	6082.1	1142.32	2.41263	2.26e-07	9.32e-06	Solyc09g075420.3	SL3.0ch09	67552798	67553701	+	830	-	PF00847:AP2 domain	AP2
gene:Solyc04g056650.3	1658.23	1598.45	1464.8	1109.13	1109.76	1024.45	1573.83	1081.12	0.541713	2.27e-07	9.34e-06	Solyc04g056650.3	SL3.0ch04	54571036	54582609	-	1735	-	PF00005:ABC transporter	ABC_tran
gene:Solyc12g042065.1	11976.6	11280.8	10779.4	8394.2	8585.28	8451.73	11345.6	8477.07	0.420484	2.29e-07	9.4e-06	Solyc12g042065.1	SL3.0ch12	58023698	58025441	+	1618	-	PF02151:UvrB/uvrC motif|PF10431:C-terminal, D2-small domain, of ClpB protein|PF07724:AAA domain (Cdc48 subfamily)	UVR
gene:Solyc02g092490.3	146.166	149.188	267.306	69.8124	52.6096	57.7698	187.554	60.0639	1.64361	2.3e-07	9.4e-06	Solyc02g092490.3	SL3.0ch02	54181032	54184978	-	3167	-	PF00583:Acetyltransferase (GNAT) family	Acetyltransf_1
gene:Solyc01g100690.3	1771.13	1854.2	1414.86	2596.82	3278.67	2770.06	1680.06	2881.85	-0.778642	2.34e-07	9.55e-06	Solyc01g100690.3	SL3.0ch01	90538325	90550138	+	2902	-	-	-
gene:Solyc09g090020.3	145.158	138.532	147.851	235.985	299.775	304.254	143.847	280.005	-0.960635	2.35e-07	9.59e-06	Solyc09g090020.3	SL3.0ch09	70062825	70065075	-	1230	-	PF00190:Cupin	-
gene:Solyc02g085500.3	460.675	331.411	387.741	207.471	212.424	166.57	393.276	195.488	1.00919	2.36e-07	9.6e-06	Solyc02g085500.3	SL3.0ch02	49004775	49006191	+	870	-	-	-
gene:Solyc05g006920.3	596.761	555.193	888.084	321.53	346.429	296.552	680.013	321.504	1.08128	2.4e-07	9.74e-06	Solyc05g006920.3	SL3.0ch05	1519837	1523706	-	2211	-	PF00854:POT family	-
novel.216	79.6353	76.7254	71.4775	148.474	178.674	163.681	75.9461	163.61	-1.10752	2.41e-07	9.78e-06	-	SL3.0ch04	58525575	58527191	+	1617	-	-	-
gene:Solyc09g082570.3	921.351	833.323	936.062	588.98	452.641	388.984	896.912	476.868	0.911651	2.44e-07	9.86e-06	Solyc09g082570.3	SL3.0ch09	68720575	68723507	+	1186	-	-	-
gene:Solyc08g080960.3	951.592	1135.96	1138.74	728.605	597.565	582.512	1075.43	636.228	0.757313	2.44e-07	9.86e-06	Solyc08g080960.3	SL3.0ch08	64209646	64214651	-	1924	-	-	-
gene:Solyc03g120890.3	36.2895	33.0345	35.2492	5.89964	1.98527	1.92566	34.8578	3.27019	3.41587	2.46e-07	9.89e-06	Solyc03g120890.3	SL3.0ch03	70606502	70608822	-	2152	-	PF00320:GATA zinc finger	GATA
gene:Solyc10g085220.2	135.078	144.926	103.789	260.567	269.996	243.596	127.931	258.053	-1.01384	2.48e-07	9.96e-06	Solyc10g085220.2	SL3.0ch10	64612716	64616039	+	1059	-	PF00153:Mitochondrial carrier protein	Mito_carr
gene:Solyc06g084370.1	363.903	232.307	148.83	745.321	611.462	740.417	248.347	699.066	-1.49335	2.49e-07	1e-05	Solyc06g084370.1	SL3.0ch06	49553424	49553819	+	396	-	-	-
gene:Solyc03g083470.3	290.316	303.705	284.931	173.056	118.123	108.8	292.984	133.326	1.13598	2.52e-07	1.01e-05	Solyc03g083470.3	SL3.0ch03	54786042	54788243	-	2012	-	PF00069:Protein kinase domain	Pkinase
gene:Solyc05g005460.3	4590.62	6238.2	5382.36	7990.07	9886.63	10069.3	5403.73	9315.33	-0.785703	2.57e-07	1.03e-05	Solyc05g005460.3	SL3.0ch05	338007	355591	+	4944	-	PF08240:Alcohol dehydrogenase GroES-like domain|PF13905:Thioredoxin-like|PF13602:Zinc-binding dehydrogenase	ADH_N
gene:Solyc02g031980.3	1971.73	1773.21	1287.57	781.702	949.95	907.949	1677.5	879.867	0.930838	2.6e-07	1.04e-05	Solyc02g031980.3	SL3.0ch02	27718569	27727561	+	1937	-	PF01774:UreD urease accessory protein	-
gene:Solyc08g080200.3	2454.58	2352.91	2474.3	1822	1828.43	1791.83	2427.26	1814.09	0.420202	2.67e-07	1.06e-05	Solyc08g080200.3	SL3.0ch08	63633650	63649570	-	4268	-	PF00732:GMC oxidoreductase|PF03105:SPX domain|PF05199:GMC oxidoreductase|PF07690:Major Facilitator Superfamily	MFS_1
gene:Solyc04g007210.3	319.549	252.554	294.722	452.305	565.801	600.806	288.942	539.638	-0.900724	2.71e-07	1.08e-05	Solyc04g007210.3	SL3.0ch04	904063	907238	-	2707	-	PF00643:B-box zinc finger|PF06203:CCT motif	CCT
gene:Solyc02g094030.3	2356.8	2600.14	3498.48	1706.96	1155.43	1227.61	2818.47	1363.33	1.04785	2.72e-07	1.08e-05	Solyc02g094030.3	SL3.0ch02	55319565	55322314	+	961	-	-	-
gene:Solyc02g032860.3	611.882	630.853	631.548	1068.82	862.598	1041.78	624.761	991.066	-0.665785	2.79e-07	1.1e-05	Solyc02g032860.3	SL3.0ch02	29913880	29916448	+	1730	-	PF01507:Phosphoadenosine phosphosulfate reductase family|PF00085:Thioredoxin	-
gene:Solyc07g018360.3	6369.82	5945.15	6037.4	4699.06	4312.99	4082.4	6117.46	4364.82	0.487047	2.84e-07	1.12e-05	Solyc07g018360.3	SL3.0ch07	10397368	10404933	-	3800	-	PF00575:S1 RNA binding domain|PF00889:Elongation factor TS	S1
gene:Solyc04g011500.3	3204.57	3338.62	3904.83	2459.17	2142.1	2093.19	3482.67	2231.49	0.642278	2.95e-07	1.16e-05	Solyc04g011500.3	SL3.0ch04	3936199	3939985	+	1585	-	PF00022:Actin	Actin
gene:Solyc05g052050.1	1116.91	783.238	795.065	1518.17	1864.17	1623.33	898.405	1668.56	-0.893044	3.02e-07	1.19e-05	Solyc05g052050.1	SL3.0ch05	63247063	63247767	+	705	-	PF00847:AP2 domain	AP2
gene:Solyc04g081320.3	1764.07	1677.3	1602.86	1179.93	1238.81	1184.28	1681.41	1201.01	0.485412	3.04e-07	1.19e-05	Solyc04g081320.3	SL3.0ch04	65434362	65442003	-	1062	-	PF11317:Protein of unknown function (DUF3119)	-
gene:Solyc08g041770.3	57.4584	60.7409	77.3524	156.34	145.917	145.387	65.1839	149.215	-1.1932	3.07e-07	1.2e-05	Solyc08g041770.3	SL3.0ch08	25937589	25942294	+	1677	-	-	-
gene:Solyc02g087270.3	1601.78	2107.82	2379.32	1185.83	1069.07	838.625	2029.64	1031.17	0.977035	3.07e-07	1.2e-05	Solyc02g087270.3	SL3.0ch02	50361310	50365770	+	2186	-	-	-
gene:Solyc02g092800.3	1271.14	1668.78	1739.94	969.507	902.304	821.294	1559.95	897.702	0.797236	3.09e-07	1.2e-05	Solyc02g092800.3	SL3.0ch02	54402272	54405963	-	1888	-	PF01566:Natural resistance-associated macrophage protein	-
gene:Solyc08g014600.3	100.804	84.1848	86.1647	176.006	190.586	184.863	90.3846	183.818	-1.02369	3.09e-07	1.2e-05	Solyc08g014600.3	SL3.0ch08	4806804	4813408	-	893	-	PF05724:Thiopurine S-methyltransferase (TPMT)	-
gene:Solyc05g053060.1	1661.25	2132.33	3087.24	322.513	191.578	55.8442	2293.61	189.979	3.59382	3.14e-07	1.22e-05	Solyc05g053060.1	SL3.0ch05	64057988	64058284	+	297	-	-	-
gene:Solyc07g041900.3	13397.9	12841.9	15061.2	9869.11	9956.11	9567.65	13767	9797.62	0.49075	3.15e-07	1.22e-05	Solyc07g041900.3	SL3.0ch07	54626103	54628551	-	1552	-	PF08246:Cathepsin propeptide inhibitor domain (I29)|PF00112:Papain family cysteine protease	Peptidase_C1
gene:Solyc06g036330.1	1153.2	1227.61	1724.27	774.819	481.427	427.497	1368.36	561.248	1.28591	3.15e-07	1.22e-05	Solyc06g036330.1	SL3.0ch06	25991290	25992270	+	981	-	PF02423:Ornithine cyclodeaminase/mu-crystallin family	OCD_Mu_crystall
gene:Solyc10g045620.2	3253.96	3388.7	3238.03	2545.69	2465.7	2459.07	3293.57	2490.15	0.403351	3.24e-07	1.25e-05	Solyc10g045620.2	SL3.0ch10	34840858	34850702	-	2285	-	PF11891:Domain of unknown function (DUF3411)	-
gene:Solyc10g007140.3	607.85	562.653	491.531	841.682	870.539	898.321	554.011	870.181	-0.651732	3.26e-07	1.25e-05	Solyc10g007140.3	SL3.0ch10	1530674	1540091	+	2213	-	PF13639:Ring finger domain	-
gene:Solyc12g006360.2	213.705	174.763	154.705	89.4778	66.5064	55.8442	181.058	70.6095	1.35885	3.27e-07	1.26e-05	Solyc12g006360.2	SL3.0ch12	879014	887040	+	6232	-	-	-
gene:Solyc05g005690.1	1803.39	1887.23	2077.74	2807.24	2748.6	2632.38	1922.79	2729.41	-0.50525	3.37e-07	1.29e-05	Solyc05g005690.1	SL3.0ch05	510035	510478	-	444	-	PF00380:Ribosomal protein S9/S16	-
gene:Solyc05g053440.3	2027.17	2223.97	2211.89	2881.97	2976.91	3168.68	2154.34	3009.18	-0.482191	3.39e-07	1.3e-05	Solyc05g053440.3	SL3.0ch05	64366674	64367961	+	611	-	-	-
gene:Solyc03g114640.3	1096.75	1100.8	1056.5	747.287	793.114	761.599	1084.68	767.333	0.499281	3.4e-07	1.3e-05	Solyc03g114640.3	SL3.0ch03	66042727	66055238	+	2307	-	PF01343:Peptidase family S49	Peptidase_S49
gene:Solyc03g058190.3	3974.71	4260.39	4467.84	3195.64	2940.18	2874.05	4234.31	3003.29	0.495622	3.41e-07	1.3e-05	Solyc03g058190.3	SL3.0ch03	25350430	25364615	+	2614	-	PF00009:Elongation factor Tu GTP binding domain|PF03144:Elongation factor Tu domain 2|PF00679:Elongation factor G C-terminus	GTP_EFTU
gene:Solyc05g005710.3	11126.8	10307.8	9540.78	7401.09	7469.56	7490.82	10325.1	7453.83	0.47009	3.57e-07	1.36e-05	Solyc05g005710.3	SL3.0ch05	526755	530878	+	1845	-	PF01564:Spermine/spermidine synthase	-
gene:Solyc12g009000.1	12358.6	9849.62	10813.7	2211.38	669.035	674.944	11007.3	1185.12	3.21536	3.58e-07	1.36e-05	Solyc12g009000.1	SL3.0ch12	2301110	2302564	+	1455	-	PF13359:DDE superfamily endonuclease	-
gene:Solyc04g011990.2	101.812	90.5786	101.831	29.4982	40.698	37.5504	98.074	35.9155	1.44986	3.65e-07	1.39e-05	Solyc04g011990.2	SL3.0ch04	4342930	4346393	+	3364	-	PF00931:NB-ARC domain	NB-ARC
gene:Solyc02g092440.3	3930.36	4695.17	5262.9	3005.86	2781.36	2949.15	4629.48	2912.12	0.668794	3.66e-07	1.39e-05	Solyc02g092440.3	SL3.0ch02	54129574	54136167	-	3627	-	-	-
gene:Solyc09g010630.3	51337.6	45966	44389.5	34274.9	30225.7	33883	47231	32794.5	0.526277	3.73e-07	1.41e-05	Solyc09g010630.3	SL3.0ch09	3965363	3968970	+	2421	-	PF00012:Hsp70 protein	HSP70
gene:Solyc11g006070.2	1510.05	1585.66	1797.71	2540.78	2280.08	2750.81	1631.14	2523.89	-0.629696	3.73e-07	1.41e-05	Solyc11g006070.2	SL3.0ch11	861881	862408	-	528	-	PF00160:Cyclophilin type peptidyl-prolyl cis-trans isomerase/CLD	Pro_isomerase
gene:Solyc03g044330.1	852.804	631.919	586.508	402.159	326.576	303.292	690.41	344.009	1.00511	3.76e-07	1.41e-05	Solyc03g044330.1	SL3.0ch03	8871620	8873599	-	1980	-	PF02775:Thiamine pyrophosphate enzyme, C-terminal TPP binding domain|PF00205:Thiamine pyrophosphate enzyme, central domain|PF02776:Thiamine pyrophosphate enzyme, N-terminal TPP binding domain	TPP_enzyme_N
gene:Solyc07g064950.3	649.179	679.872	623.715	436.573	441.722	398.612	650.922	425.636	0.612764	3.92e-07	1.47e-05	Solyc07g064950.3	SL3.0ch07	67032595	67038941	+	2225	-	PF05697:Bacterial trigger factor protein (TF)|PF05698:Bacterial trigger factor protein (TF) C-terminus	-
gene:Solyc08g077680.3	2316.48	2798.35	3477.92	1729.58	1580.27	1493.35	2864.25	1601.07	0.839207	3.93e-07	1.48e-05	Solyc08g077680.3	SL3.0ch08	61704553	61712109	-	2938	-	PF07765:KIP1-like protein	-
gene:Solyc10g080610.1	3713.63	2574.56	1802.6	5483.71	6074.92	7564	2696.93	6374.21	-1.24096	4.05e-07	1.52e-05	Solyc10g080610.1	SL3.0ch10	61968404	61969438	+	1035	-	PF01344:Kelch motif	Kelch_1
gene:Solyc04g009370.3	527.206	460.352	486.635	313.664	309.702	268.63	491.398	297.332	0.725296	4.13e-07	1.54e-05	Solyc04g009370.3	SL3.0ch04	2800859	2806740	-	1151	-	PF11267:Domain of unknown function (DUF3067)	-
gene:Solyc03g119305.1	293.34	321.82	281.994	524.084	489.368	709.606	299.051	574.353	-0.942134	4.14e-07	1.54e-05	Solyc03g119305.1	SL3.0ch03	69432802	69440607	+	3426	-	PF05495:CHY zinc finger|PF01814:Hemerythrin HHE cation binding domain	zf-CHY
gene:Solyc07g063540.3	388.096	388.955	386.762	608.646	555.875	645.096	387.938	603.206	-0.637007	4.18e-07	1.56e-05	Solyc07g063540.3	SL3.0ch07	66124872	66127969	-	1044	-	-	-
gene:Solyc01g103200.3	1292.31	2201.59	2214.82	1017.69	704.77	590.215	1902.91	770.891	1.30364	4.45e-07	1.65e-05	Solyc01g103200.3	SL3.0ch01	91737185	91737995	+	811	-	-	-
gene:Solyc09g010285.1	1071.55	1118.91	958.582	730.572	691.865	650.873	1049.68	691.103	0.60277	4.46e-07	1.65e-05	Solyc09g010285.1	SL3.0ch09	3668886	3672694	+	2920	-	PF00078:Reverse transcriptase (RNA-dependent DNA polymerase)|PF01348:Type II intron maturase	RVT_1
gene:Solyc11g013810.2	17067.2	15430.3	14174.1	7968.44	9571.96	5306.16	15557.2	7615.52	1.03058	4.5e-07	1.66e-05	Solyc11g013810.2	SL3.0ch11	7176907	7181577	-	3289	-	PF00970:Oxidoreductase FAD-binding domain|PF00175:Oxidoreductase NAD-binding domain|PF00174:Oxidoreductase molybdopterin binding domain|PF03404:Mo-co oxidoreductase dimerisation domain|PF00173:Cytochrome b5-like Heme/Steroid binding domain	FAD_binding_6
gene:Solyc10g011980.3	1293.32	1441.8	1478.51	2001.94	1980.3	1960.32	1404.54	1980.86	-0.496017	4.51e-07	1.66e-05	Solyc10g011980.3	SL3.0ch10	4259034	4270346	+	2478	-	-	-
gene:Solyc02g090580.3	74.5951	123.613	97.9144	31.4647	34.7422	24.0708	98.7076	30.0926	1.7137	4.51e-07	1.66e-05	Solyc02g090580.3	SL3.0ch02	52761929	52766639	-	3385	-	PF14389:Leucine-zipper of ternary complex factor MIP1|PF04784:Protein of unknown function, DUF547	-
gene:Solyc07g054080.2	351.807	387.889	399.491	558.499	608.484	643.171	379.729	603.385	-0.668163	4.55e-07	1.68e-05	Solyc07g054080.2	SL3.0ch07	62613220	62616150	+	1032	-	PF00097:Zinc finger, C3HC4 type (RING finger)	zf-C3HC4
gene:Solyc04g079530.3	1413.28	1459.91	1389.41	954.758	1057.15	892.544	1420.87	968.152	0.553514	4.67e-07	1.71e-05	Solyc04g079530.3	SL3.0ch04	64043760	64058590	+	6391	-	PF00854:POT family	-
gene:Solyc01g010430.3	2355.79	2897.45	3313.42	1839.7	1308.29	1301.75	2855.56	1483.25	0.945056	4.67e-07	1.71e-05	Solyc01g010430.3	SL3.0ch01	5283640	5287279	+	1523	-	PF04601:Domain of unknown function (DUF569)	-
gene:Solyc06g062600.3	1216.71	835.454	1323.8	631.261	559.845	489.118	1125.32	560.075	1.00702	4.68e-07	1.71e-05	Solyc06g062600.3	SL3.0ch06	39638635	39643420	+	2184	-	PF00732:GMC oxidoreductase|PF05199:GMC oxidoreductase	-
gene:Solyc09g074820.3	73.5871	79.9223	105.748	245.818	240.217	162.718	86.419	216.251	-1.32186	4.76e-07	1.74e-05	Solyc09g074820.3	SL3.0ch09	67072440	67077899	-	2675	-	PF02705:K+ potassium transporter	K_trans
gene:Solyc10g018590.2	566.52	463.549	438.657	281.216	262.055	294.626	489.575	279.299	0.80957	4.88e-07	1.78e-05	Solyc10g018590.2	SL3.0ch10	8755996	8758713	+	1415	-	PF04755:PAP_fibrillin	-
gene:Solyc10g006690.3	212.697	367.642	350.534	138.641	126.064	90.5061	310.291	118.404	1.39008	5.03e-07	1.83e-05	Solyc10g006690.3	SL3.0ch10	1159344	1163557	-	2097	-	PF00954:S-locus glycoprotein domain|PF07714:Protein tyrosine kinase|PF01453:D-mannose binding lectin|PF08276:PAN-like domain	B_lectin
gene:Solyc03g007870.3	4292.24	3154.27	2958.97	2171.07	1564.39	1555.93	3468.49	1763.8	0.975644	5.04e-07	1.83e-05	Solyc03g007870.3	SL3.0ch03	2399854	2401037	-	981	-	PF00403:Heavy-metal-associated domain	HMA
gene:Solyc03g114460.3	6223.65	5694.73	5959.07	4619.42	4147.22	4203.72	5959.15	4323.45	0.462961	5.11e-07	1.85e-05	Solyc03g114460.3	SL3.0ch03	65937049	65953460	+	3464	-	PF00501:AMP-binding enzyme|PF11833:Protein of unknown function (DUF3353)	AMP-binding
gene:Solyc03g119640.3	824.579	1231.87	1248.41	641.094	493.339	516.077	1101.62	550.17	1.00164	5.12e-07	1.85e-05	Solyc03g119640.3	SL3.0ch03	69680470	69684905	+	2561	-	PF11744:Aluminium activated malate transporter	-
gene:Solyc09g057630.3	332.654	270.67	328.993	182.889	124.079	145.387	310.772	150.785	1.04375	5.17e-07	1.87e-05	Solyc09g057630.3	SL3.0ch09	50193041	50195091	-	1836	-	PF07983:X8 domain|PF00332:Glycosyl hydrolases family 17	Glyco_hydro_17
gene:Solyc08g007250.2	95.764	95.9067	76.3733	197.638	165.77	210.86	89.348	191.422	-1.10072	5.18e-07	1.87e-05	Solyc08g007250.2	SL3.0ch08	1830467	1836102	-	2919	-	PF13855:Leucine rich repeat|PF00931:NB-ARC domain	NB-ARC
gene:Solyc03g112297.1	1095.74	1131.7	1065.31	756.137	683.924	556.516	1097.58	665.526	0.721857	5.3e-07	1.91e-05	Solyc03g112297.1	SL3.0ch03	64228674	64229500	-	728	-	PF00564:PB1 domain	-
gene:Solyc11g008520.2	9622.77	12496.6	9995.11	15567.2	22422.6	26417.2	10704.8	21469	-1.00401	5.36e-07	1.93e-05	Solyc11g008520.2	SL3.0ch11	2674650	2706758	+	8810	-	PF01781:Ribosomal L38e protein family|PF03368:Dicer dimerisation domain|PF00271:Helicase conserved C-terminal domain|PF00636:Ribonuclease III domain|PF00022:Actin|PF02170:PAZ domain	Actin
gene:Solyc08g006470.3	155.239	107.629	56.7904	285.149	404.994	334.102	106.553	341.415	-1.68068	5.41e-07	1.94e-05	Solyc08g006470.3	SL3.0ch08	1066070	1070156	+	3196	-	-	-
gene:Solyc03g095870.2	315.517	274.933	299.618	167.156	111.175	87.6176	296.689	121.983	1.28283	5.55e-07	1.99e-05	Solyc03g095870.2	SL3.0ch03	58968811	58971676	+	896	-	-	-
gene:Solyc03g007710.3	71.571	119.351	173.309	33.4313	27.7937	12.5168	121.41	24.5806	2.30599	5.62e-07	2.01e-05	Solyc03g007710.3	SL3.0ch03	2242488	2243901	-	1330	-	-	-
gene:Solyc12g007100.2	2936.43	2723.75	2861.06	1926.23	2037.88	1599.26	2840.41	1854.46	0.615233	5.62e-07	2.01e-05	Solyc12g007100.2	SL3.0ch12	1532646	1541394	-	3101	-	PF12796:Ankyrin repeats (3 copies)|PF00004:ATPase family associated with various cellular activities (AAA)	AAA
gene:Solyc04g005630.3	2888.04	2457.34	2168.8	1630.27	1565.38	1362.41	2504.73	1519.35	0.721214	5.63e-07	2.01e-05	Solyc04g005630.3	SL3.0ch04	411044	414031	-	1935	-	PF02536:mTERF	-
gene:Solyc07g053280.3	36717.9	34893	30690.3	24744.1	22359.1	23986	34100.4	23696.4	0.525113	5.68e-07	2.02e-05	Solyc07g053280.3	SL3.0ch07	61875637	61881023	-	2556	-	PF07991:Acetohydroxy acid isomeroreductase, NADPH-binding domain|PF01450:Acetohydroxy acid isomeroreductase, catalytic domain	-
gene:Solyc08g076970.3	7326.45	6516.33	5484.19	3367.71	4349.72	3735.78	6442.32	3817.74	0.754854	5.77e-07	2.05e-05	Solyc08g076970.3	SL3.0ch08	61032459	61035477	-	1564	-	PF07687:Peptidase dimerisation domain|PF01546:Peptidase family M20/M25/M40	Peptidase_M20
gene:Solyc04g079550.3	3315.45	3928.98	3687.46	2630.25	2354.53	2535.13	3643.96	2506.64	0.539671	5.95e-07	2.11e-05	Solyc04g079550.3	SL3.0ch04	64058628	64062138	-	2164	-	PF10502:Signal peptidase, peptidase S26	-
gene:Solyc01g106390.3	1086.67	690.529	514.051	323.497	317.643	284.035	763.75	308.391	1.30834	6e-07	2.12e-05	Solyc01g106390.3	SL3.0ch01	94199159	94201939	-	2020	-	PF00745:Glutamyl-tRNAGlu reductase, dimerisation domain|PF01488:Shikimate / quinate 5-dehydrogenase|PF05201:Glutamyl-tRNAGlu reductase, N-terminal domain	-
gene:Solyc01g094950.3	14908.9	15235.3	15538	12090.3	11317	10776	15227.4	11394.4	0.418355	6.21e-07	2.19e-05	Solyc01g094950.3	SL3.0ch01	86227745	86230204	+	1544	-	PF03087:Arabidopsis protein of unknown function	-
gene:Solyc06g060610.2	176.407	197.142	146.872	390.359	284.886	400.537	173.474	358.594	-1.04884	6.25e-07	2.2e-05	Solyc06g060610.2	SL3.0ch06	38724555	38729857	-	1781	-	PF00743:Flavin-binding monooxygenase-like	FMO-like
gene:Solyc01g112220.3	163.303	187.551	162.538	281.216	302.753	324.474	171.131	302.814	-0.824387	6.33e-07	2.23e-05	Solyc01g112220.3	SL3.0ch01	98183751	98186238	-	1739	-	PF07714:Protein tyrosine kinase	Pkinase_Tyr
gene:Solyc08g006780.3	2276.16	1874.44	2020.95	1362.82	1378.77	1114.96	2057.19	1285.51	0.678502	6.39e-07	2.24e-05	Solyc08g006780.3	SL3.0ch08	1340673	1346303	+	734	-	PF02575:YbaB/EbfC DNA-binding family	-
gene:Solyc11g008600.1	477.812	613.803	496.426	248.768	78.418	92.4317	529.347	139.873	1.92009	6.45e-07	2.26e-05	Solyc11g008600.1	SL3.0ch11	2789247	2789651	-	405	-	PF05553:Cotton fibre expressed protein	-
gene:Solyc01g109120.3	982.841	510.437	383.825	97.344	52.6096	21.1823	625.701	57.0453	3.45558	6.46e-07	2.26e-05	Solyc01g109120.3	SL3.0ch01	96067219	96069299	-	1992	-	-	-
gene:Solyc05g013240.3	2084.63	2031.09	2238.32	1595.85	1392.66	1385.51	2118.02	1458.01	0.538845	6.47e-07	2.26e-05	Solyc05g013240.3	SL3.0ch05	6329972	6334549	+	3409	-	-	-
gene:Solyc12g044880.2	6217.61	5176.83	5340.25	3050.11	3987.41	3298.66	5578.23	3445.39	0.69518	6.49e-07	2.26e-05	Solyc12g044880.2	SL3.0ch12	61177753	61184442	+	3140	-	PF02140:Galactose binding lectin domain|PF01301:Glycosyl hydrolases family 35	-
gene:Solyc07g063475.1	1046.35	1458.85	2570.25	705.007	619.403	469.861	1691.82	598.09	1.5003	6.54e-07	2.28e-05	Solyc07g063475.1	SL3.0ch07	66091744	66094731	+	2495	-	PF07714:Protein tyrosine kinase|PF12819:Carbohydrate-binding protein of the ER	Pkinase_Tyr
gene:Solyc10g086780.2	1061.47	1080.55	1086.85	1469.01	1437.33	1460.61	1076.29	1455.65	-0.435606	6.66e-07	2.31e-05	Solyc10g086780.2	SL3.0ch10	65624488	65628087	+	2111	-	PF14226:non-haem dioxygenase in morphine synthesis N-terminal|PF03171:2OG-Fe(II) oxygenase superfamily	2OG-FeII_Oxy
gene:Solyc01g097170.3	1012.07	972.921	1192.6	717.789	648.189	585.401	1059.2	650.46	0.703806	7.06e-07	2.45e-05	Solyc01g097170.3	SL3.0ch01	87993773	87994616	+	844	-	-	-
gene:Solyc05g012390.3	995.946	1010.22	965.436	1437.54	1308.29	1489.5	990.533	1411.78	-0.511434	7.54e-07	2.61e-05	Solyc05g012390.3	SL3.0ch05	5649419	5654354	+	2421	-	PF13041:PPR repeat family	-
gene:Solyc04g008410.2	214.713	189.682	199.745	332.346	324.591	366.838	201.38	341.259	-0.760715	7.62e-07	2.63e-05	Solyc04g008410.2	SL3.0ch04	2031722	2036206	-	2559	-	PF13041:PPR repeat family	-
gene:Solyc08g061850.3	4496.88	4677.05	4252.42	5777.71	6426.31	6715.74	4475.45	6306.59	-0.494898	7.74e-07	2.67e-05	Solyc08g061850.3	SL3.0ch08	49684528	49687643	-	1129	-	PF00189:Ribosomal protein S3, C-terminal domain|PF07650:KH domain	-
gene:Solyc07g006145.1	1739.88	1840.34	1126.02	2901.64	2914.37	3085.87	1568.75	2967.29	-0.919762	7.88e-07	2.72e-05	Solyc07g006145.1	SL3.0ch07	984861	988421	-	1627	-	PF00067:Cytochrome P450	p450
gene:Solyc01g008070.3	7289.15	6544.04	6027.61	4649.9	4721.96	4241.27	6620.27	4537.71	0.544931	7.92e-07	2.72e-05	Solyc01g008070.3	SL3.0ch01	2138397	2154648	+	3017	-	PF13456:Reverse transcriptase-like|PF07082:Protein of unknown function (DUF1350)	-
gene:Solyc06g068880.3	2209.63	1943.71	1449.13	875.113	1118.7	1009.05	1867.49	1000.95	0.899651	7.94e-07	2.72e-05	Solyc06g068880.3	SL3.0ch06	42820469	42823958	-	2057	-	PF00450:Serine carboxypeptidase	Peptidase_S10
gene:Solyc10g008880.3	939.495	1468.44	2040.54	691.241	610.469	515.114	1482.82	605.608	1.29202	8.01e-07	2.74e-05	Solyc10g008880.3	SL3.0ch10	2909782	2913777	-	2209	-	-	-
gene:Solyc09g010520.3	9762.89	8927.85	9516.3	7361.76	6893.84	6931.42	9402.35	7062.34	0.41291	8.16e-07	2.79e-05	Solyc09g010520.3	SL3.0ch09	3897715	3902579	+	2618	-	PF01412:Putative GTPase activating protein for Arf	-
gene:Solyc04g082880.3	5659.15	4595	4209.34	2500.46	3259.81	2442.7	4821.16	2734.32	0.818227	8.18e-07	2.79e-05	Solyc04g082880.3	SL3.0ch04	66470983	66476704	-	2052	-	PF00365:Phosphofructokinase	PFK
gene:Solyc05g005280.3	3.02413	12.7876	27.416	79.6451	145.917	96.283	14.4092	107.282	-2.89231	8.28e-07	2.82e-05	Solyc05g005280.3	SL3.0ch05	227170	231239	-	2480	-	PF00644:Poly(ADP-ribose) polymerase catalytic domain|PF12174:RCD1-SRO-TAF4 (RST) plant domain	-
novel.602	46.3699	41.5596	20.562	4.91636	0.992633	0.96283	36.1639	2.29061	3.98181	8.32e-07	2.83e-05	-	SL3.0ch11	14575608	14576452	-	759	-	-	-
gene:Solyc04g011430.3	38698.7	31451	29936.4	22796.2	21490.5	21361.4	33362	21882.7	0.608419	8.39e-07	2.85e-05	Solyc04g011430.3	SL3.0ch04	3885224	3888906	-	1168	-	PF00179:Ubiquitin-conjugating enzyme	UQ_con
gene:Solyc11g063500.1	188.504	271.736	214.433	104.227	114.153	83.7662	224.891	100.715	1.15871	8.48e-07	2.88e-05	Solyc11g063500.1	SL3.0ch11	49914528	49914698	+	171	-	-	-
gene:Solyc01g112060.3	335.678	382.561	399.491	230.086	197.534	222.414	372.577	216.678	0.781869	8.52e-07	2.88e-05	Solyc01g112060.3	SL3.0ch01	98088188	98092695	-	2599	-	PF05368:NmrA-like family	NmrA
gene:Solyc03g098630.3	370.96	370.839	306.472	586.031	532.051	651.836	349.424	589.973	-0.756376	8.54e-07	2.89e-05	Solyc03g098630.3	SL3.0ch03	62362130	62374985	-	8918	-	-	-
gene:Solyc09g010850.3	969.737	1106.12	1215.12	753.187	617.418	643.171	1096.99	671.259	0.708698	8.58e-07	2.89e-05	Solyc09g010850.3	SL3.0ch09	4169021	4172722	+	2244	-	PF07714:Protein tyrosine kinase	Pkinase_Tyr
gene:Solyc10g009430.3	94.756	117.219	138.059	291.049	207.46	343.73	116.678	280.747	-1.26658	8.61e-07	2.9e-05	Solyc10g009430.3	SL3.0ch10	3483442	3490037	+	1951	-	PF03007:Wax ester synthase-like Acyl-CoA acyltransferase domain|PF06974:Protein of unknown function (DUF1298)	-
gene:Solyc08g075860.3	6434.33	6645.27	6726.72	5262.48	5015.78	4919.1	6602.11	5065.78	0.382155	8.62e-07	2.9e-05	Solyc08g075860.3	SL3.0ch08	60054104	60060183	-	2301	-	-	-
gene:Solyc04g007020.3	4926.3	5217.33	5019.09	6616.44	8929.73	8260.12	5054.24	7935.43	-0.650828	8.67e-07	2.91e-05	Solyc04g007020.3	SL3.0ch04	738739	741769	-	1547	-	PF03097:BRO1-like domain	-
gene:Solyc07g017770.3	1543.31	1569.67	1668.46	1189.76	1029.36	975.347	1593.82	1064.82	0.582002	8.68e-07	2.91e-05	Solyc07g017770.3	SL3.0ch07	7969352	7985818	+	1766	-	PF01040:UbiA prenyltransferase family	UbiA
gene:Solyc03g121910.1	1962.66	2184.54	2111.04	1531.94	1276.53	1178.5	2086.08	1328.99	0.650475	8.7e-07	2.91e-05	Solyc03g121910.1	SL3.0ch03	71410818	71412377	-	1560	-	PF00291:Pyridoxal-phosphate dependent enzyme	PALP
novel.477	781.233	1481.23	3333.99	28.5149	0	6.73981	1865.48	11.7516	7.31051	8.84e-07	2.95e-05	-	SL3.0ch08	45823692	45842214	-	9722	-	PF00078:Reverse transcriptase (RNA-dependent DNA polymerase)	RVT_1
gene:Solyc07g007040.3	3715.64	3934.31	4893.76	7018.6	6302.23	6417.26	4181.24	6579.36	-0.653943	8.85e-07	2.95e-05	Solyc07g007040.3	SL3.0ch07	1814752	1829932	-	7181	-	PF02990:Endomembrane protein 70|PF01585:G-patch domain	G-patch
gene:Solyc09g056340.3	1128	1429.01	1794.77	810.217	629.329	441.939	1450.59	627.162	1.2099	8.9e-07	2.96e-05	Solyc09g056340.3	SL3.0ch09	49012157	49014205	+	789	-	PF00071:Ras family	Ras
gene:Solyc01g095460.3	2003.99	3615.68	4182.91	1671.56	1058.15	937.797	3267.53	1222.5	1.41839	8.92e-07	2.96e-05	Solyc01g095460.3	SL3.0ch01	86577828	86584405	+	1940	-	PF00170:bZIP transcription factor|PF16596:Disordered region downstream of MFMR|PF07777:G-box binding protein MFMR	MFMR
gene:Solyc05g014760.3	19011.7	24272.9	26859.9	14871	13625.9	10920.4	23381.5	13139.1	0.831509	8.92e-07	2.96e-05	Solyc05g014760.3	SL3.0ch05	8916543	8923531	+	5478	-	PF00069:Protein kinase domain	Pkinase
gene:Solyc02g076710.3	8956.46	8797.84	10828.4	6604.64	4843.06	4467.53	9527.55	5305.08	0.844762	8.94e-07	2.96e-05	Solyc02g076710.3	SL3.0ch02	42408905	42411647	-	1562	-	PF00112:Papain family cysteine protease|PF08246:Cathepsin propeptide inhibitor domain (I29)|PF00396:Granulin	Peptidase_C1
gene:Solyc10g086000.2	500.997	514.699	770.587	1002.94	1339.06	1254.57	595.428	1198.86	-1.00923	8.99e-07	2.97e-05	Solyc10g086000.2	SL3.0ch10	65110221	65120957	-	3210	-	-	-
gene:Solyc09g009590.1	1419.32	1346.96	1198.47	1826.92	2016.04	1937.21	1321.58	1926.72	-0.544026	9.39e-07	3.1e-05	Solyc09g009590.1	SL3.0ch09	3014436	3014891	+	456	-	PF01754:A20-like zinc finger|PF01428:AN1-like Zinc finger	zf-A20
gene:Solyc08g082090.1	1526.18	1552.62	1267.99	274.333	94.3002	50.0672	1448.93	139.567	3.37605	9.43e-07	3.11e-05	Solyc08g082090.1	SL3.0ch08	65108827	65109318	+	492	-	-	-
gene:Solyc01g058670.3	1987.86	1393.84	1194.56	845.615	765.32	689.387	1525.42	766.774	0.992362	9.47e-07	3.12e-05	Solyc01g058670.3	SL3.0ch01	67461406	67463037	-	1394	-	-	-
gene:Solyc01g007740.3	1646.13	1629.35	1718.4	1270.39	1184.21	1202.58	1664.63	1219.06	0.449536	9.62e-07	3.16e-05	Solyc01g007740.3	SL3.0ch01	1839751	1843784	-	849	-	PF00578:AhpC/TSA family|PF10417:C-terminal domain of 1-Cys peroxiredoxin	-
gene:Solyc06g083470.3	36.2895	15.9845	53.8529	1.96655	0	0.96283	35.3756	0.976459	5.17763	9.69e-07	3.18e-05	Solyc06g083470.3	SL3.0ch06	48912816	48925659	-	1361	-	PF13561:Enoyl-(Acyl carrier protein) reductase|PF00106:short chain dehydrogenase	adh_short
gene:Solyc01g102580.3	3681.37	5544.48	7571.72	2865.26	2212.58	1659.92	5599.19	2245.92	1.31795	9.7e-07	3.18e-05	Solyc01g102580.3	SL3.0ch01	91234245	91237776	-	2066	-	PF00759:Glycosyl hydrolase family 9	-
gene:Solyc02g079590.3	2132.01	3034.92	3144.03	1691.23	1352.96	1096.66	2770.32	1380.28	1.00512	9.79e-07	3.2e-05	Solyc02g079590.3	SL3.0ch02	44671521	44681973	+	4912	-	PF12398:Receptor serine/threonine kinase|PF00069:Protein kinase domain|PF08276:PAN-like domain|PF07714:Protein tyrosine kinase|PF01453:D-mannose binding lectin|PF11883:Domain of unknown function (DUF3403)|PF00954:S-locus glycoprotein domain	Pkinase_Tyr
gene:Solyc01g079530.3	61.4906	77.791	71.4775	26.5484	14.8895	18.2938	70.253	19.9105	1.81842	1e-06	3.27e-05	Solyc01g079530.3	SL3.0ch01	78452143	78454782	-	936	-	PF12906:RING-variant domain|PF12428:Protein of unknown function (DUF3675)	-
gene:Solyc12g099080.2	6795.21	5889.74	5024.97	3779.7	3499.03	3915.83	5903.31	3731.52	0.661718	1.01e-06	3.28e-05	Solyc12g099080.2	SL3.0ch12	67335291	67340937	-	1913	-	-	-
gene:Solyc09g013080.3	6161.15	6124.18	6393.81	4872.12	4901.62	4636.99	6226.38	4803.58	0.374338	1.05e-06	3.41e-05	Solyc09g013080.3	SL3.0ch09	5485052	5491839	-	3124	-	PF03255:Acetyl co-enzyme A carboxylase carboxyltransferase alpha subunit	-
gene:Solyc06g033860.2	47.378	60.7409	27.416	120.943	132.02	160.793	45.1783	137.918	-1.61414	1.06e-06	3.45e-05	Solyc06g033860.2	SL3.0ch06	23402499	23407200	+	1940	-	PF02812:Glu/Leu/Phe/Val dehydrogenase, dimerisation domain|PF00208:Glutamate/Leucine/Phenylalanine/Valine dehydrogenase	-
gene:Solyc11g072620.1	54.4343	70.3316	57.7695	147.491	120.109	173.309	60.8451	146.97	-1.27422	1.07e-06	3.46e-05	Solyc11g072620.1	SL3.0ch11	56139792	56140025	+	234	-	-	-
gene:Solyc07g008590.1	95.764	154.516	120.435	246.801	342.458	259.001	123.572	282.754	-1.19533	1.07e-06	3.46e-05	Solyc07g008590.1	SL3.0ch07	3549739	3552876	+	3138	-	PF08263:Leucine rich repeat N-terminal domain|PF13855:Leucine rich repeat	LRRNT_2
gene:Solyc06g048840.3	18.1448	60.7409	39.1658	0	0	1.92566	39.3505	0.641887	5.91612	1.08e-06	3.5e-05	Solyc06g048840.3	SL3.0ch06	31909357	31910402	-	981	-	-	-
gene:Solyc12g005140.2	631.034	710.775	876.334	1221.22	1187.19	1248.79	739.381	1219.07	-0.7211	1.11e-06	3.59e-05	Solyc12g005140.2	SL3.0ch12	95757	111751	-	3458	-	PF03092:BT1 family	-
gene:Solyc07g019460.3	8127.85	9592.81	10479.8	6527.95	5914.11	5208.91	9400.14	5883.66	0.675992	1.11e-06	3.59e-05	Solyc07g019460.3	SL3.0ch07	11514313	11519964	-	2725	-	PF00258:Flavodoxin|PF00667:FAD binding domain|PF00175:Oxidoreductase NAD-binding domain	NAD_binding_1
gene:Solyc07g005760.3	1520.13	1159.41	1138.74	2091.42	1951.52	2303.09	1272.76	2115.34	-0.73292	1.13e-06	3.64e-05	Solyc07g005760.3	SL3.0ch07	607960	611881	-	1801	-	PF02458:Transferase family	-
gene:Solyc01g103110.3	654.219	634.05	594.341	402.159	421.869	331.214	627.537	385.08	0.70473	1.15e-06	3.68e-05	Solyc01g103110.3	SL3.0ch01	91650466	91657922	+	2092	-	PF04339:Peptidogalycan biosysnthesis/recognition	-
gene:Solyc08g014130.3	18093.4	14909.2	13405.5	26530.7	22295.5	26223.7	15469.4	25016.6	-0.693481	1.16e-06	3.7e-05	Solyc08g014130.3	SL3.0ch08	3830314	3840086	+	2516	-	PF00682:HMGL-like|PF08502:LeuA allosteric (dimerisation) domain	HMGL-like
gene:Solyc05g011820.2	20.1608	28.772	12.7289	72.7622	69.4843	81.8406	20.5539	74.6957	-1.8682	1.17e-06	3.75e-05	Solyc05g011820.2	SL3.0ch05	5047305	5054033	-	2972	-	PF02897:Prolyl oligopeptidase, N-terminal beta-propeller domain|PF00326:Prolyl oligopeptidase family	-
novel.396	35.2815	25.5751	23.4995	0.983273	2.9779	0.96283	28.1187	1.64133	4.10456	1.19e-06	3.8e-05	-	SL3.0ch07	7184653	7187831	-	463	-	-	-
gene:Solyc12g008420.2	866.916	783.238	693.234	444.439	527.088	470.824	781.13	480.784	0.700116	1.19e-06	3.8e-05	Solyc12g008420.2	SL3.0ch12	1846626	1858882	+	3410	-	PF05183:RNA dependent RNA polymerase	-
gene:Solyc02g081810.3	2240.88	2749.33	2930.58	3961.61	4036.05	4786.23	2640.26	4261.29	-0.690625	1.21e-06	3.85e-05	Solyc02g081810.3	SL3.0ch02	46172475	46174238	+	1662	-	PF01509:TruB family pseudouridylate synthase (N terminal domain)|PF16198:tRNA pseudouridylate synthase B C-terminal domain|PF01472:PUA domain|PF08068:DKCLD (NUC011) domain	-
gene:Solyc06g075180.1	1335.66	1402.37	1383.53	1785.62	2024.97	1918.92	1373.85	1909.84	-0.475256	1.21e-06	3.86e-05	Solyc06g075180.1	SL3.0ch06	46802403	46802903	+	501	-	PF03946:Ribosomal protein L11, N-terminal domain|PF00298:Ribosomal protein L11, RNA binding domain	-
gene:Solyc07g054270.3	562.488	653.231	698.13	416.908	387.127	336.028	637.95	380.021	0.747609	1.24e-06	3.93e-05	Solyc07g054270.3	SL3.0ch07	62735540	62738112	-	1623	-	PF05623:Protein of unknown function (DUF789)	-
novel.447	61.4906	33.0345	13.708	0.983273	0	0	36.0777	0.327758	6.68335	1.3e-06	4.13e-05	-	SL3.0ch08	50943478	50944841	+	1060	-	PF02902:Ulp1 protease family, C-terminal catalytic domain	Peptidase_C48
gene:Solyc05g009470.3	2632	2651.29	3090.18	1773.82	1862.18	1339.3	2791.16	1658.43	0.751185	1.31e-06	4.14e-05	Solyc05g009470.3	SL3.0ch05	3636082	3644007	-	3204	-	PF01055:Glycosyl hydrolases family 31|PF16863:N-terminal barrel of NtMGAM and CtMGAM, maltase-glucoamylase	Glyco_hydro_31
gene:Solyc04g079970.3	38725	30421.6	26560.3	20394.1	17326.4	18965.8	31902.3	18895.4	0.755618	1.31e-06	4.15e-05	Solyc04g079970.3	SL3.0ch04	64368482	64373408	+	1018	-	PF00179:Ubiquitin-conjugating enzyme	UQ_con
gene:Solyc10g008400.2	4504.94	2707.77	1494.17	1175.01	874.51	884.841	2902.29	978.121	1.56909	1.4e-06	4.42e-05	Solyc10g008400.2	SL3.0ch10	2523186	2528910	+	1299	-	PF00097:Zinc finger, C3HC4 type (RING finger)	zf-C3HC4
gene:Solyc07g045090.3	1401.18	1529.18	2188.39	2649.92	4955.23	4060.26	1706.25	3888.47	-1.18828	1.42e-06	4.45e-05	Solyc07g045090.3	SL3.0ch07	58333759	58335646	+	1460	-	PF00107:Zinc-binding dehydrogenase|PF16884:N-terminal domain of oxidoreductase	ADH_zinc_N
gene:Solyc10g078540.2	1206.63	1334.17	1530.4	2010.79	1996.19	2274.21	1357.07	2093.73	-0.62549	1.43e-06	4.5e-05	Solyc10g078540.2	SL3.0ch10	60468522	60473029	+	3587	-	-	-
gene:Solyc03g114850.3	350.799	387.889	388.72	220.253	246.173	225.302	375.803	230.576	0.704801	1.44e-06	4.5e-05	Solyc03g114850.3	SL3.0ch03	66227640	66232910	+	2153	-	PF03110:SBP domain	SBP
gene:Solyc09g014500.3	330.638	355.921	311.368	518.185	525.103	671.093	332.642	571.46	-0.781314	1.44e-06	4.52e-05	Solyc09g014500.3	SL3.0ch09	6131864	6136543	-	674	-	PF03226:Yippee zinc-binding/DNA-binding /Mis18, centromere assembly	-
gene:Solyc11g007660.1	1276.18	1730.58	1891.71	1026.54	766.313	699.015	1632.82	830.622	0.975166	1.45e-06	4.54e-05	Solyc11g007660.1	SL3.0ch11	1882703	1884514	+	1812	-	PF05003:Protein of unknown function (DUF668)|PF11961:Domain of unknown function (DUF3475)	-
gene:Solyc10g081260.2	2857.8	2648.09	2583.96	2010.79	2023.98	1987.28	2696.62	2007.35	0.425864	1.48e-06	4.61e-05	Solyc10g081260.2	SL3.0ch10	62510754	62516348	+	1726	-	PF01554:MatE	MatE
gene:Solyc07g008180.3	373.984	311.164	337.805	211.404	201.505	185.826	340.984	199.578	0.773314	1.49e-06	4.63e-05	Solyc07g008180.3	SL3.0ch07	2916900	2921396	+	1229	-	PF04690:YABBY protein	YABBY
gene:Solyc03g120640.3	1260.05	1042.19	1137.77	785.635	786.166	735.602	1146.67	769.134	0.576413	1.49e-06	4.64e-05	Solyc03g120640.3	SL3.0ch03	70461508	70463014	+	541	-	PF03244:Photosystem I reaction centre subunit VI	-
gene:Solyc01g079450.3	6184.34	6442.8	6463.33	4956.68	5017.76	4656.25	6363.49	4876.9	0.383877	1.54e-06	4.79e-05	Solyc01g079450.3	SL3.0ch01	78363128	78373913	-	3901	-	PF00326:Prolyl oligopeptidase family	-
gene:Solyc03g083095.1	4331.56	3677.49	3774.6	2706.95	2626.51	2080.68	3927.88	2471.38	0.668512	1.58e-06	4.91e-05	Solyc03g083095.1	SL3.0ch03	54335381	54346291	-	2192	-	PF08323:Starch synthase catalytic domain|PF00534:Glycosyl transferases group 1	Glycos_transf_1
gene:Solyc09g091690.1	287.292	312.23	332.909	470.004	493.339	487.192	310.81	483.512	-0.637303	1.61e-06	4.98e-05	Solyc09g091690.1	SL3.0ch09	71413833	71414999	+	1167	-	PF00646:F-box domain	F-box
gene:Solyc06g048920.3	623.978	772.582	768.628	462.138	431.795	465.047	721.73	452.994	0.671791	1.61e-06	4.98e-05	Solyc06g048920.3	SL3.0ch06	32031291	32035369	-	1846	-	-	-
gene:Solyc06g073450.3	1436.46	1546.23	1779.11	2364.77	2236.4	2461.96	1587.27	2354.38	-0.568683	1.62e-06	4.98e-05	Solyc06g073450.3	SL3.0ch06	45413760	45415025	+	935	-	PF07939:Protein of unknown function (DUF1685)	-
gene:Solyc01g091740.3	459.667	708.644	1217.08	297.932	286.871	269.593	795.129	284.798	1.48147	1.62e-06	4.98e-05	Solyc01g091740.3	SL3.0ch01	85200372	85204194	-	2188	-	-	-
gene:Solyc06g071430.3	5657.13	5703.25	5422.5	4169.08	4428.14	4344.29	5594.3	4313.83	0.374949	1.62e-06	4.98e-05	Solyc06g071430.3	SL3.0ch06	44087289	44096738	+	3775	-	PF12014:Domain of unknown function (DUF3506)	-
gene:Solyc03g113010.2	1690.49	1700.75	1900.52	1114.05	1317.22	1150.58	1763.92	1193.95	0.563226	1.64e-06	5.05e-05	Solyc03g113010.2	SL3.0ch03	64797743	64799830	-	1599	-	PF01344:Kelch motif	Kelch_1
gene:Solyc09g008830.3	2247.93	1992.73	1181.83	471.971	929.105	370.69	1807.5	590.588	1.61384	1.65e-06	5.08e-05	Solyc09g008830.3	SL3.0ch09	2256529	2257548	+	822	-	-	-
gene:Solyc06g065390.3	1495.93	1289.41	1526.49	1016.7	986.677	924.317	1437.28	975.9	0.55886	1.67e-06	5.11e-05	Solyc06g065390.3	SL3.0ch06	40923499	40926555	+	850	-	PF00829:Ribosomal prokaryotic L21 protein	-
gene:Solyc09g042770.3	792.321	654.297	610.007	437.556	418.891	381.281	685.542	412.576	0.732673	1.68e-06	5.14e-05	Solyc09g042770.3	SL3.0ch09	25800550	25803419	+	2025	-	-	-
gene:Solyc03g122120.3	4288.21	4824.11	5446.98	3471.94	3078.16	2939.52	4853.1	3163.2	0.617567	1.71e-06	5.22e-05	Solyc03g122120.3	SL3.0ch03	71553937	71559774	-	2445	-	PF00109:Beta-ketoacyl synthase, N-terminal domain|PF02801:Beta-ketoacyl synthase, C-terminal domain	ketoacyl-synt
gene:Solyc02g093140.3	1530.21	1328.84	1250.37	927.226	932.083	805.889	1369.81	888.399	0.62477	1.72e-06	5.24e-05	Solyc02g093140.3	SL3.0ch02	54692847	54699869	-	2442	-	PF00571:CBS domain	CBS
gene:Solyc01g103970.3	2883	2790.89	2869.87	2248.74	2109.35	2040.24	2847.92	2132.78	0.417251	1.72e-06	5.24e-05	Solyc01g103970.3	SL3.0ch01	92343954	92348481	+	2420	-	-	-
gene:Solyc06g064620.3	6267	6525.92	6388.92	7931.08	8213.05	8227.39	6393.95	8123.84	-0.345481	1.73e-06	5.25e-05	Solyc06g064620.3	SL3.0ch06	40382322	40389479	-	3781	-	PF00251:Glycosyl hydrolases family 32 N-terminal domain|PF00827:Ribosomal L15|PF08244:Glycosyl hydrolases family 32 C terminal	-
gene:Solyc11g032190.1	351.807	471.009	544.404	239.919	248.158	206.046	455.74	231.374	0.978312	1.75e-06	5.31e-05	Solyc11g032190.1	SL3.0ch11	25914708	25914860	-	153	-	-	-
gene:Solyc09g064370.3	12313.2	12108.8	11633.2	9571.18	8691.5	9207.55	12018.4	9156.74	0.392322	1.76e-06	5.34e-05	Solyc09g064370.3	SL3.0ch09	61781099	61785732	+	1553	-	PF00107:Zinc-binding dehydrogenase|PF08240:Alcohol dehydrogenase GroES-like domain	ADH_N
gene:Solyc01g068000.3	2429.38	2613.99	2911	1920.33	1606.08	1457.73	2651.46	1661.38	0.674494	1.82e-06	5.5e-05	Solyc01g068000.3	SL3.0ch01	76862251	76867292	+	1680	-	PF00481:Protein phosphatase 2C	PP2C
gene:Solyc06g068710.3	425.394	469.943	487.614	723.689	662.086	688.424	460.984	691.4	-0.584772	1.82e-06	5.51e-05	Solyc06g068710.3	SL3.0ch06	42710393	42712765	-	1129	-	-	-
gene:Solyc01g105180.3	182.456	222.717	175.267	308.748	404.002	362.024	193.48	358.258	-0.889834	1.87e-06	5.65e-05	Solyc01g105180.3	SL3.0ch01	93344483	93349989	+	2292	-	PF12315:Protein of unknown function (DUF3633)	-
gene:Solyc01g010290.3	350.799	309.033	339.763	486.72	528.081	527.631	333.198	514.144	-0.625292	1.96e-06	5.89e-05	Solyc01g010290.3	SL3.0ch01	5024739	5026834	-	1259	-	PF07168:Ureide permease	-
gene:Solyc11g008680.2	1528.19	1083.75	987.957	577.181	724.622	552.665	1199.97	618.156	0.957055	1.96e-06	5.89e-05	Solyc11g008680.2	SL3.0ch11	2859733	2864222	+	1533	-	PF03405:Fatty acid desaturase	-
gene:Solyc09g007100.3	1703.59	2223.97	2710.27	1262.52	1272.56	1183.32	2212.61	1239.47	0.836113	1.96e-06	5.89e-05	Solyc09g007100.3	SL3.0ch09	741569	748276	+	2569	-	PF04782:Protein of unknown function (DUF632)|PF04783:Protein of unknown function (DUF630)	-
novel.120	27.2171	53.2815	59.7278	4.91636	8.9337	0.96283	46.7422	4.93763	3.24838	1.99e-06	5.97e-05	-	SL3.0ch02	23616853	23617562	-	628	-	-	-
gene:Solyc11g072710.2	7310.32	8515.45	9591.7	6013.7	4947.28	5049.08	8472.49	5336.69	0.666858	2.04e-06	6.11e-05	Solyc11g072710.2	SL3.0ch11	56202904	56217853	+	4601	-	PF13426:PAS domain|PF00069:Protein kinase domain	Pkinase
gene:Solyc10g077110.1	972.761	1033.66	1072.16	1405.1	1386.71	1425.95	1026.2	1405.92	-0.454169	2.08e-06	6.21e-05	Solyc10g077110.1	SL3.0ch10	60090963	60093305	+	1119	-	-	-
gene:Solyc03g078100.3	328.622	342.067	518.947	189.772	192.571	195.455	396.545	192.599	1.04247	2.11e-06	6.3e-05	Solyc03g078100.3	SL3.0ch03	51479997	51482211	-	2107	-	PF01095:Pectinesterase|PF04043:Plant invertase/pectin methylesterase inhibitor	-
gene:Solyc10g077130.1	300.397	387.889	424.949	218.287	182.645	188.715	371.078	196.549	0.916932	2.11e-06	6.3e-05	Solyc10g077130.1	SL3.0ch10	60101374	60101991	+	618	-	PF05678:VQ motif	-
gene:Solyc08g065890.3	3259	3056.23	3190.05	2386.4	2084.53	2381.08	3168.43	2284	0.4722	2.12e-06	6.31e-05	Solyc08g065890.3	SL3.0ch08	54289404	54300406	-	3518	-	PF01417:ENTH domain	-
gene:Solyc03g078290.3	2644.1	2710.96	2638.79	3364.76	3627.08	3455.6	2664.62	3482.48	-0.386218	2.13e-06	6.33e-05	Solyc03g078290.3	SL3.0ch03	51745188	51747594	+	820	-	PF00416:Ribosomal protein S13/S18	-
gene:Solyc04g076790.3	3545.28	3462.23	3709.98	2670.57	2715.84	2362.79	3572.5	2583.07	0.467963	2.18e-06	6.48e-05	Solyc04g076790.3	SL3.0ch04	61756059	61762092	+	2163	-	PF00464:Serine hydroxymethyltransferase	SHMT
gene:Solyc06g005670.3	4961.58	4836.9	4301.38	6585.96	6380.65	7625.62	4699.95	6864.07	-0.546484	2.2e-06	6.51e-05	Solyc06g005670.3	SL3.0ch06	734691	743971	+	4434	-	PF00806:Pumilio-family RNA binding repeat|PF07990:Nucleic acid binding protein NABP	PUF
gene:Solyc07g066675.1	2593.69	2780.23	2469.4	1982.28	1881.04	1764.87	2614.44	1876.06	0.478706	2.21e-06	6.53e-05	Solyc07g066675.1	SL3.0ch07	68170727	68173425	-	1497	-	PF01397:Terpene synthase, N-terminal domain	-
gene:Solyc10g084040.2	485.876	602.081	556.154	347.095	337.495	269.593	548.037	318.061	0.785004	2.21e-06	6.54e-05	Solyc10g084040.2	SL3.0ch10	63836844	63839878	-	937	-	-	-
gene:Solyc01g005755.1	161.287	152.385	125.33	76.6953	45.6611	49.1044	146.334	57.1536	1.35609	2.24e-06	6.61e-05	Solyc01g005755.1	SL3.0ch01	496501	499119	+	1602	-	PF08263:Leucine rich repeat N-terminal domain|PF13855:Leucine rich repeat	LRRNT_2
gene:Solyc09g010800.3	94527.2	81740.2	87907.6	65337.5	60285.6	51618.3	88058.3	59080.5	0.575782	2.25e-06	6.61e-05	Solyc09g010800.3	SL3.0ch09	4094974	4096922	+	851	-	PF01439:Metallothionein	-
gene:Solyc10g051010.2	10156	12997.5	11401.2	17833.6	15895	18771.3	11518.2	17500	-0.603469	2.25e-06	6.61e-05	Solyc10g051010.2	SL3.0ch10	51281956	51298989	-	4257	-	PF04784:Protein of unknown function, DUF547|PF05699:hAT family C-terminal dimerisation region|PF13041:PPR repeat family|PF00067:Cytochrome P450|PF14389:Leucine-zipper of ternary complex factor MIP1	p450
gene:Solyc07g053220.2	1358.84	1398.11	1556.84	1002.94	973.773	1054.3	1437.93	1010.34	0.509249	2.25e-06	6.61e-05	Solyc07g053220.2	SL3.0ch07	61794132	61797592	+	3461	-	-	-
gene:Solyc12g010440.2	1327.59	1790.26	1366.89	984.256	710.725	803.001	1494.91	832.661	0.844048	2.27e-06	6.64e-05	Solyc12g010440.2	SL3.0ch12	3467979	3472180	+	3662	-	-	-
gene:Solyc09g055230.3	2057.41	2019.37	1900.52	1518.17	1464.13	1485.65	1992.43	1489.32	0.419783	2.29e-06	6.7e-05	Solyc09g055230.3	SL3.0ch09	37982189	37994382	+	4184	-	-	-
gene:Solyc11g020670.1	7850.63	6985.21	6143.15	4733.48	3562.56	4516.64	6993	4270.89	0.71134	2.3e-06	6.72e-05	Solyc11g020670.1	SL3.0ch11	11841566	11842690	-	1125	-	PF03634:TCP family transcription factor	TCP
gene:Solyc08g075970.3	1581.62	1714.6	1829.04	1152.4	1165.35	893.507	1708.42	1070.42	0.674651	2.31e-06	6.74e-05	Solyc08g075970.3	SL3.0ch08	60169461	60172990	-	1578	-	PF04819:Family of unknown function (DUF716)	-
gene:Solyc03g120680.3	182.456	204.601	184.079	344.145	291.834	333.139	190.379	323.04	-0.763631	2.32e-06	6.76e-05	Solyc03g120680.3	SL3.0ch03	70472812	70476113	+	2133	-	PF02826:D-isomer specific 2-hydroxyacid dehydrogenase, NAD binding domain|PF00389:D-isomer specific 2-hydroxyacid dehydrogenase, catalytic domain	2-Hacid_dh_C
gene:Solyc02g065070.3	288.3	270.67	270.244	499.503	409.958	613.323	276.405	507.594	-0.877097	2.33e-06	6.77e-05	Solyc02g065070.3	SL3.0ch02	36802894	36807922	-	2160	-	PF00069:Protein kinase domain	Pkinase
gene:Solyc05g048830.3	27.2171	37.2971	37.2075	78.6618	97.2781	99.1715	33.9072	91.7038	-1.43601	2.34e-06	6.8e-05	Solyc05g048830.3	SL3.0ch05	60371197	60373640	-	1600	-	PF00249:Myb-like DNA-binding domain	Myb_DNA-binding
gene:Solyc05g051510.3	45.3619	70.3316	57.7695	204.521	107.204	270.555	57.821	194.093	-1.7484	2.34e-06	6.8e-05	Solyc05g051510.3	SL3.0ch05	62716133	62723425	-	1493	-	PF01145:SPFH domain / Band 7 family	-
gene:Solyc05g006010.3	30.2413	28.772	45.0406	87.5113	92.3149	124.205	34.6846	101.344	-1.54434	2.37e-06	6.87e-05	Solyc05g006010.3	SL3.0ch05	714260	748272	-	10505	-	PF00854:POT family	-
gene:Solyc02g082450.3	529.222	483.796	202.683	1018.67	1142.52	1098.59	405.234	1086.59	-1.42344	2.41e-06	6.98e-05	Solyc02g082450.3	SL3.0ch02	46701957	46706268	+	1614	-	PF03547:Membrane transport protein	-
gene:Solyc08g067860.2	5306.33	5060.68	5469.5	4073.7	4085.68	3752.15	5278.84	3970.51	0.410984	2.44e-06	7.04e-05	Solyc08g067860.2	SL3.0ch08	56945816	56989845	-	7294	-	PF04357:Family of unknown function (DUF490)	-
gene:Solyc02g087960.3	508.053	407.071	358.367	159.29	255.107	179.086	424.497	197.828	1.10172	2.45e-06	7.08e-05	Solyc02g087960.3	SL3.0ch02	50834915	50836205	+	879	-	PF00249:Myb-like DNA-binding domain	Myb_DNA-binding
gene:Solyc12g010540.1	2247.93	2959.26	4900.62	390.359	118.123	44.2902	3369.27	184.258	4.19269	2.46e-06	7.1e-05	Solyc12g010540.1	SL3.0ch12	3531562	3532860	-	1299	-	PF16363:GDP-mannose 4,6 dehydratase	-
gene:Solyc10g049710.2	9838.49	9281.64	10719.7	7140.53	7262.1	6028.28	9946.6	6810.3	0.546536	2.49e-06	7.15e-05	Solyc10g049710.2	SL3.0ch10	46342423	46347985	+	1576	-	PF00574:Clp protease	-
gene:Solyc11g022590.1	79.6353	101.235	19.5829	4.91636	7.94107	0	66.8177	4.28581	3.96689	2.5e-06	7.17e-05	Solyc11g022590.1	SL3.0ch11	14588977	14589654	+	678	-	PF00197:Trypsin and protease inhibitor	-
gene:Solyc11g005650.1	429.426	554.128	499.364	298.915	312.679	282.109	494.306	297.901	0.730323	2.51e-06	7.21e-05	Solyc11g005650.1	SL3.0ch11	487496	489140	-	342	-	PF00240:Ubiquitin family	ubiquitin
gene:Solyc09g074650.3	1853.79	1791.32	1857.44	1392.31	1342.04	1196.8	1834.18	1310.38	0.485302	2.52e-06	7.21e-05	Solyc09g074650.3	SL3.0ch09	66891938	66898779	+	1675	-	PF00472:RF-1 domain|PF03462:PCRF domain	-
gene:Solyc02g085590.3	29.2332	30.9033	26.4369	1.96655	0	0	28.8578	0.655515	5.46469	2.52e-06	7.21e-05	Solyc02g085590.3	SL3.0ch02	49055517	49058482	-	2366	-	PF00190:Cupin	-
gene:Solyc02g032800.1	139.11	165.173	256.536	401.175	422.862	400.537	186.939	408.192	-1.1256	2.53e-06	7.21e-05	Solyc02g032800.1	SL3.0ch02	29739127	29739774	-	648	-	PF04520:Senescence regulator	-
gene:Solyc01g007190.3	131.046	171.566	162.538	251.718	310.694	316.771	155.05	293.061	-0.919036	2.53e-06	7.21e-05	Solyc01g007190.3	SL3.0ch01	1769140	1770223	+	1084	-	-	-
gene:Solyc06g048540.3	3907.17	3933.24	4220.11	2936.05	3009.66	2516.84	4020.18	2820.85	0.511222	2.53e-06	7.21e-05	Solyc06g048540.3	SL3.0ch06	31295425	31299908	-	1564	-	PF00005:ABC transporter	ABC_tran
gene:Solyc04g081890.1	5463.59	6827.49	7228.04	4323.45	3459.33	2682.45	6506.38	3488.41	0.899311	2.57e-06	7.31e-05	Solyc04g081890.1	SL3.0ch04	65839842	65840246	+	405	-	PF13639:Ring finger domain	-
gene:Solyc06g054150.1	28.2252	36.2314	35.2492	119.959	70.477	198.343	33.2353	129.593	-1.96405	2.57e-06	7.31e-05	Solyc06g054150.1	SL3.0ch06	37060858	37061475	+	618	-	-	-
gene:Solyc02g092515.1	131.046	154.516	183.1	289.082	294.812	276.332	156.221	286.742	-0.875442	2.59e-06	7.34e-05	Solyc02g092515.1	SL3.0ch02	54223274	54225568	+	621	-	-	-
gene:Solyc02g092110.3	804.418	862.095	827.377	1264.49	1521.71	1145.77	831.297	1310.65	-0.656836	2.61e-06	7.38e-05	Solyc02g092110.3	SL3.0ch02	53960693	53961812	+	632	-	-	-
gene:Solyc05g011970.3	4102.73	4555.57	4583.38	3079.61	3404.73	3185.04	4413.89	3223.13	0.453595	2.62e-06	7.39e-05	Solyc05g011970.3	SL3.0ch05	5179991	5182523	+	1863	-	PF00067:Cytochrome P450	p450
gene:Solyc01g087260.3	12876.7	11626	10706	8581.02	8439.37	8400.7	11736.2	8473.7	0.469897	2.63e-06	7.43e-05	Solyc01g087260.3	SL3.0ch01	82073029	82083087	-	1970	-	-	-
gene:Solyc04g050920.3	391.12	407.071	537.55	719.756	745.468	881.953	445.247	782.392	-0.812841	2.7e-06	7.6e-05	Solyc04g050920.3	SL3.0ch04	48917880	48921570	+	2043	-	-	-
gene:Solyc06g071780.3	593.737	728.891	1222.95	402.159	356.355	323.511	848.527	360.675	1.23455	2.7e-06	7.6e-05	Solyc06g071780.3	SL3.0ch06	44347934	44360638	+	10801	-	-	-
gene:Solyc06g068140.3	6214.58	5860.97	5812.2	4620.4	4688.21	4636.03	5962.58	4648.21	0.35927	2.73e-06	7.66e-05	Solyc06g068140.3	SL3.0ch06	42351251	42354474	+	1822	-	PF01429:Methyl-CpG binding domain	MBD
gene:Solyc03g025960.1	652.203	546.668	504.259	318.58	290.842	176.198	567.71	261.873	1.1166	2.74e-06	7.69e-05	Solyc03g025960.1	SL3.0ch03	3413581	3413781	+	201	-	-	-
gene:Solyc11g056250.1	146.166	274.933	178.204	90.4611	59.558	67.3981	199.768	72.4724	1.46189	2.76e-06	7.74e-05	Solyc11g056250.1	SL3.0ch11	45588075	45588245	-	171	-	-	-
gene:Solyc05g015350.3	237.898	349.527	506.218	99.3106	18.86	97.2459	364.547	71.8055	2.34353	2.77e-06	7.76e-05	Solyc05g015350.3	SL3.0ch05	10425876	10431030	+	2682	-	PF00067:Cytochrome P450	p450
gene:Solyc07g040730.1	1669.32	1523.85	1497.11	1149.45	1150.46	1113.03	1563.43	1137.65	0.458702	2.94e-06	8.22e-05	Solyc07g040730.1	SL3.0ch07	49583839	49584216	-	378	-	PF12023:Domain of unknown function (DUF3511)	-
gene:Solyc11g066310.2	127.013	179.026	142.955	320.547	268.011	270.555	149.665	286.371	-0.93743	2.96e-06	8.26e-05	Solyc11g066310.2	SL3.0ch11	52328727	52333472	+	2181	-	-	-
gene:Solyc03g032210.3	30.2413	26.6408	23.4995	62.9295	86.3591	87.6176	26.7938	78.9687	-1.56014	3.05e-06	8.51e-05	Solyc03g032210.3	SL3.0ch03	4740921	4743812	+	1960	-	PF00501:AMP-binding enzyme|PF13193:AMP-binding enzyme C-terminal domain	AMP-binding
gene:Solyc03g025190.3	512.086	522.159	557.133	831.849	717.674	820.332	530.459	789.951	-0.574427	3.06e-06	8.52e-05	Solyc03g025190.3	SL3.0ch03	2688693	2722121	+	8307	-	PF01554:MatE	MatE
gene:Solyc01g107660.3	902.198	789.632	787.232	567.348	577.713	527.631	826.354	557.564	0.567801	3.08e-06	8.55e-05	Solyc01g107660.3	SL3.0ch01	95026178	95028498	-	787	-	-	-
gene:Solyc12g056150.2	40.3217	42.6252	39.1658	99.3106	99.2633	90.5061	40.7042	96.36	-1.24384	3.14e-06	8.71e-05	Solyc12g056150.2	SL3.0ch12	63059060	63062926	+	1938	-	PF03417:Acyl-coenzyme A:6-aminopenicillanic acid acyl-transferase	-
gene:Solyc03g083290.3	139.11	155.582	169.392	333.329	240.217	372.615	154.695	315.387	-1.02777	3.15e-06	8.72e-05	Solyc03g083290.3	SL3.0ch03	54554806	54556629	+	1270	-	PF01248:Ribosomal protein L7Ae/L30e/S12e/Gadd45 family	-
gene:Solyc07g006370.1	2443.49	2146.18	1736.02	3196.62	3382.89	3505.67	2108.57	3361.73	-0.673041	3.21e-06	8.88e-05	Solyc07g006370.1	SL3.0ch07	1194468	1196171	-	1704	-	PF01699:Sodium/calcium exchanger protein	Na_Ca_ex
gene:Solyc01g099690.3	9216.53	8299.13	8396.16	6521.07	6472.96	5700.92	8637.27	6231.65	0.470995	3.23e-06	8.92e-05	Solyc01g099690.3	SL3.0ch01	89733057	89748960	+	2032	-	PF00574:Clp protease	-
gene:Solyc02g020890.3	285.276	419.858	441.594	210.42	184.63	179.086	382.243	191.379	0.998085	3.25e-06	8.95e-05	Solyc02g020890.3	SL3.0ch02	20765293	20770149	+	2645	-	PF05705:Eukaryotic protein of unknown function (DUF829)	-
gene:Solyc02g086970.3	3162.23	3937.5	2823.85	4735.44	6920.64	8667.4	3307.86	6774.49	-1.03429	3.26e-06	8.99e-05	Solyc02g086970.3	SL3.0ch02	50173132	50178076	-	2472	-	PF00171:Aldehyde dehydrogenase family	Aldedh
gene:Solyc01g107170.2	6408.13	5120.35	4461.96	3517.17	2821.06	3164.82	5330.15	3167.68	0.750726	3.27e-06	8.99e-05	Solyc01g107170.2	SL3.0ch01	94682307	94683605	+	1299	-	PF13912:C2H2-type zinc finger	-
gene:Solyc09g010280.3	3295.29	3419.61	3667.88	2658.77	2590.77	2577.5	3460.92	2609.01	0.40772	3.33e-06	9.14e-05	Solyc09g010280.3	SL3.0ch09	3646509	3667053	-	4069	-	-	-
gene:Solyc02g031985.1	39.3137	40.494	65.6027	11.7993	10.919	5.77698	48.4701	9.49841	2.35481	3.34e-06	9.17e-05	Solyc02g031985.1	SL3.0ch02	27728224	27739563	+	1317	-	PF07727:Reverse transcriptase (RNA-dependent DNA polymerase)	RVT_2
gene:Solyc04g049800.3	212.697	199.273	197.787	373.644	324.591	524.743	203.252	407.659	-1.00435	3.35e-06	9.18e-05	Solyc04g049800.3	SL3.0ch04	43504108	43506899	+	1617	-	PF00847:AP2 domain	AP2
gene:Solyc03g120780.3	2563.45	2607.6	2661.31	3669.57	3573.48	3258.22	2610.79	3500.42	-0.422988	3.36e-06	9.18e-05	Solyc03g120780.3	SL3.0ch03	70544143	70545393	-	715	-	-	-
gene:Solyc01g090200.3	3628.95	3548.55	3574.86	2725.63	2824.04	2851.9	3584.12	2800.53	0.355925	3.36e-06	9.18e-05	Solyc01g090200.3	SL3.0ch01	83696465	83728651	+	3671	-	PF02092:Glycyl-tRNA synthetase beta subunit|PF02091:Glycyl-tRNA synthetase alpha subunit	-
gene:Solyc02g091490.3	3554.36	3449.45	3749.14	2559.46	2544.12	1995.95	3584.32	2366.51	0.599043	3.43e-06	9.37e-05	Solyc02g091490.3	SL3.0ch02	53403942	53408566	-	1593	-	PF00294:pfkB family carbohydrate kinase	PfkB
gene:Solyc02g071285.1	359.871	430.515	434.74	594.88	671.02	764.487	408.375	676.796	-0.729017	3.44e-06	9.37e-05	Solyc02g071285.1	SL3.0ch02	41349200	41352965	+	1276	-	-	-
gene:Solyc04g008730.3	112.901	93.7755	101.831	189.772	210.438	181.975	102.836	194.062	-0.915248	3.45e-06	9.38e-05	Solyc04g008730.3	SL3.0ch04	2393781	2398463	-	2050	-	PF16499:Alpha galactosidase A	-
gene:Solyc12g056440.2	1209.65	1130.63	1134.83	873.146	784.18	728.863	1158.37	795.396	0.54248	3.47e-06	9.44e-05	Solyc12g056440.2	SL3.0ch12	63312770	63324987	+	2563	-	PF07690:Major Facilitator Superfamily|PF03105:SPX domain	MFS_1
gene:Solyc05g014765.1	519.142	747.007	877.313	400.192	342.458	273.444	714.487	338.698	1.07712	3.5e-06	9.51e-05	Solyc05g014765.1	SL3.0ch05	8922186	8923531	-	780	-	-	-
gene:Solyc01g095990.3	3672.3	4108.01	4160.38	2930.15	2586.8	2184.66	3980.23	2567.21	0.632691	3.51e-06	9.52e-05	Solyc01g095990.3	SL3.0ch01	86976471	86985084	+	6857	-	-	-
novel.472	440.514	652.166	802.898	333.329	278.93	290.775	631.86	301.011	1.06991	3.57e-06	9.66e-05	-	SL3.0ch08	28718426	28749276	-	3542	-	-	-
gene:Solyc06g084390.3	2446.52	2515.95	2348.97	1876.08	1772.84	1601.19	2437.15	1750.04	0.477797	3.62e-06	9.78e-05	Solyc06g084390.3	SL3.0ch06	49566838	49570743	-	2079	-	-	-
novel.177	230.842	197.142	192.891	306.781	454.626	472.75	206.958	411.386	-0.991178	3.66e-06	9.88e-05	-	SL3.0ch03	29099191	29101558	-	2368	-	-	-
gene:Solyc07g053165.1	1281.22	2313.48	3063.74	1101.27	762.342	597.918	2219.48	820.509	1.4357	3.75e-06	0.000101081	Solyc07g053165.1	SL3.0ch07	61742178	61746738	-	753	-	PF00069:Protein kinase domain	Pkinase
gene:Solyc01g007100.3	61.4906	112.957	159.601	359.878	247.166	373.578	111.349	326.874	-1.55314	3.81e-06	0.000102658	Solyc01g007100.3	SL3.0ch01	1652593	1657440	-	2858	-	PF13692:Glycosyl transferases group 1	-
gene:Solyc04g056390.3	10406	8961.95	8360.91	6618.41	6513.66	5957.03	9242.96	6363.03	0.538647	3.89e-06	0.000104621	Solyc04g056390.3	SL3.0ch04	54104178	54107994	-	1427	-	PF00293:NUDIX domain	NUDIX
gene:Solyc10g006740.3	33.2654	41.5596	34.2701	8.84946	2.9779	5.77698	36.365	5.86811	2.62964	3.9e-06	0.000104735	Solyc10g006740.3	SL3.0ch10	1193422	1194292	+	688	-	PF13833:EF-hand domain pair	-
gene:Solyc05g007560.3	3265.05	3399.36	3292.86	4134.66	4612.77	4400.14	3319.09	4382.52	-0.401007	3.93e-06	0.000105331	Solyc05g007560.3	SL3.0ch05	2100635	2103403	-	778	-	PF01199:Ribosomal protein L34e	-
gene:Solyc04g051580.3	170.359	154.516	164.496	255.651	295.805	363.95	163.124	305.135	-0.903406	4.03e-06	0.00010777	Solyc04g051580.3	SL3.0ch04	50809678	50818745	-	2755	-	PF00153:Mitochondrial carrier protein	Mito_carr
gene:Solyc10g007320.3	1180.42	1112.52	1151.47	872.163	794.107	741.379	1148.14	802.55	0.516814	4.04e-06	0.000107878	Solyc10g007320.3	SL3.0ch10	1713478	1717875	-	1530	-	PF01208:Uroporphyrinogen decarboxylase (URO-D)	-
gene:Solyc02g086210.3	139.11	224.848	268.286	91.4444	69.4843	41.4017	210.748	67.4435	1.64448	4.04e-06	0.000107899	Solyc02g086210.3	SL3.0ch02	49573308	49584387	-	10576	-	-	-
gene:Solyc02g021050.3	967.721	923.902	1093.7	668.626	671.02	530.52	995.109	623.388	0.675129	4.08e-06	0.000108622	Solyc02g021050.3	SL3.0ch02	21818908	21880615	-	1770	-	PF02620:Uncharacterized ACR, COG1399	-
gene:Solyc03g116910.3	38.3056	59.6753	50.9155	9.83273	12.9042	13.4796	49.6321	12.0722	2.03823	4.08e-06	0.000108695	Solyc03g116910.3	SL3.0ch03	67661568	67664398	-	1457	-	PF01370:NAD dependent epimerase/dehydratase family	Epimerase
gene:Solyc06g065960.1	82.6595	84.1848	72.4567	33.4313	30.7716	25.0336	79.767	29.7455	1.42325	4.12e-06	0.000109457	Solyc06g065960.1	SL3.0ch06	41459118	41459393	-	276	-	-	-
gene:Solyc07g007430.3	2632	3034.92	3236.07	2132.72	1948.54	2079.71	2967.66	2053.66	0.531136	4.16e-06	0.000110345	Solyc07g007430.3	SL3.0ch07	2145453	2153632	-	2347	-	PF01529:DHHC palmitoyltransferase|PF12796:Ankyrin repeats (3 copies)	-
gene:Solyc08g077790.3	1063.48	1197.77	1258.2	1702.05	1608.07	1661.85	1173.15	1657.32	-0.498431	4.19e-06	0.000111213	Solyc08g077790.3	SL3.0ch08	61822770	61828100	+	1506	-	PF00160:Cyclophilin type peptidyl-prolyl cis-trans isomerase/CLD	Pro_isomerase
gene:Solyc05g054390.3	1837.66	3053.03	3597.38	1461.14	1406.56	1221.83	2829.36	1363.18	1.05354	4.25e-06	0.000112447	Solyc05g054390.3	SL3.0ch05	65162450	65168617	+	3447	-	-	-
gene:Solyc05g018210.3	1328.6	1364.01	1452.07	1043.25	1008.52	950.314	1381.56	1000.69	0.465473	4.25e-06	0.000112454	Solyc05g018210.3	SL3.0ch05	20217292	20223858	-	2406	-	-	-
gene:Solyc02g064560.1	3.02413	5.32815	7.83316	69.8124	20.8453	47.1787	5.39514	45.9455	-3.08738	4.27e-06	0.000112662	Solyc02g064560.1	SL3.0ch02	36243573	36244607	-	1035	-	-	-
gene:Solyc09g007520.3	22.1769	85.2504	22.5203	157.324	318.635	190.64	43.3159	222.2	-2.36268	4.32e-06	0.000113861	Solyc09g007520.3	SL3.0ch09	1092996	1099542	-	1513	-	PF00141:Peroxidase	-
gene:Solyc04g008540.3	530.23	499.781	618.819	780.719	876.495	932.983	549.61	863.399	-0.651157	4.44e-06	0.000117024	Solyc04g008540.3	SL3.0ch04	2158109	2165189	-	1363	-	PF06454:Protein of unknown function (DUF1084)	-
gene:Solyc10g076600.2	4107.77	4160.22	3993.93	3150.41	3232.01	2901.97	4087.31	3094.8	0.401317	4.46e-06	0.000117235	Solyc10g076600.2	SL3.0ch10	59658629	59668921	-	3507	-	PF00152:tRNA synthetases class II (D, K and N)|PF02770:Acyl-CoA dehydrogenase, middle domain|PF01336:OB-fold nucleic acid binding domain|PF02771:Acyl-CoA dehydrogenase, N-terminal domain|PF00441:Acyl-CoA dehydrogenase, C-terminal domain	tRNA-synt_2
gene:Solyc11g011980.2	4161.2	3545.35	3450.51	2454.25	2617.57	1977.65	3719.02	2349.83	0.662432	4.48e-06	0.000117638	Solyc11g011980.2	SL3.0ch11	4926748	4943056	-	3490	-	PF01786:Alternative oxidase	AOX
gene:Solyc08g075320.3	104.836	239.767	218.349	70.7956	37.7201	21.1823	187.651	43.2327	2.11829	4.51e-06	0.000118276	Solyc08g075320.3	SL3.0ch08	59546316	59552393	-	2532	-	PF00067:Cytochrome P450	p450
gene:Solyc10g049230.1	127.013	103.366	72.4567	33.4313	34.7422	38.5132	100.945	35.5622	1.50419	4.52e-06	0.000118276	Solyc10g049230.1	SL3.0ch10	44573835	44574017	-	183	-	-	-
gene:Solyc02g088270.3	12738.6	11434.2	10444.5	7789.49	5392.98	4062.18	11539.1	5748.22	1.00536	4.54e-06	0.000118893	Solyc02g088270.3	SL3.0ch02	51050113	51054343	+	3937	-	-	-
gene:Solyc01g067930.3	1195.54	1444.99	2184.47	919.36	684.917	632.58	1608.33	745.619	1.10921	4.57e-06	0.000119413	Solyc01g067930.3	SL3.0ch01	76752474	76753868	+	1395	-	PF05637:galactosyl transferase GMA12/MNN10 family	-
gene:Solyc05g015520.3	2644.1	2522.35	2309.8	1895.75	1795.67	1764.87	2492.08	1818.76	0.454334	4.74e-06	0.000123527	Solyc05g015520.3	SL3.0ch05	10826066	10831692	+	1747	-	PF00646:F-box domain	F-box
gene:Solyc03g114280.3	716.718	805.617	675.61	1024.57	1071.05	1191.02	732.648	1095.55	-0.580978	4.75e-06	0.000123527	Solyc03g114280.3	SL3.0ch03	65781741	65788038	+	1643	-	PF13639:Ring finger domain	-
gene:Solyc06g063210.3	42.3378	65.0035	33.2909	107.177	164.777	130.945	46.8774	134.3	-1.52198	4.75e-06	0.000123527	Solyc06g063210.3	SL3.0ch06	40035721	40046275	+	5982	-	PF00060:Ligand-gated ion channel|PF00497:Bacterial extracellular solute-binding proteins, family 3|PF01094:Receptor family ligand binding region	ANF_receptor
gene:Solyc07g055025.1	150.198	163.041	163.517	262.534	254.114	284.998	158.919	267.215	-0.749985	4.75e-06	0.000123527	Solyc07g055025.1	SL3.0ch07	63304428	63306518	+	462	-	-	-
gene:Solyc04g057870.3	2357.81	2221.84	2268.68	1604.7	1785.75	1502.98	2282.78	1631.14	0.485032	4.78e-06	0.000124001	Solyc04g057870.3	SL3.0ch04	54906460	54912510	+	1605	-	-	-
gene:Solyc08g005980.3	544.343	710.775	730.442	432.64	367.274	357.21	661.853	385.708	0.77902	4.79e-06	0.000124093	Solyc08g005980.3	SL3.0ch08	744212	755176	+	2127	-	-	-
gene:Solyc08g076090.3	1533.23	1452.45	1597.96	1170.09	1007.52	966.682	1527.88	1048.1	0.543943	4.86e-06	0.000125676	Solyc08g076090.3	SL3.0ch08	60253905	60258726	-	2332	-	PF05542:Protein of unknown function (DUF760)	-
gene:Solyc12g096340.2	3836.61	4308.34	4522.67	3140.57	3034.48	3067.58	4222.54	3080.88	0.454783	4.88e-06	0.000126229	Solyc12g096340.2	SL3.0ch12	66282696	66287956	+	2702	-	PF03151:Triose-phosphate Transporter family	-
gene:Solyc12g042800.2	55.4423	111.891	173.309	24.5818	13.8969	32.7362	113.547	23.7383	2.2572	4.92e-06	0.000126891	Solyc12g042800.2	SL3.0ch12	59154517	59160226	-	1844	-	-	-
gene:Solyc11g069430.2	23293.8	19664.1	17943.8	14460	13615.9	12988.6	20300.6	13688.2	0.56859	4.94e-06	0.00012725	Solyc11g069430.2	SL3.0ch11	54305254	54308455	-	1395	-	PF00230:Major intrinsic protein	-
gene:Solyc01g100520.3	7824.42	7138.66	7980.03	5535.83	5647.09	4569.59	7647.7	5250.84	0.542541	4.97e-06	0.000127906	Solyc01g100520.3	SL3.0ch01	90404380	90409032	-	1232	-	PF00574:Clp protease	-
gene:Solyc02g094120.3	13988.6	12838.7	12209.9	9883.86	8249.77	9376.04	13012.4	9169.89	0.5049	5.1e-06	0.000131135	Solyc02g094120.3	SL3.0ch02	55387781	55395428	-	2311	-	PF03404:Mo-co oxidoreductase dimerisation domain|PF00174:Oxidoreductase molybdopterin binding domain	-
gene:Solyc03g095720.3	825.587	781.107	823.46	1091.43	1110.76	1256.49	810.051	1152.89	-0.509115	5.13e-06	0.000131367	Solyc03g095720.3	SL3.0ch03	58324830	58329216	-	1688	-	PF07500:Transcription factor S-II (TFIIS), central domain|PF08711:TFIIS helical bundle-like domain|PF01096:Transcription factor S-II (TFIIS)	-
gene:Solyc03g122250.3	28.2252	22.3782	33.2909	84.5615	97.2781	65.4725	27.9648	82.4373	-1.55619	5.13e-06	0.000131367	Solyc03g122250.3	SL3.0ch03	71617008	71621115	-	1813	-	PF06814:Lung seven transmembrane receptor	-
gene:Solyc08g061960.3	8092.56	8178.71	8246.35	10765.9	9918.39	10625.8	8172.54	10436.7	-0.352812	5.13e-06	0.000131367	Solyc08g061960.3	SL3.0ch08	50219739	50222767	+	1150	-	PF07650:KH domain|PF00189:Ribosomal protein S3, C-terminal domain	-
gene:Solyc10g075040.2	1073.57	1133.83	1213.16	834.799	823.886	794.335	1140.19	817.673	0.479837	5.14e-06	0.000131367	Solyc10g075040.2	SL3.0ch10	58793583	58800445	-	5032	-	-	-
gene:Solyc09g090330.3	1700.57	1556.89	1462.84	1063.9	1098.84	837.662	1573.43	1000.14	0.653824	5.15e-06	0.000131601	Solyc09g090330.3	SL3.0ch09	70316456	70321198	-	1237	-	PF04755:PAP_fibrillin	-
gene:Solyc11g020230.1	279.228	205.667	156.663	98.3273	33.7495	45.253	213.853	59.1099	1.85508	5.19e-06	0.000132362	Solyc11g020230.1	SL3.0ch11	10562948	10565284	-	2337	-	PF00069:Protein kinase domain	Pkinase
gene:Solyc01g099590.3	17679	14757.9	13911.7	10153.3	10318.4	7528.37	15449.5	9333.36	0.72711	5.2e-06	0.000132406	Solyc01g099590.3	SL3.0ch01	89654694	89655730	-	724	-	PF13417:Glutathione S-transferase, N-terminal domain	-
gene:Solyc10g024490.2	56.4504	80.9879	70.4984	13.7658	26.8011	20.2194	69.3122	20.2621	1.77421	5.24e-06	0.000133435	Solyc10g024490.2	SL3.0ch10	14851859	14855783	-	2833	-	PF00854:POT family	-
gene:Solyc10g006140.3	1181.43	1014.48	1201.41	775.802	798.077	673.981	1132.44	749.287	0.596249	5.3e-06	0.000134547	Solyc10g006140.3	SL3.0ch10	864493	870580	+	1394	-	PF02681:Divergent PAP2 family	-
gene:Solyc08g007190.3	1442.51	1827.56	1835.9	1175.99	940.024	1074.52	1701.99	1063.51	0.678312	5.3e-06	0.000134547	Solyc08g007190.3	SL3.0ch08	1747012	1754681	-	3323	-	PF00320:GATA zinc finger|PF13919:Asx homology domain	GATA
gene:Solyc01g110465.1	9.07238	13.8532	13.708	55.0633	55.5875	38.5132	12.2112	49.7213	-2.02606	5.33e-06	0.000134995	Solyc01g110465.1	SL3.0ch01	97073882	97078835	-	1380	-	PF00078:Reverse transcriptase (RNA-dependent DNA polymerase)	RVT_1
gene:Solyc04g079760.3	67.5388	99.1036	83.2273	32.448	9.92633	11.554	83.2899	17.9761	2.21208	5.33e-06	0.000134995	Solyc04g079760.3	SL3.0ch04	64191831	64194198	+	1407	-	PF03350:Uncharacterized protein family, UPF0114	-
gene:Solyc03g118770.3	11.0885	23.4439	14.6872	0	0	0	16.4065	0	6.50715	5.37e-06	0.000135669	Solyc03g118770.3	SL3.0ch03	69081051	69083003	-	1385	-	PF00046:Homeobox domain	Homeobox
gene:Solyc10g083760.2	4089.63	3578.39	2792.52	2185.82	1876.08	2214.51	3486.84	2092.13	0.736867	5.4e-06	0.000136416	Solyc10g083760.2	SL3.0ch10	63636332	63642888	-	3094	-	PF00291:Pyridoxal-phosphate dependent enzyme|PF00585:C-terminal regulatory domain of Threonine dehydratase	PALP
gene:Solyc11g072630.2	1467.71	1382.12	1623.42	2299.88	1961.44	2410.93	1491.08	2224.08	-0.576715	5.41e-06	0.000136471	Solyc11g072630.2	SL3.0ch11	56155783	56166404	+	4324	-	PF00069:Protein kinase domain	Pkinase
gene:Solyc02g077080.3	1543.31	1327.78	1471.65	824.966	1013.48	651.836	1447.58	830.094	0.802541	5.5e-06	0.000138583	Solyc02g077080.3	SL3.0ch02	42702965	42707474	+	1932	-	PF13839:GDSL/SGNH-like Acyl-Esterase family found in Pmr5 and Cas1p|PF14416:PMR5 N terminal Domain	-
gene:Solyc03g115650.3	17257.7	13384.3	14557.9	10254.6	10116.9	10651.8	15066.6	10341.1	0.542983	5.53e-06	0.000139099	Solyc03g115650.3	SL3.0ch03	66771853	66774683	+	1100	-	PF01287:Eukaryotic elongation factor 5A hypusine, DNA-binding OB fold	-
gene:Solyc09g075020.3	7486.73	10203.4	7089.01	12287	15145.6	14230.6	8259.72	13887.7	-0.749699	5.54e-06	0.000139113	Solyc09g075020.3	SL3.0ch09	67245691	67255125	+	5112	-	PF00005:ABC transporter|PF00664:ABC transporter transmembrane region	ABC_membrane
gene:Solyc06g076400.3	72.579	59.6753	104.768	29.4982	19.8527	22.1451	79.0076	23.832	1.73065	5.54e-06	0.000139113	Solyc06g076400.3	SL3.0ch06	47613820	47617551	+	3205	-	PF00481:Protein phosphatase 2C	PP2C
gene:Solyc11g011260.1	1448.56	1252.12	1621.46	2168.12	2045.82	2411.89	1440.71	2208.61	-0.61612	5.6e-06	0.000140265	Solyc11g011260.1	SL3.0ch11	4303955	4305721	-	1767	-	PF03514:GRAS domain family|PF12041:Transcriptional regulator DELLA protein N terminal	GRAS
gene:Solyc09g065180.3	392.128	391.086	406.345	253.684	219.372	157.904	396.52	210.32	0.915286	5.64e-06	0.000141113	Solyc09g065180.3	SL3.0ch09	63337024	63339567	+	1406	-	PF01370:NAD dependent epimerase/dehydratase family	Epimerase
gene:Solyc08g008087.1	1126.99	512.568	410.262	120.943	29.779	34.6619	683.274	61.7945	3.46699	5.76e-06	0.000143782	Solyc08g008087.1	SL3.0ch08	2580335	2582110	-	1155	-	PF00155:Aminotransferase class I and II	Aminotran_1_2
gene:Solyc07g042190.3	4812.39	4982.89	3514.15	2883.94	2340.63	2739.25	4436.48	2654.61	0.740825	5.76e-06	0.000143782	Solyc07g042190.3	SL3.0ch07	55338542	55339977	-	1328	-	PF04570:zinc-finger of the FCS-type, C2-C2	-
gene:Solyc01g007060.3	480.836	432.646	451.386	641.094	661.094	661.465	454.956	654.551	-0.524517	5.81e-06	0.000144811	Solyc01g007060.3	SL3.0ch01	1594424	1599837	+	2233	-	-	-
gene:Solyc05g051330.1	128.021	127.876	123.372	226.153	202.497	236.856	126.423	221.835	-0.811662	5.82e-06	0.000144811	Solyc05g051330.1	SL3.0ch05	62457650	62458657	-	1008	-	PF04504:Protein of unknown function, DUF573	-
gene:Solyc12g089160.2	965.705	1334.17	1387.45	783.668	545.948	669.167	1229.11	666.261	0.883387	5.84e-06	0.000145254	Solyc12g089160.2	SL3.0ch12	65249029	65252332	-	3022	-	PF13855:Leucine rich repeat|PF08263:Leucine rich repeat N-terminal domain|PF07714:Protein tyrosine kinase	Pkinase_Tyr
gene:Solyc02g089840.3	362.895	348.461	410.262	607.663	542.97	564.219	373.873	571.617	-0.611883	5.87e-06	0.000145891	Solyc02g089840.3	SL3.0ch02	52188639	52190665	+	1378	-	PF04678:Mitochondrial calcium uniporter	-
gene:Solyc07g054770.1	2181.4	1402.37	858.71	259.584	354.37	117.465	1480.83	243.806	2.6027	5.9e-06	0.000146335	Solyc07g054770.1	SL3.0ch07	63109341	63109610	-	270	-	-	-
gene:Solyc01g103710.3	1318.52	1200.97	1132.87	760.07	905.281	726.937	1217.45	797.429	0.610537	5.99e-06	0.000148417	Solyc01g103710.3	SL3.0ch01	92144894	92147622	+	942	-	PF01106:NifU-like domain	-
gene:Solyc11g006340.2	1994.92	2006.58	1951.43	1418.86	1579.28	1429.8	1984.31	1475.98	0.426985	6.06e-06	0.000150049	Solyc11g006340.2	SL3.0ch11	1061494	1067625	+	2601	-	PF00731:AIR carboxylase|PF02222:ATP-grasp domain	-
gene:Solyc07g006150.3	1282.23	1417.29	1478.51	1915.42	1887	2170.22	1392.68	1990.88	-0.515578	6.17e-06	0.000152465	Solyc07g006150.3	SL3.0ch07	990369	994362	-	873	-	PF05620:Protein of unknown function (DUF788)	-
gene:Solyc09g014620.3	6423.25	6735.85	6605.31	5364.74	4904.6	4848.81	6588.13	5039.38	0.386615	6.26e-06	0.000154427	Solyc09g014620.3	SL3.0ch09	6273340	6276816	+	1018	-	PF00505:HMG (high mobility group) box	HMG_box
gene:Solyc07g043510.3	1890.08	2471.2	2976.6	1503.42	1220.94	888.693	2445.96	1204.35	1.02223	6.29e-06	0.000155177	Solyc07g043510.3	SL3.0ch07	57495159	57501505	+	1761	-	-	-
gene:Solyc06g084220.1	512.086	480.599	528.738	350.045	338.488	341.805	507.141	343.446	0.562671	6.4e-06	0.000157504	Solyc06g084220.1	SL3.0ch06	49454620	49455057	+	438	-	-	-
gene:Solyc04g014460.3	2957.6	3108.44	3099.97	3818.05	3915.94	3963.97	3055.34	3899.32	-0.35192	6.4e-06	0.000157504	Solyc04g014460.3	SL3.0ch04	4691923	4696195	+	600	-	-	-
gene:Solyc12g099810.2	2425.35	2368.9	2189.37	1815.12	1562.4	1554.97	2327.87	1644.17	0.501612	6.44e-06	0.000158255	Solyc12g099810.2	SL3.0ch12	67779674	67788669	-	1715	-	PF08627:CRT-like, chloroquine-resistance transporter-like	-
gene:Solyc01g097240.3	7610.72	5537.02	4412.02	9581.01	11489.7	11459.6	5853.25	10843.4	-0.889526	6.45e-06	0.000158261	Solyc01g097240.3	SL3.0ch01	88037596	88038180	-	475	-	PF00967:Barwin family	-
novel.597	104.836	96.9724	63.6444	29.4982	4.96317	13.4796	88.4844	15.9803	2.46833	6.46e-06	0.000158313	-	SL3.0ch11	6008828	6011205	-	2378	-	-	-
gene:Solyc11g010380.2	1345.74	1561.15	1372.76	1865.27	2374.38	2439.81	1426.55	2226.49	-0.642409	6.51e-06	0.000159394	Solyc11g010380.2	SL3.0ch11	3451553	3457602	-	1856	-	PF01554:MatE	MatE
gene:Solyc08g006880.3	1590.69	1922.4	1930.87	2439.5	2830.99	2808.58	1814.65	2693.02	-0.569574	6.63e-06	0.000161931	Solyc08g006880.3	SL3.0ch08	1422508	1451420	-	6129	-	PF00005:ABC transporter|PF00664:ABC transporter transmembrane region	ABC_membrane
gene:Solyc09g090610.3	1315.5	1479.1	1558.8	2205.48	1914.79	2330.05	1451.13	2150.11	-0.567256	6.68e-06	0.000163128	Solyc09g090610.3	SL3.0ch09	70549014	70551499	-	510	-	PF00238:Ribosomal protein L14p/L23e	-
gene:Solyc11g006970.2	7252.86	6752.9	6869.68	5590.89	5361.21	5150.18	6958.48	5367.43	0.374575	6.74e-06	0.000164325	Solyc11g006970.2	SL3.0ch11	1477720	1483979	+	1649	-	-	-
gene:Solyc10g038080.2	1359.85	1227.61	1444.24	924.276	736.534	559.404	1343.9	740.072	0.860905	6.95e-06	0.000169254	Solyc10g038080.2	SL3.0ch10	19527788	19537280	-	2133	-	PF08501:Shikimate dehydrogenase substrate binding domain|PF01487:Type I 3-dehydroquinase	-
gene:Solyc03g093560.1	4507.97	2117.41	933.125	435.59	230.291	237.819	2519.5	301.233	3.06418	6.96e-06	0.000169294	Solyc03g093560.1	SL3.0ch03	56373569	56374303	-	735	-	PF00847:AP2 domain	AP2
gene:Solyc08g078203.1	2164.27	1914.94	1729.17	1360.85	1263.62	1357.59	1936.12	1327.35	0.544529	7.03e-06	0.000170768	Solyc08g078203.1	SL3.0ch08	62172323	62181065	+	1298	-	PF05903:PPPDE putative peptidase domain	-
gene:Solyc04g071480.1	6920.21	7085.38	8273.77	2055.04	673.998	631.617	7426.45	1120.22	2.7289	7.06e-06	0.000171368	Solyc04g071480.1	SL3.0ch04	58554629	58555795	+	1167	-	PF05633:Protein of unknown function (DUF793)	-
gene:Solyc08g005760.2	46653.2	43727.1	40556.2	31962.3	32598.1	26868.7	43645.5	30476.4	0.518144	7.11e-06	0.000172352	Solyc08g005760.2	SL3.0ch08	598439	605198	+	3022	-	PF02458:Transferase family	-
novel.322	58.4665	37.2971	93.9979	2.94982	16.8748	5.77698	63.2538	8.53386	2.89357	7.16e-06	0.000173214	-	SL3.0ch06	1936769	1940468	-	807	-	-	-
gene:Solyc01g108500.3	23256.5	21827.3	24904.5	18119.8	15525.8	17089.3	23329.5	16911.6	0.464151	7.21e-06	0.00017426	Solyc01g108500.3	SL3.0ch01	95699301	95704702	-	1114	-	PF00076:RNA recognition motif. (a.k.a. RRM, RBD, or RNP domain)	RRM_1
gene:Solyc01g090430.3	603.817	716.104	767.649	997.039	1060.13	1090.89	695.857	1049.35	-0.592592	7.36e-06	0.000177618	Solyc01g090430.3	SL3.0ch01	83996207	84001184	+	3314	-	PF00931:NB-ARC domain	NB-ARC
gene:Solyc11g069380.2	8582.47	7997.56	8190.54	6440.44	6519.61	5859.79	8256.86	6273.28	0.396412	7.42e-06	0.000178828	Solyc11g069380.2	SL3.0ch11	54273249	54280658	+	2794	-	PF04551:GcpE protein	-
gene:Solyc04g015480.3	1411.26	1222.28	1472.63	986.223	832.819	719.234	1368.72	846.092	0.694211	7.43e-06	0.000179023	Solyc04g015480.3	SL3.0ch04	5685122	5691989	+	1265	-	PF12527:Protein of unknown function (DUF3727)	-
gene:Solyc04g072020.3	1414.28	1486.55	1433.47	1834.79	2048.79	1933.36	1444.77	1938.98	-0.424534	7.48e-06	0.000179907	Solyc04g072020.3	SL3.0ch04	59157728	59182499	+	2721	-	PF01633:Choline/ethanolamine kinase|PF00246:Zinc carboxypeptidase	Choline_kinase
gene:Solyc07g055190.3	150.198	105.497	60.707	35.3978	27.7937	26.9593	105.468	30.0503	1.81099	7.59e-06	0.00018236	Solyc07g055190.3	SL3.0ch07	63433179	63435501	+	1216	-	PF00141:Peroxidase	-
gene:Solyc07g032240.3	417.33	413.465	401.449	576.198	617.418	578.661	410.748	590.759	-0.524363	7.6e-06	0.00018236	Solyc07g032240.3	SL3.0ch07	36553579	36558674	+	1616	-	PF06325:Ribosomal protein L11 methyltransferase (PrmA)	-
gene:Solyc12g035130.2	43677.5	36596.9	31199.5	24626.1	22017.6	24928.6	37158	23857.4	0.639226	7.63e-06	0.000182802	Solyc12g035130.2	SL3.0ch12	38726899	38734626	+	2848	-	PF00271:Helicase conserved C-terminal domain|PF00397:WW domain|PF00270:DEAD/DEAH box helicase	DEAD
gene:Solyc06g048410.3	4710.58	4893.37	5858.22	3705.96	3364.03	2848.05	5154.06	3306.01	0.640689	7.64e-06	0.000182802	Solyc06g048410.3	SL3.0ch06	31090987	31093743	+	1414	-	PF02777:Iron/manganese superoxide dismutases, C-terminal domain|PF00081:Iron/manganese superoxide dismutases, alpha-hairpin domain	-
gene:Solyc04g007270.3	1636.05	1728.45	1980.81	2633.2	2397.21	2922.19	1781.77	2650.87	-0.573087	7.7e-06	0.000184074	Solyc04g007270.3	SL3.0ch04	983126	988249	+	3811	-	PF00628:PHD-finger	PHD
gene:Solyc02g065550.3	166.327	141.729	194.85	93.4109	66.5064	73.1751	167.635	77.6975	1.11031	7.72e-06	0.000184338	Solyc02g065550.3	SL3.0ch02	37275896	37276329	-	328	-	-	-
gene:Solyc02g076870.3	1950.56	1773.21	1744.84	1319.55	1278.51	1036.01	1822.87	1211.36	0.589703	7.74e-06	0.000184535	Solyc02g076870.3	SL3.0ch02	42554307	42562366	+	1511	-	PF05057:Putative serine esterase (DUF676)	-
gene:Solyc04g074410.2	2022.13	4173.01	6343.88	601.763	294.812	93.3946	4179.67	329.99	3.66293	7.75e-06	0.000184535	Solyc04g074410.2	SL3.0ch04	60507541	60516683	+	1073	-	PF04674:Phosphate-induced protein 1 conserved region	-
gene:Solyc04g057940.3	285.276	271.736	262.411	408.058	415.913	410.166	273.141	411.379	-0.590921	7.76e-06	0.000184539	Solyc04g057940.3	SL3.0ch04	54993733	55000895	+	5092	-	PF04564:U-box domain	U-box
gene:Solyc02g021000.3	575.592	510.437	504.259	367.744	345.436	304.254	530.096	339.145	0.644605	7.82e-06	0.000185798	Solyc02g021000.3	SL3.0ch02	21758926	21760799	-	1084	-	PF02325:YGGT family	-
gene:Solyc05g014300.1	691.517	676.675	545.383	905.594	1293.4	1091.85	637.859	1096.95	-0.78241	7.87e-06	0.000186512	Solyc05g014300.1	SL3.0ch05	8101967	8102161	+	195	-	-	-
gene:Solyc02g089680.3	1831.61	2360.37	3926.37	1460.16	1042.26	912.763	2706.12	1138.4	1.24931	7.87e-06	0.000186512	Solyc02g089680.3	SL3.0ch02	52071657	52074435	+	1311	-	PF14416:PMR5 N terminal Domain|PF13839:GDSL/SGNH-like Acyl-Esterase family found in Pmr5 and Cas1p	-
gene:Solyc01g096620.3	231.85	185.42	190.933	307.764	366.282	401.5	202.734	358.515	-0.82228	7.93e-06	0.000187705	Solyc01g096620.3	SL3.0ch01	87562473	87564992	+	1748	-	-	-
gene:Solyc05g005260.2	1342.71	667.085	554.196	409.041	225.328	196.417	854.664	276.929	1.62593	8.11e-06	0.000191671	Solyc05g005260.2	SL3.0ch05	208916	218633	-	1473	-	PF07727:Reverse transcriptase (RNA-dependent DNA polymerase)|PF07816:Protein of unknown function (DUF1645)	RVT_2
gene:Solyc01g107300.3	1732.82	2265.53	2442.97	1434.6	1315.24	1195.84	2147.11	1315.22	0.707133	8.36e-06	0.000197294	Solyc01g107300.3	SL3.0ch01	94783598	94786891	+	2255	-	PF00481:Protein phosphatase 2C	PP2C
gene:Solyc07g055690.2	605.833	465.68	584.549	255.651	276.945	114.577	552.021	215.724	1.35608	8.37e-06	0.000197294	Solyc07g055690.2	SL3.0ch07	63754159	63764581	-	3936	-	PF00069:Protein kinase domain|PF01453:D-mannose binding lectin|PF05699:hAT family C-terminal dimerisation region	Pkinase
gene:Solyc03g111850.3	1718.71	1676.24	1852.54	1224.17	1347	1131.33	1749.16	1234.17	0.503358	8.37e-06	0.000197294	Solyc03g111850.3	SL3.0ch03	63942239	63947660	-	1499	-	PF00218:Indole-3-glycerol phosphate synthase	-
gene:Solyc03g097370.3	2551.36	3508.06	4181.93	2070.77	1811.56	1329.67	3413.78	1737.33	0.974557	8.43e-06	0.000198337	Solyc03g097370.3	SL3.0ch03	61116697	61124632	-	4135	-	PF13086:AAA domain|PF13087:AAA domain	-
gene:Solyc06g061280.3	158.263	119.351	141.976	210.42	389.112	492.969	139.863	364.167	-1.38029	8.49e-06	0.000199535	Solyc06g061280.3	SL3.0ch06	39392307	39395193	-	1464	-	PF01370:NAD dependent epimerase/dehydratase family	Epimerase
gene:Solyc01g105420.3	1636.05	1536.64	1348.28	1078.65	1037.3	1057.19	1506.99	1057.71	0.510572	8.51e-06	0.000199644	Solyc01g105420.3	SL3.0ch01	93475606	93486937	-	1194	-	PF01474:Class-II DAHP synthetase family	-
gene:Solyc06g076410.3	3621.9	3563.47	3202.78	2403.12	2637.43	2117.26	3462.72	2385.94	0.53736	8.52e-06	0.000199644	Solyc06g076410.3	SL3.0ch06	47617172	47620989	-	1172	-	PF04116:Fatty acid hydroxylase superfamily	-
novel.259	174.391	167.304	101.831	299.898	283.893	347.582	147.842	310.458	-1.0717	8.52e-06	0.000199644	-	SL3.0ch05	33085672	33099055	+	2038	-	-	-
novel.372	3471.7	5029.78	6487.81	1755.14	907.267	702.866	4996.43	1121.76	2.15515	8.56e-06	0.000200339	-	SL3.0ch07	53691481	53696968	+	5488	-	-	-
gene:Solyc01g106500.3	1796.33	1857.39	1776.17	2531.93	2257.25	2619.86	1809.96	2469.68	-0.448491	8.62e-06	0.000201433	Solyc01g106500.3	SL3.0ch01	94264836	94267952	+	3019	-	PF00069:Protein kinase domain|PF13855:Leucine rich repeat	Pkinase
gene:Solyc12g056830.1	780.225	733.154	592.382	431.657	468.523	408.24	701.92	436.14	0.686352	8.66e-06	0.000202223	Solyc12g056830.1	SL3.0ch12	63857776	63858528	+	753	-	PF00213:ATP synthase delta (OSCP) subunit	-
gene:Solyc05g054720.3	2910.22	2563.91	2676	2057.01	1876.08	2046.01	2716.71	1993.03	0.446927	8.69e-06	0.000202571	Solyc05g054720.3	SL3.0ch05	65427013	65430998	+	1177	-	PF16166:Chloroplast import apparatus Tic20-like	-
gene:Solyc11g008000.2	4593.65	4774.02	4681.29	5791.48	5880.36	6223.74	4682.99	5965.19	-0.349184	8.76e-06	0.0002037	Solyc11g008000.2	SL3.0ch11	2205041	2216036	-	3486	-	PF02365:No apical meristem (NAM) protein	NAM
gene:Solyc03g025270.3	3305.37	3596.5	4067.37	5064.84	5030.67	5728.84	3656.41	5274.78	-0.528648	8.77e-06	0.0002037	Solyc03g025270.3	SL3.0ch03	2715367	2733579	-	3633	-	-	-
gene:Solyc05g012100.3	2743.89	2417.92	2491.92	1875.1	1870.12	1573.26	2551.24	1772.83	0.525266	8.77e-06	0.0002037	Solyc05g012100.3	SL3.0ch05	5310604	5315896	+	3078	-	PF00294:pfkB family carbohydrate kinase	PfkB
gene:Solyc01g010060.2	1831.61	1224.41	610.986	254.668	106.212	73.1751	1222.34	144.685	3.07871	8.82e-06	0.000204665	Solyc01g010060.2	SL3.0ch01	4623523	4624224	-	702	-	-	-
gene:Solyc03g062940.3	7030.09	6076.22	5630.08	4590.9	4237.55	4309.63	6245.46	4379.36	0.512078	8.83e-06	0.000204665	Solyc03g062940.3	SL3.0ch03	34745175	34746409	+	1096	-	-	-
gene:Solyc08g078040.3	1386.06	1281.95	1165.18	765.97	950.943	749.082	1277.73	821.998	0.636435	8.9e-06	0.000205978	Solyc08g078040.3	SL3.0ch08	62029663	62034745	+	3366	-	-	-
novel.43	162.295	156.648	152.747	81.6116	30.7716	34.6619	157.23	49.0151	1.68178	8.91e-06	0.000206038	-	SL3.0ch01	72171758	72174211	+	1876	-	PF09331:Domain of unknown function (DUF1985)	-
gene:Solyc03g120850.3	2837.64	2788.75	3255.66	2228.1	2134.16	2060.46	2960.68	2140.9	0.467857	9e-06	0.000207783	Solyc03g120850.3	SL3.0ch03	70581833	70587286	-	2229	-	PF00118:TCP-1/cpn60 chaperonin family	-
gene:Solyc07g064970.3	1885.04	1779.6	1634.19	1321.52	1250.72	1294.04	1766.28	1288.76	0.454616	9.01e-06	0.000207842	Solyc07g064970.3	SL3.0ch07	67045051	67051750	+	5372	-	PF03999:Microtubule associated protein (MAP65/ASE1 family)	-
gene:Solyc11g071370.1	211.689	188.617	176.246	94.3942	116.138	96.283	192.184	102.272	0.910315	9.04e-06	0.000208167	Solyc11g071370.1	SL3.0ch11	55168153	55169676	+	1524	-	PF13041:PPR repeat family|PF12854:PPR repeat	-
gene:Solyc08g007865.1	127.013	76.7254	65.6027	175.023	243.195	333.139	89.7805	250.452	-1.48021	9.12e-06	0.000209952	Solyc08g007865.1	SL3.0ch08	2389569	2390668	-	651	-	-	-
gene:Solyc11g008320.2	1138.08	1223.34	1267.01	1762.02	1550.49	1755.24	1209.48	1689.25	-0.48202	9.16e-06	0.000210527	Solyc11g008320.2	SL3.0ch11	2522776	2528580	-	4046	-	PF01593:Flavin containing amine oxidoreductase|PF04433:SWIRM domain	Amino_oxidase
gene:Solyc04g007100.3	616.922	670.282	709.88	940.009	924.142	1086.07	665.694	983.408	-0.562953	9.27e-06	0.000212915	Solyc04g007100.3	SL3.0ch04	808661	822412	-	2793	-	-	-
gene:Solyc12g088390.2	360.879	82.0535	60.707	35.3978	11.9116	6.73981	167.88	18.0164	3.22077	9.36e-06	0.000214573	Solyc12g088390.2	SL3.0ch12	64778806	64781884	+	1137	-	PF13912:C2H2-type zinc finger	-
gene:Solyc04g007620.1	585.673	717.169	1281.7	157.324	63.5285	26.9593	861.514	82.6038	3.38278	9.38e-06	0.000214754	Solyc04g007620.1	SL3.0ch04	1301143	1301592	+	450	-	-	-
gene:Solyc10g044470.2	4254.95	5930.23	7699.01	3662.69	2705.92	2549.58	5961.4	2972.73	1.00389	9.39e-06	0.000214867	Solyc10g044470.2	SL3.0ch10	26444403	26451667	+	2940	-	PF00654:Voltage gated chloride channel	Voltage_CLC
gene:Solyc09g097850.1	1417.31	1385.32	1214.14	948.858	982.707	924.317	1338.92	951.961	0.491955	9.46e-06	0.000216082	Solyc09g097850.1	SL3.0ch09	72343075	72343479	-	405	-	PF16845:Aspartic acid proteinase inhibitor	-
gene:Solyc01g010190.2	1090.7	1053.91	877.313	1383.46	1897.91	1632.96	1007.31	1638.11	-0.701672	9.55e-06	0.000217901	Solyc01g010190.2	SL3.0ch01	4920302	4921220	+	919	-	PF14223:gag-polypeptide of LTR copia-type	-
gene:Solyc04g071165.1	204.633	196.076	290.806	86.528	129.042	74.1379	230.505	96.5694	1.25641	9.66e-06	0.000220192	Solyc04g071165.1	SL3.0ch04	58200708	58201391	+	519	-	PF01988:VIT family	DUF125
gene:Solyc11g065660.2	151.206	168.37	114.56	269.417	249.151	297.515	144.712	272.027	-0.912318	9.78e-06	0.000222736	Solyc11g065660.2	SL3.0ch11	51484740	51490548	-	2210	-	PF13499:EF-hand domain pair|PF00069:Protein kinase domain	Pkinase
gene:Solyc01g097340.3	1218.72	1169	1172.04	785.635	923.149	822.257	1186.59	843.68	0.492158	9.85e-06	0.000224013	Solyc01g097340.3	SL3.0ch01	88113763	88117102	+	1687	-	PF01370:NAD dependent epimerase/dehydratase family	Epimerase
gene:Solyc02g064690.3	2066.49	1585.66	1018.31	826.932	745.468	644.134	1556.82	738.845	1.07522	9.86e-06	0.000224013	Solyc02g064690.3	SL3.0ch02	36328238	36339740	-	3897	-	PF00583:Acetyltransferase (GNAT) family	Acetyltransf_1
gene:Solyc02g021260.2	56.4504	199.273	428.865	42.2807	45.6611	28.8849	228.196	38.9423	2.5515	1e-05	0.000226953	Solyc02g021260.2	SL3.0ch02	22877343	22887276	+	7252	-	PF02362:B3 DNA binding domain	B3
gene:Solyc09g014310.3	24.193	24.5095	28.3952	67.8458	72.4622	66.4353	25.6992	68.9144	-1.42172	1e-05	0.000227632	Solyc09g014310.3	SL3.0ch09	5821916	5824043	+	1087	-	PF13668:Ferritin-like domain	-
gene:Solyc01g099580.2	770.144	672.413	678.547	294.982	491.353	321.585	707.035	369.307	0.937222	1.01e-05	0.00022779	Solyc01g099580.2	SL3.0ch01	89650481	89654268	-	1728	-	PF07649:C1-like domain|PF13668:Ferritin-like domain	C1_3
gene:Solyc02g091280.3	4033.18	3784.05	4167.24	2962.6	3139.7	2715.18	3994.82	2939.16	0.442848	1.03e-05	0.000232182	Solyc02g091280.3	SL3.0ch02	53259288	53263872	-	1272	-	PF00574:Clp protease	-
gene:Solyc01g006430.3	12161	10256.7	11306.2	7169.04	7309.75	8719.39	11241.3	7732.73	0.539762	1.04e-05	0.000233954	Solyc01g006430.3	SL3.0ch01	1033439	1038597	-	1319	-	PF11960:Domain of unknown function (DUF3474)|PF00487:Fatty acid desaturase	-
gene:Solyc08g079430.3	1180.42	1244.66	1163.22	797.434	927.119	831.886	1196.1	852.146	0.489101	1.04e-05	0.000234459	Solyc08g079430.3	SL3.0ch08	63074627	63079538	-	3115	-	-	-
gene:Solyc01g005560.3	5105.73	4819.85	4119.26	6218.22	8583.3	7488.9	4681.61	7430.14	-0.66641	1.04e-05	0.000234466	Solyc01g005560.3	SL3.0ch01	394353	399328	+	1717	-	PF00180:Isocitrate/isopropylmalate dehydrogenase	-
gene:Solyc01g090210.3	154.23	143.86	141.976	281.216	279.923	219.525	146.689	260.221	-0.826657	1.05e-05	0.000236283	Solyc01g090210.3	SL3.0ch01	83729366	83735149	+	5082	-	-	-
gene:Solyc06g008820.3	315.517	398.546	363.263	514.252	596.573	659.539	359.109	590.121	-0.717097	1.08e-05	0.000242647	Solyc06g008820.3	SL3.0ch06	2761495	2769723	+	2644	-	PF00999:Sodium/hydrogen exchanger family	Na_H_Exchanger
gene:Solyc11g005640.2	512.086	612.737	650.152	385.443	390.105	362.987	591.658	379.512	0.640758	1.08e-05	0.000243063	Solyc11g005640.2	SL3.0ch11	483017	487292	-	3776	-	-	-
gene:Solyc08g077060.3	347.775	355.921	396.554	62.9295	199.519	77.0264	366.75	113.158	1.69703	1.1e-05	0.000246892	Solyc08g077060.3	SL3.0ch08	61116131	61120772	-	1168	-	PF06943:LSD1 zinc finger	zf-LSD1
gene:Solyc06g060710.3	263.099	304.77	494.468	170.106	106.212	60.6583	354.112	112.325	1.65715	1.11e-05	0.000247597	Solyc06g060710.3	SL3.0ch06	38845409	38851908	+	2004	-	-	-
gene:Solyc06g069635.1	42.3378	84.1848	63.6444	160.273	134.005	236.856	63.389	177.045	-1.48376	1.11e-05	0.000247597	Solyc06g069635.1	SL3.0ch06	43469144	43481167	-	8513	-	-	-
gene:Solyc08g078960.3	50.4021	51.1503	53.8529	111.11	99.2633	137.685	51.8018	116.019	-1.16346	1.11e-05	0.000248059	Solyc08g078960.3	SL3.0ch08	62738928	62748484	-	3314	-	PF01237:Oxysterol-binding protein|PF15413:Pleckstrin homology domain	-
gene:Solyc02g065555.1	430.434	347.396	500.343	264.5	151.873	186.789	426.057	201.054	1.08383	1.12e-05	0.000250893	Solyc02g065555.1	SL3.0ch02	37277046	37277916	-	678	-	-	-
gene:Solyc07g054450.3	4799.29	3827.74	2942.33	2362.8	2233.42	1792.79	3856.45	2129.67	0.856644	1.13e-05	0.000252309	Solyc07g054450.3	SL3.0ch07	62895476	62900092	+	1965	-	-	-
gene:Solyc12g056510.2	621.962	556.259	527.759	383.476	381.171	310.994	568.66	358.547	0.665619	1.13e-05	0.000252656	Solyc12g056510.2	SL3.0ch12	63395693	63398056	-	1833	-	PF13837:Myb/SANT-like DNA-binding domain	-
gene:Solyc07g055320.3	8122.81	7335.8	7045.92	5628.25	5272.87	4405.91	7501.51	5102.34	0.556043	1.14e-05	0.000253429	Solyc07g055320.3	SL3.0ch07	63520530	63527646	-	3664	-	PF00004:ATPase family associated with various cellular activities (AAA)|PF13639:Ring finger domain|PF01434:Peptidase family M41	AAA
gene:Solyc12g098570.2	848.772	1462.04	1812.4	749.254	533.044	435.199	1374.4	572.499	1.26355	1.15e-05	0.000255834	Solyc12g098570.2	SL3.0ch12	67016858	67020780	-	3361	-	PF13855:Leucine rich repeat|PF07714:Protein tyrosine kinase	Pkinase_Tyr
gene:Solyc02g091100.3	10789.1	9678.06	9328.31	7577.1	7556.92	7336.77	9931.81	7490.26	0.407044	1.16e-05	0.000257924	Solyc02g091100.3	SL3.0ch02	53152518	53156307	-	2387	-	PF00205:Thiamine pyrophosphate enzyme, central domain|PF02776:Thiamine pyrophosphate enzyme, N-terminal TPP binding domain|PF02775:Thiamine pyrophosphate enzyme, C-terminal TPP binding domain	TPP_enzyme_N
gene:Solyc06g009330.3	105.844	61.8066	66.5818	203.537	150.88	196.417	78.0776	183.612	-1.23306	1.17e-05	0.000258504	Solyc06g009330.3	SL3.0ch06	3283065	3285569	+	1791	-	PF07885:Ion channel	Ion_trans_2
gene:Solyc02g085730.3	537.287	546.668	474.885	333.329	351.392	357.21	519.613	347.311	0.580746	1.17e-05	0.000260201	Solyc02g085730.3	SL3.0ch02	49169184	49170468	+	1116	-	PF06351:Allene oxide cyclase	-
gene:Solyc05g005720.3	4285.19	4963.71	5860.18	3617.46	2810.14	2867.31	5036.36	3098.3	0.700936	1.19e-05	0.000262675	Solyc05g005720.3	SL3.0ch05	532237	536584	+	2891	-	PF02705:K+ potassium transporter	K_trans
gene:Solyc03g122360.3	12369.7	13787.1	17099.8	9388.29	5390.99	4028.48	14418.9	6269.25	1.2016	1.19e-05	0.000262675	Solyc03g122360.3	SL3.0ch03	71711639	71717818	+	3305	-	PF00067:Cytochrome P450	p450
gene:Solyc04g005670.2	5144.04	4889.11	5060.22	3853.45	3828.59	3219.71	5031.12	3633.91	0.469423	1.19e-05	0.000262675	Solyc04g005670.2	SL3.0ch04	443973	446469	+	1730	-	PF01344:Kelch motif	Kelch_1
gene:Solyc08g077240.3	6867.79	7189.81	8759.43	5236.91	5369.15	5255.13	7605.68	5287.06	0.524658	1.2e-05	0.000263799	Solyc08g077240.3	SL3.0ch08	61285966	61293440	-	2657	-	PF03141:Putative S-adenosyl-L-methionine-dependent methyltransferase	-
gene:Solyc02g005200.3	2561.44	2347.58	2437.09	1921.32	1757.95	1611.78	2448.7	1763.68	0.473535	1.2e-05	0.000264356	Solyc02g005200.3	SL3.0ch02	7475854	7479846	-	1421	-	PF06485:Protein of unknown function (DUF1092)	-
novel.465	8.06434	2.13126	0	42.2807	38.7127	29.8477	3.39853	36.9471	-3.44436	1.23e-05	0.000271162	-	SL3.0ch08	11302306	11305580	-	697	-	-	-
gene:Solyc03g112860.3	776.193	852.504	983.061	621.428	521.132	495.858	870.586	546.14	0.672954	1.24e-05	0.000272073	Solyc03g112860.3	SL3.0ch03	64641137	64646406	+	1136	-	-	-
gene:Solyc09g007900.3	3960.6	4283.83	5129.74	1475.89	671.02	427.497	4458.06	858.136	2.37716	1.24e-05	0.000272349	Solyc09g007900.3	SL3.0ch09	1413573	1422353	-	4463	-	PF00221:Aromatic amino acid lyase	-
gene:Solyc06g068010.3	1364.89	1213.75	1327.72	930.176	982.707	950.314	1302.12	954.399	0.448443	1.27e-05	0.000278028	Solyc06g068010.3	SL3.0ch06	42271949	42277214	+	1214	-	PF00364:Biotin-requiring enzyme	Biotin_lipoyl
gene:Solyc06g072120.3	9193.35	9755.85	9425.24	11534.8	12427.8	13049.2	9458.15	12337.3	-0.383418	1.28e-05	0.000280313	Solyc06g072120.3	SL3.0ch06	44586580	44591212	-	3239	-	-	-
gene:Solyc03g083480.3	242.938	75.6598	27.416	17.6989	14.8895	9.6283	115.338	14.0722	3.03554	1.28e-05	0.000280313	Solyc03g083480.3	SL3.0ch03	54789573	54790840	+	1174	-	PF13947:Wall-associated receptor kinase galacturonan-binding	-
gene:Solyc08g077890.3	4558.37	4574.75	4874.18	3783.63	3511.94	3517.22	4669.1	3604.26	0.373494	1.29e-05	0.000282055	Solyc08g077890.3	SL3.0ch08	61915059	61922484	+	1641	-	PF00574:Clp protease	-
gene:Solyc02g094400.3	4840.62	4114.4	3625.77	2597.81	2399.19	1438.47	4193.6	2145.16	0.967145	1.3e-05	0.000283768	Solyc02g094400.3	SL3.0ch02	55567527	55570954	+	2923	-	PF03009:Glycerophosphoryl diester phosphodiesterase family	-
gene:Solyc04g007580.1	467.732	247.226	184.079	42.2807	7.94107	5.77698	299.679	18.6663	4.00526	1.3e-05	0.000283903	Solyc04g007580.1	SL3.0ch04	1262147	1262641	+	495	-	PF14009:Domain of unknown function (DUF4228)	-
gene:Solyc07g054760.1	8762.91	6122.05	4547.15	2631.24	3592.34	1554.01	6477.37	2592.53	1.32107	1.31e-05	0.000285962	Solyc07g054760.1	SL3.0ch07	63106436	63106687	-	252	-	-	-
gene:Solyc09g011380.3	532.246	485.927	424.949	330.38	271.982	286.923	481.041	296.428	0.698245	1.33e-05	0.000288644	Solyc09g011380.3	SL3.0ch09	4710068	4715198	-	1644	-	PF07526:Associated with HOX|PF05920:Homeobox KN domain	POX
gene:Solyc02g063270.3	4133.98	4092.02	4025.26	2951.78	3337.23	3059.88	4083.76	3116.3	0.39008	1.33e-05	0.000288644	Solyc02g063270.3	SL3.0ch02	35875464	35878605	-	1542	-	PF01554:MatE	MatE
gene:Solyc05g011830.3	2195.52	2398.73	2327.43	1668.61	1827.44	1590.6	2307.23	1695.55	0.444424	1.35e-05	0.000294215	Solyc05g011830.3	SL3.0ch05	5061346	5066013	-	2599	-	-	-
gene:Solyc08g075032.1	212.697	220.585	328.013	138.641	111.175	117.465	253.765	122.427	1.05232	1.36e-05	0.000295299	Solyc08g075032.1	SL3.0ch08	59321726	59324272	-	279	-	-	-
gene:Solyc08g006660.1	496.965	555.193	631.548	872.163	823.886	821.294	561.235	839.114	-0.579971	1.36e-05	0.000295299	Solyc08g006660.1	SL3.0ch08	1243988	1246216	+	2229	-	PF06148:COG (conserved oligomeric Golgi) complex component, COG2|PF12022:Domain of unknown function (DUF3510)	-
gene:Solyc04g007980.3	4782.15	4521.47	4705.77	3757.09	3483.15	3221.63	4669.8	3487.29	0.421317	1.37e-05	0.000295929	Solyc04g007980.3	SL3.0ch04	1636332	1640879	+	1475	-	PF14226:non-haem dioxygenase in morphine synthesis N-terminal|PF03171:2OG-Fe(II) oxygenase superfamily	2OG-FeII_Oxy
gene:Solyc06g076510.3	10153	10295.1	12720.1	8102.17	5900.21	5349.49	11056	6450.62	0.777349	1.37e-05	0.000296397	Solyc06g076510.3	SL3.0ch06	47684731	47689037	+	2241	-	-	-
gene:Solyc11g008900.2	2042.29	2043.88	1591.11	1329.38	1240.79	1168.88	1892.43	1246.35	0.602391	1.38e-05	0.000299054	Solyc11g008900.2	SL3.0ch11	3068475	3076953	+	1978	-	PF00642:Zinc finger C-x8-C-x5-C-x3-H type (and similar)	zf-CCCH
gene:Solyc11g006690.1	5051.3	5223.72	5194.36	6242.8	7000.05	6853.43	5156.46	6698.76	-0.377523	1.39e-05	0.000299843	Solyc11g006690.1	SL3.0ch11	1295535	1295969	-	435	-	PF00833:Ribosomal S17	-
gene:Solyc12g099390.2	2293.3	2470.13	2261.82	1860.35	1629.9	1632	2341.75	1707.42	0.45568	1.39e-05	0.000300461	Solyc12g099390.2	SL3.0ch12	67536611	67541861	+	1128	-	PF14571:Stress-induced protein Di19, C-terminal|PF05605:Drought induced 19 protein (Di19), zinc-binding	-
gene:Solyc04g077140.3	23.185	58.6097	66.5818	10.816	7.94107	2.88849	49.4588	7.21519	2.7796	1.41e-05	0.000304346	Solyc04g077140.3	SL3.0ch04	62167129	62169349	+	1859	-	PF06219:Protein of unknown function (DUF1005)	-
gene:Solyc03g098000.3	5468.63	5089.45	4976.01	3604.68	3742.23	2711.33	5178.03	3352.75	0.627107	1.42e-05	0.000305264	Solyc03g098000.3	SL3.0ch03	61792434	61796065	+	2173	-	PF05542:Protein of unknown function (DUF760)	-
novel.342	37.2976	36.2314	49.9364	8.84946	11.9116	3.85132	41.1551	8.20413	2.33108	1.42e-05	0.000305588	-	SL3.0ch06	38839387	38842985	-	561	-	-	-
gene:Solyc08g059660.2	4273.09	4426.63	4794.87	3560.43	3010.66	3189.86	4498.2	3253.65	0.467319	1.43e-05	0.000306443	Solyc08g059660.2	SL3.0ch08	44524655	44527306	-	2113	-	-	-
gene:Solyc05g054810.3	3237.83	3093.53	2893.37	3932.11	4224.65	3982.27	3074.91	4046.34	-0.396112	1.43e-05	0.000307285	Solyc05g054810.3	SL3.0ch05	65477323	65479644	+	821	-	PF00831:Ribosomal L29 protein	-
gene:Solyc01g109700.3	244.954	304.77	376.971	164.207	134.998	77.9893	308.898	125.731	1.29745	1.44e-05	0.000308236	Solyc01g109700.3	SL3.0ch01	96509269	96512434	+	1781	-	PF00010:Helix-loop-helix DNA-binding domain	HLH
gene:Solyc02g070390.3	3054.37	2697.11	2909.04	1916.4	2221.51	1698.43	2886.84	1945.45	0.56952	1.44e-05	0.000308615	Solyc02g070390.3	SL3.0ch02	40684374	40695200	-	4941	-	-	-
gene:Solyc10g008220.3	1542.3	1689.02	1360.03	2047.17	2399.19	2264.58	1530.45	2236.98	-0.547835	1.45e-05	0.000309863	Solyc10g008220.3	SL3.0ch10	2324873	2328255	+	2912	-	PF00931:NB-ARC domain	NB-ARC
novel.567	0	0	0	25.5651	5.9558	19.2566	0	16.9258	-6.49993	1.45e-05	0.000309863	-	SL3.0ch10	47654999	47656290	-	1292	-	-	-
gene:Solyc08g005630.3	31745.3	30173.3	30005.9	22056.8	16373.5	12130.7	30641.5	16853.7	0.86243	1.45e-05	0.000309863	Solyc08g005630.3	SL3.0ch08	487821	495728	-	2582	-	PF00732:GMC oxidoreductase|PF05199:GMC oxidoreductase	-
gene:Solyc06g034080.3	165.319	152.385	155.684	258.601	243.195	275.37	157.796	259.055	-0.715161	1.46e-05	0.000309863	Solyc06g034080.3	SL3.0ch06	23719978	23728699	-	854	-	-	-
gene:Solyc06g083300.3	11250.8	10568.9	10062.7	8415.83	7979.78	8293.82	10627.5	8229.81	0.368849	1.47e-05	0.000311814	Solyc06g083300.3	SL3.0ch06	48807324	48814249	+	2440	-	PF00076:RNA recognition motif. (a.k.a. RRM, RBD, or RNP domain)|PF02136:Nuclear transport factor 2 (NTF2) domain	RRM_1
gene:Solyc05g050210.3	11.0885	36.2314	31.3326	0.983273	1.98527	0	26.2175	0.989513	4.73786	1.47e-05	0.000312686	Solyc05g050210.3	SL3.0ch05	61102452	61107077	-	1619	-	PF00657:GDSL-like Lipase/Acylhydrolase	Lipase_GDSL
gene:Solyc10g011810.3	34.2734	44.7565	30.3535	113.076	75.4401	97.2459	36.4611	95.2541	-1.38845	1.49e-05	0.000316158	Solyc10g011810.3	SL3.0ch10	4029426	4030468	-	801	-	PF00487:Fatty acid desaturase	-
gene:Solyc06g011470.3	86.6916	200.339	358.367	72.7622	31.7643	24.0708	215.132	42.8657	2.32792	1.5e-05	0.000318344	Solyc06g011470.3	SL3.0ch06	7558392	7558759	-	368	-	-	-
gene:Solyc03g121360.1	4043.26	4208.17	6357.58	3184.82	2033.91	2000.76	4869.67	2406.5	1.01694	1.5e-05	0.00031864	Solyc03g121360.1	SL3.0ch03	70958395	70959006	+	612	-	PF03357:Snf7	ESCRT-III
gene:Solyc05g053680.2	5151.1	5239.7	5241.36	6292.95	6582.15	6566.5	5210.72	6480.53	-0.314636	1.51e-05	0.000318748	Solyc05g053680.2	SL3.0ch05	64576101	64584689	+	2262	-	PF00572:Ribosomal protein L13|PF01095:Pectinesterase	-
gene:Solyc04g007060.3	455.635	504.043	350.534	665.676	733.556	808.778	436.737	736.003	-0.753727	1.51e-05	0.00031979	Solyc04g007060.3	SL3.0ch04	773637	778420	+	3025	-	PF00931:NB-ARC domain	NB-ARC
gene:Solyc01g088800.3	2152.17	2307.09	2329.38	2937.04	2878.64	3202.37	2262.88	3006.02	-0.409743	1.52e-05	0.000320547	Solyc01g088800.3	SL3.0ch01	83396737	83414483	+	3806	-	PF00071:Ras family|PF03407:Nucleotide-diphospho-sugar transferase|PF00076:RNA recognition motif. (a.k.a. RRM, RBD, or RNP domain)	RRM_1
gene:Solyc09g005120.3	1150.18	1515.33	1173.99	900.678	695.836	655.688	1279.83	750.734	0.769418	1.54e-05	0.00032409	Solyc09g005120.3	SL3.0ch09	70160	75621	-	2261	-	PF00226:DnaJ domain	DnaJ
gene:Solyc02g062700.3	519.142	504.043	482.718	874.13	696.829	1174.65	501.968	915.204	-0.86669	1.55e-05	0.000325862	Solyc02g062700.3	SL3.0ch02	34974266	34981821	+	2325	-	PF00004:ATPase family associated with various cellular activities (AAA)|PF12037:Domain of unknown function (DUF3523)	AAA
gene:Solyc02g079170.3	1809.44	2365.7	2714.19	3786.58	3441.46	4040.04	2296.44	3756.03	-0.709785	1.55e-05	0.00032622	Solyc02g079170.3	SL3.0ch02	44337085	44343054	+	2276	-	PF07992:Pyridine nucleotide-disulphide oxidoreductase|PF00036:EF hand	Pyr_redox_2
gene:Solyc03g120440.2	1063.48	1110.39	1030.06	756.137	498.302	415.943	1067.98	556.794	0.939726	1.55e-05	0.000326505	Solyc03g120440.2	SL3.0ch03	70305480	70315832	-	3278	-	PF02984:Cyclin, C-terminal domain|PF00134:Cyclin, N-terminal domain	Cyclin_C
gene:Solyc12g042880.2	71.571	137.466	148.83	47.1971	20.8453	35.6247	119.289	34.5557	1.78696	1.56e-05	0.000327487	Solyc12g042880.2	SL3.0ch12	59267059	59269034	+	1074	-	PF07800:Protein of unknown function (DUF1644)	-
gene:Solyc03g044470.3	528.214	496.584	554.196	346.112	375.215	298.477	526.331	339.935	0.631314	1.57e-05	0.000329718	Solyc03g044470.3	SL3.0ch03	9353777	9357403	+	1132	-	PF06405:Red chlorophyll catabolite reductase (RCC reductase)	-
gene:Solyc08g076480.3	889.093	1002.76	1263.1	701.074	625.359	592.141	1051.65	639.524	0.717829	1.58e-05	0.000331238	Solyc08g076480.3	SL3.0ch08	60608075	60612575	+	2696	-	PF04755:PAP_fibrillin	-
gene:Solyc03g096840.3	1843.71	1295.81	1528.44	972.457	996.604	1003.27	1555.99	990.777	0.651365	1.58e-05	0.000331537	Solyc03g096840.3	SL3.0ch03	60644343	60646573	-	665	-	-	-
gene:Solyc10g045420.2	757.04	1159.41	1244.49	654.86	403.009	351.433	1053.65	469.767	1.16544	1.61e-05	0.000336796	Solyc10g045420.2	SL3.0ch10	33322744	33326726	+	2514	-	PF10250:GDP-fucose protein O-fucosyltransferase	-
gene:Solyc02g091730.2	584.665	826.929	1067.27	469.021	400.031	397.649	826.287	422.234	0.968759	1.61e-05	0.00033716	Solyc02g091730.2	SL3.0ch02	53610622	53614765	+	1567	-	-	-
gene:Solyc03g122300.2	2710.63	3210.74	3269.36	4148.43	4473.8	4177.72	3063.58	4266.65	-0.477889	1.65e-05	0.000343434	Solyc03g122300.2	SL3.0ch03	71656060	71662190	+	5252	-	PF07911:Protein of unknown function (DUF1677)	-
gene:Solyc05g050980.3	136.086	170.501	189.954	79.6451	91.3223	75.1008	165.514	82.0227	1.01344	1.65e-05	0.000344011	Solyc05g050980.3	SL3.0ch05	62040509	62047524	+	2009	-	PF00275:EPSP synthase (3-phosphoshikimate 1-carboxyvinyltransferase)	EPSP_synthase
gene:Solyc01g105620.3	63.5067	49.019	35.2492	127.825	132.02	103.023	49.2583	120.956	-1.29688	1.67e-05	0.000346708	Solyc01g105620.3	SL3.0ch01	93622238	93625970	+	1041	-	PF13639:Ring finger domain	-
gene:Solyc08g042050.3	5947.45	5821.54	6040.34	4759.04	4671.33	4210.46	5936.44	4546.94	0.384757	1.67e-05	0.000348299	Solyc08g042050.3	SL3.0ch08	24039822	24050189	-	2936	-	PF00271:Helicase conserved C-terminal domain|PF08152:GUCT (NUC152) domain|PF00098:Zinc knuckle|PF00270:DEAD/DEAH box helicase	DEAD
gene:Solyc02g082200.3	3784.19	3070.08	2820.92	2263.49	2073.61	1778.35	3225.06	2038.48	0.661861	1.68e-05	0.000348299	Solyc02g082200.3	SL3.0ch02	46452143	46453720	+	492	-	PF00462:Glutaredoxin	-
gene:Solyc04g080420.3	26.2091	35.1658	115.539	2.94982	7.94107	9.6283	58.9713	6.83973	3.10823	1.69e-05	0.000351628	Solyc04g080420.3	SL3.0ch04	64679251	64681586	-	1323	-	PF01419:Jacalin-like lectin domain	-
gene:Solyc01g091260.3	4601.71	4354.17	4199.55	3435.56	3135.73	2753.7	4385.14	3108.33	0.496515	1.72e-05	0.000356519	Solyc01g091260.3	SL3.0ch01	84796696	84804327	-	1955	-	PF10248:Myelodysplasia-myeloid leukemia factor 1-interacting protein	-
gene:Solyc01g110370.3	344.75	606.344	589.445	258.601	263.048	247.447	513.513	256.365	1.00209	1.73e-05	0.000358323	Solyc01g110370.3	SL3.0ch01	97001608	97006412	-	1483	-	PF00643:B-box zinc finger	zf-B_box
gene:Solyc03g119250.3	4129.95	4001.44	2952.12	882.979	307.716	174.272	3694.5	454.989	3.0215	1.77e-05	0.000366969	Solyc03g119250.3	SL3.0ch03	69374126	69377163	-	1932	-	PF07887:Calmodulin binding protein-like	-
gene:Solyc08g079180.3	2291.28	2170.69	2062.08	1662.71	1685.49	1557.86	2174.68	1635.36	0.411209	1.78e-05	0.000367896	Solyc08g079180.3	SL3.0ch08	62931245	62937370	-	2980	-	PF03144:Elongation factor Tu domain 2|PF00679:Elongation factor G C-terminus|PF03764:Elongation factor G, domain IV|PF14492:Elongation Factor G, domain II|PF00009:Elongation factor Tu GTP binding domain	GTP_EFTU
gene:Solyc12g013560.2	113.909	120.416	127.289	230.086	189.593	213.748	120.538	211.142	-0.808598	1.8e-05	0.000371659	Solyc12g013560.2	SL3.0ch12	4405380	4412383	+	2325	-	PF00459:Inositol monophosphatase family	-
gene:Solyc11g006380.2	502.005	602.081	662.881	846.598	910.245	967.645	588.989	908.162	-0.624632	1.8e-05	0.000371659	Solyc11g006380.2	SL3.0ch11	1086651	1089858	+	2168	-	PF13041:PPR repeat family	-
gene:Solyc05g013150.3	182.456	123.613	135.122	70.7956	63.5285	72.2123	147.064	68.8455	1.09528	1.81e-05	0.000372054	Solyc05g013150.3	SL3.0ch05	6231374	6238941	-	6027	-	-	-
gene:Solyc03g065250.3	1483.84	1205.23	1300.3	776.786	940.024	928.169	1329.79	881.659	0.593013	1.81e-05	0.000372054	Solyc03g065250.3	SL3.0ch03	43244895	43248257	-	2069	-	PF12076:WAX2 C-terminal domain|PF04116:Fatty acid hydroxylase superfamily	-
gene:Solyc01g058390.3	637.083	677.741	715.755	902.644	989.655	1141.92	676.859	1011.41	-0.579454	1.81e-05	0.000372054	Solyc01g058390.3	SL3.0ch01	66347646	66355320	-	3694	-	PF08544:GHMP kinases C terminal|PF10509:Galactokinase galactose-binding signature|PF00288:GHMP kinases N terminal domain	GHMP_kinases
gene:Solyc03g097100.1	134.07	127.876	164.496	68.8291	70.477	40.4389	142.147	59.915	1.24803	1.82e-05	0.000373508	Solyc03g097100.1	SL3.0ch03	60878906	60879397	+	492	-	PF13499:EF-hand domain pair	-
gene:Solyc02g071780.3	1190.5	1797.72	2080.68	1047.19	789.143	674.944	1689.63	837.091	1.01332	1.82e-05	0.000373508	Solyc02g071780.3	SL3.0ch02	41696450	41702639	-	1992	-	PF01823:MAC/Perforin domain	-
gene:Solyc07g005130.3	111.893	119.351	93.9979	186.822	194.556	199.306	108.414	193.561	-0.837739	1.83e-05	0.00037438	Solyc07g005130.3	SL3.0ch07	145540	151227	+	1369	-	PF12695:Alpha/beta hydrolase family	-
gene:Solyc01g107740.3	2599.74	3373.79	3140.12	2124.85	1945.56	1518.38	3037.88	1862.93	0.705501	1.84e-05	0.000376043	Solyc01g107740.3	SL3.0ch01	95077190	95082372	-	3319	-	PF00168:C2 domain	C2
gene:Solyc01g106700.3	42.3378	67.1347	92.0396	197.638	180.659	140.573	67.1707	172.957	-1.36334	1.84e-05	0.000376043	Solyc01g106700.3	SL3.0ch01	94362607	94363248	+	642	-	PF00319:SRF-type transcription factor (DNA-binding and dimerisation domain)	SRF-TF
gene:Solyc10g084680.1	35.2815	38.3627	43.0824	90.4611	83.3812	93.3946	38.9088	89.0789	-1.1944	1.84e-05	0.00037637	Solyc10g084680.1	SL3.0ch10	64244727	64246088	+	1362	-	PF16983:Molybdate transporter of MFS superfamily	-
gene:Solyc02g062240.3	446.563	406.005	465.094	684.358	616.425	621.026	439.221	640.603	-0.543917	1.85e-05	0.000376836	Solyc02g062240.3	SL3.0ch02	34390618	34396889	-	725	-	PF01423:LSM domain	LSM
gene:Solyc07g040960.1	18997.6	14054.6	14925.1	3121.89	762.342	597.918	15992.4	1494.05	3.42009	1.87e-05	0.000380263	Solyc07g040960.1	SL3.0ch07	51347787	51349286	+	1500	-	PF13359:DDE superfamily endonuclease	-
gene:Solyc06g008920.3	2042.29	1784.93	1691.96	1239.91	1124.65	764.487	1839.73	1043.02	0.818833	1.87e-05	0.000380263	Solyc06g008920.3	SL3.0ch06	2845693	2852153	-	2705	-	PF01501:Glycosyl transferase family 8|PF00501:AMP-binding enzyme|PF13193:AMP-binding enzyme C-terminal domain	AMP-binding
gene:Solyc11g066440.2	6634.93	7025.7	8493.1	5377.52	4649.49	3905.24	7384.58	4644.08	0.669167	1.88e-05	0.000381829	Solyc11g066440.2	SL3.0ch11	52494835	52499187	-	2380	-	-	-
gene:Solyc09g072950.1	178.423	179.026	76.3733	568.332	282.9	402.463	144.608	417.898	-1.532	1.88e-05	0.000382403	Solyc09g072950.1	SL3.0ch09	66053147	66053629	-	483	-	PF04043:Plant invertase/pectin methylesterase inhibitor	-
gene:Solyc09g008430.3	918.327	921.77	659.943	481.804	535.029	501.635	833.347	506.156	0.719018	1.89e-05	0.000383166	Solyc09g008430.3	SL3.0ch09	1876989	1882848	-	1384	-	PF14599:Zinc-ribbon|PF13639:Ring finger domain	-
gene:Solyc07g041830.3	695.549	660.691	678.547	984.256	882.451	930.094	678.262	932.267	-0.458804	1.92e-05	0.000388687	Solyc07g041830.3	SL3.0ch07	54291243	54295633	+	1216	-	-	-
gene:Solyc11g072990.2	76.6112	62.8722	79.3107	116.026	208.453	200.269	72.9314	174.916	-1.26108	1.92e-05	0.000388895	Solyc11g072990.2	SL3.0ch11	56418139	56423406	-	2718	-	PF08392:FAE1/Type III polyketide synthase-like protein|PF08541:3-Oxoacyl-[acyl-carrier-protein (ACP)] synthase III C terminal	-
gene:Solyc06g007620.3	2295.31	3067.95	3727.6	1946.88	1506.82	1153.47	3030.29	1535.72	0.980602	1.93e-05	0.000390304	Solyc06g007620.3	SL3.0ch06	1623848	1626170	-	1155	-	PF04398:Protein of unknown function, DUF538	-
gene:Solyc07g063430.3	7652.05	6062.37	5426.42	4409.98	3873.25	4045.81	6380.28	4109.68	0.634584	1.94e-05	0.000392945	Solyc07g063430.3	SL3.0ch07	66037442	66041949	-	1904	-	PF04117:Mpv17 / PMP22 family	Mpv17_PMP22
gene:Solyc03g119600.1	1444.52	1717.8	1498.09	2044.22	2192.73	2281.91	1553.47	2172.95	-0.48442	1.95e-05	0.000393382	Solyc03g119600.1	SL3.0ch03	69644151	69644414	+	264	-	-	-
gene:Solyc08g077880.3	874.981	886.605	857.731	643.06	640.248	538.222	873.105	607.177	0.524168	1.96e-05	0.000395323	Solyc08g077880.3	SL3.0ch08	61909328	61911428	-	1357	-	-	-
gene:Solyc05g024415.1	6322.44	5329.22	4564.77	3594.85	3741.23	3168.68	5405.48	3501.58	0.626415	1.97e-05	0.000396796	Solyc05g024415.1	SL3.0ch05	31655785	31658888	+	1196	-	PF01344:Kelch motif|PF13418:Galactose oxidase, central domain	Kelch_1
gene:Solyc11g012510.2	555.431	647.903	861.647	437.556	344.444	349.507	688.327	377.169	0.868166	1.97e-05	0.000397179	Solyc11g012510.2	SL3.0ch11	5329623	5332918	-	2096	-	PF03514:GRAS domain family	GRAS
gene:Solyc08g079670.3	955.624	1277.69	1863.31	787.602	619.403	517.04	1365.54	641.348	1.09046	1.98e-05	0.000399363	Solyc08g079670.3	SL3.0ch08	63274058	63278105	-	1232	-	PF09335:SNARE associated Golgi protein	-
gene:Solyc00g024150.3	1118.93	1122.11	1232.74	851.514	821.9	677.833	1157.93	783.749	0.563357	1.99e-05	0.000399501	Solyc00g024150.3	SL3.0ch00	11226559	11229211	+	996	-	PF01329:Pterin 4 alpha carbinolamine dehydratase	-
gene:Solyc04g077970.3	20773.7	18112.5	17798.9	14199.4	13443.2	11168.8	18895	12937.2	0.546498	1.99e-05	0.000399501	Solyc04g077970.3	SL3.0ch04	62922295	62927968	-	1844	-	PF00156:Phosphoribosyl transferase domain	Pribosyltran
gene:Solyc03g115560.3	2440.47	2260.2	2019.98	1196.64	1627.92	1492.39	2240.22	1438.98	0.638553	1.99e-05	0.000400015	Solyc03g115560.3	SL3.0ch03	66702768	66721872	+	7591	-	-	-
gene:Solyc02g079770.3	2062.45	1974.61	2167.83	1389.36	1515.75	1068.74	2068.3	1324.62	0.64304	2.03e-05	0.00040583	Solyc02g079770.3	SL3.0ch02	44782860	44785095	+	1284	-	-	-
gene:Solyc01g097810.3	6621.83	6341.57	6800.16	4855.4	4320.93	3238.96	6587.85	4138.43	0.670768	2.05e-05	0.000409298	Solyc01g097810.3	SL3.0ch01	88390859	88398744	-	2126	-	PF01593:Flavin containing amine oxidoreductase	Amino_oxidase
gene:Solyc10g079130.2	3465.65	4166.61	5246.26	2951.78	2016.04	1843.82	4292.84	2270.55	0.918937	2.05e-05	0.000409298	Solyc10g079130.2	SL3.0ch10	60868051	60873811	-	3712	-	PF13499:EF-hand domain pair|PF13833:EF-hand domain pair|PF00069:Protein kinase domain	Pkinase
gene:Solyc01g087580.3	573.576	215.257	119.456	47.1971	13.8969	17.3309	302.763	26.1416	3.53385	2.06e-05	0.000411419	Solyc01g087580.3	SL3.0ch01	82404066	82404440	-	375	-	-	-
gene:Solyc05g006390.1	4430.35	4171.94	4123.18	1447.38	530.066	389.946	4241.82	789.13	2.42637	2.09e-05	0.000417887	Solyc05g006390.1	SL3.0ch05	1028809	1029063	-	255	-	-	-
gene:Solyc12g088360.2	1363.88	1965.02	2692.65	519.168	157.829	126.131	2007.18	267.709	2.90648	2.1e-05	0.000419213	Solyc12g088360.2	SL3.0ch12	64753570	64755991	+	1674	-	PF00514:Armadillo/beta-catenin-like repeat	Arm
gene:Solyc07g066670.3	2067.49	2016.17	1929.89	1521.12	1599.13	1485.65	2004.52	1535.3	0.384733	2.11e-05	0.000420794	Solyc07g066670.3	SL3.0ch07	68165222	68170529	-	3239	-	PF03936:Terpene synthase family, metal binding domain	-
gene:Solyc09g010030.2	393.137	406.005	414.178	606.679	539	605.62	404.44	583.767	-0.52953	2.14e-05	0.000425844	Solyc09g010030.2	SL3.0ch09	3450709	3452480	+	830	-	PF00542:Ribosomal protein L7/L12 C-terminal domain	-
gene:Solyc08g006950.3	182.456	151.32	166.455	291.049	252.129	287.886	166.743	277.021	-0.731847	2.16e-05	0.000430217	Solyc08g006950.3	SL3.0ch08	1511324	1516698	-	2576	-	PF03479:Domain of unknown function (DUF296)	-
gene:Solyc10g024420.2	18490.5	17172.6	17935	14410.8	12792.1	11635.8	17866	12946.2	0.464703	2.19e-05	0.000434347	Solyc10g024420.2	SL3.0ch10	14070501	14079195	-	6432	-	-	-
gene:Solyc11g008360.2	2219.71	2031.09	2070.89	1368.72	1624.94	1188.13	2107.23	1393.93	0.596326	2.21e-05	0.000437432	Solyc11g008360.2	SL3.0ch11	2569996	2575236	-	1665	-	PF00849:RNA pseudouridylate synthase|PF01479:S4 domain	S4
gene:Solyc03g113270.3	16079.3	14035.4	14438.5	10821.9	11805.4	10312.9	14851.1	10980.1	0.435701	2.22e-05	0.000439481	Solyc03g113270.3	SL3.0ch03	64941909	64944213	+	1702	-	PF00046:Homeobox domain|PF02183:Homeobox associated leucine zipper	Homeobox
gene:Solyc12g042830.2	144.15	107.629	245.765	65.8793	25.8085	14.4425	165.848	35.3767	2.23013	2.22e-05	0.000439849	Solyc12g042830.2	SL3.0ch12	59196949	59199392	-	1043	-	PF00011:Hsp20/alpha crystallin family	-
gene:Solyc01g086660.2	504.021	648.969	268.286	1454.26	875.502	1147.69	473.759	1159.15	-1.29137	2.23e-05	0.000439849	Solyc01g086660.2	SL3.0ch01	81505692	81506158	-	467	-	-	-
gene:Solyc01g066860.3	26.2091	42.6252	105.748	8.84946	6.94843	11.554	58.194	9.11728	2.6743	2.23e-05	0.000439849	Solyc01g066860.3	SL3.0ch01	74878208	74879014	-	807	-	-	-
gene:Solyc02g068090.3	1230.82	1002.76	1059.43	666.659	809.989	612.36	1097.67	696.336	0.656849	2.24e-05	0.000441811	Solyc02g068090.3	SL3.0ch02	38706986	38711554	-	1659	-	PF01165:Ribosomal protein S21	-
gene:Solyc11g072310.2	1038.28	774.713	1089.79	1638.13	1414.5	1570.38	967.595	1541	-0.671005	2.24e-05	0.000442135	Solyc11g072310.2	SL3.0ch11	55803327	55805996	+	1411	-	PF14226:non-haem dioxygenase in morphine synthesis N-terminal|PF03171:2OG-Fe(II) oxygenase superfamily	2OG-FeII_Oxy
gene:Solyc08g079590.2	275.196	269.604	127.289	74.7287	70.477	103.023	224.03	82.7428	1.43589	2.25e-05	0.000442548	Solyc08g079590.2	SL3.0ch08	63216422	63219045	+	1008	-	-	-
gene:Solyc05g052520.3	1438.48	641.51	515.03	339.229	325.584	298.477	865.005	321.097	1.42975	2.27e-05	0.000447251	Solyc05g052520.3	SL3.0ch05	63597744	63599919	-	1396	-	PF00481:Protein phosphatase 2C	PP2C
gene:Solyc06g007970.3	34.2734	17.0501	24.4786	75.712	94.3002	62.584	25.2674	77.532	-1.6143	2.29e-05	0.000449548	Solyc06g007970.3	SL3.0ch06	1820822	1824193	-	1312	-	-	-
gene:Solyc01g106630.2	93.7479	43.6908	43.0824	221.236	114.153	290.775	60.1737	208.721	-1.79416	2.29e-05	0.000450547	Solyc01g106630.2	SL3.0ch01	94321306	94324378	-	893	-	PF00188:Cysteine-rich secretory protein family	SCP
gene:Solyc01g102330.3	643.131	518.962	500.343	278.266	383.156	256.113	554.145	305.845	0.857783	2.31e-05	0.000452575	Solyc01g102330.3	SL3.0ch01	91020799	91022041	-	816	-	PF03629:Domain of unknown function (DUF303)	-
gene:Solyc06g030570.3	2750.95	2753.59	2795.46	2136.65	2196.7	1896.78	2766.66	2076.71	0.413941	2.35e-05	0.000461165	Solyc06g030570.3	SL3.0ch06	19893402	19916019	+	2142	-	PF04055:Radical SAM superfamily	Radical_SAM
gene:Solyc12g042060.2	5743.83	5693.66	5923.82	4652.85	3822.63	4287.48	5787.1	4254.32	0.443914	2.36e-05	0.000461165	Solyc12g042060.2	SL3.0ch12	58017306	58021674	+	1768	-	PF02861:Clp amino terminal domain, pathogenicity island component	Clp_N
gene:Solyc02g094130.3	16905.9	14655.6	12943.3	10573.1	9844.94	10608.5	14834.9	10342.2	0.520445	2.36e-05	0.000461446	Solyc02g094130.3	SL3.0ch02	55397154	55402531	-	3749	-	-	-
gene:Solyc11g072100.2	201.608	202.47	270.244	137.658	103.234	99.1715	224.774	113.355	0.988472	2.38e-05	0.000465922	Solyc11g072100.2	SL3.0ch11	55662805	55664899	-	1176	-	PF03171:2OG-Fe(II) oxygenase superfamily|PF14226:non-haem dioxygenase in morphine synthesis N-terminal	2OG-FeII_Oxy
novel.639	180.44	167.304	155.684	253.684	283.893	351.433	167.809	296.337	-0.820875	2.39e-05	0.000465968	-	SL3.0ch12	60047912	60052677	+	4708	-	-	-
gene:Solyc05g009450.2	680.429	853.57	786.253	529.001	535.029	459.27	773.417	507.767	0.607001	2.4e-05	0.00046817	Solyc05g009450.2	SL3.0ch05	3620079	3622559	-	912	-	PF00847:AP2 domain	AP2
gene:Solyc11g010670.1	1911.25	2205.85	2990.31	704.023	331.539	163.681	2369.14	399.748	2.56725	2.4e-05	0.000468471	Solyc11g010670.1	SL3.0ch11	3714263	3714493	+	231	-	-	-
gene:Solyc01g109160.3	79.6353	135.335	63.6444	188.788	240.217	251.299	92.8716	226.768	-1.29056	2.41e-05	0.000469697	Solyc01g109160.3	SL3.0ch01	96118731	96128661	+	2959	-	PF00067:Cytochrome P450	p450
gene:Solyc12g038910.1	5.04021	27.7064	2.93743	61.9462	60.5506	221.451	11.8947	114.649	-3.27754	2.42e-05	0.000469698	Solyc12g038910.1	SL3.0ch12	52351522	52351680	-	159	-	-	-
gene:Solyc02g072150.3	1464.69	2648.09	3937.14	1337.25	1022.41	951.276	2683.31	1103.65	1.28179	2.42e-05	0.000470336	Solyc02g072150.3	SL3.0ch02	41998514	42004874	-	5008	-	PF02358:Trehalose-phosphatase|PF00982:Glycosyltransferase family 20	-
gene:Solyc11g017470.2	19238.5	13942.7	12276.5	23047.9	25781.7	27033.4	15152.6	25287.7	-0.738873	2.42e-05	0.000470336	Solyc11g017470.2	SL3.0ch11	8425209	8426742	-	1385	-	PF02365:No apical meristem (NAM) protein	NAM
gene:Solyc03g043700.3	213.705	216.323	128.268	74.7287	96.2854	60.6583	186.099	77.2242	1.26878	2.43e-05	0.000470336	Solyc03g043700.3	SL3.0ch03	7240471	7244083	-	2002	-	-	-
gene:Solyc05g055160.3	92239.9	78599.8	64133	54506.7	42262.4	49503	78324.2	48757.4	0.683836	2.45e-05	0.000473578	Solyc05g055160.3	SL3.0ch05	65770921	65775046	-	2243	-	PF01556:DnaJ C terminal domain|PF00684:DnaJ central domain|PF00226:DnaJ domain	DnaJ_C
gene:Solyc03g078400.3	38602	34491.3	37015.6	29524.7	28594.8	28332.2	36702.9	28817.3	0.348973	2.45e-05	0.000473809	Solyc03g078400.3	SL3.0ch03	52262050	52265796	+	2874	-	PF00022:Actin	Actin
gene:Solyc07g053740.1	9923.17	9273.12	11240.6	3999.95	1779.79	1410.55	10145.6	2396.76	2.0817	2.46e-05	0.000475524	Solyc07g053740.1	SL3.0ch07	62294729	62295406	+	678	-	PF00847:AP2 domain	AP2
novel.238	162.295	28.772	52.8738	17.6989	3.97053	5.77698	81.3135	9.14881	3.15255	2.47e-05	0.000477934	-	SL3.0ch04	58089718	58090859	-	1142	-	-	-
gene:Solyc09g066050.2	52.4182	9.59067	3.91658	0	0	0	21.9752	0	6.93055	2.48e-05	0.000479386	Solyc09g066050.2	SL3.0ch09	64599411	64609472	+	1734	-	PF01852:START domain	START
gene:Solyc01g096200.3	1201.59	2671.54	3220.41	807.267	462.567	389.946	2364.51	553.26	2.09553	2.49e-05	0.000479884	Solyc01g096200.3	SL3.0ch01	87169096	87176182	-	3245	-	PF05659:Arabidopsis broad-spectrum mildew resistance protein RPW8|PF04564:U-box domain	U-box
gene:Solyc07g042250.3	8358.69	8078.54	8417.7	6303.76	5532.94	4354.88	8284.98	5397.19	0.618319	2.5e-05	0.000481071	Solyc07g042250.3	SL3.0ch07	55482163	55484987	+	1536	-	PF00166:Chaperonin 10 Kd subunit	-
gene:Solyc07g066570.3	132.054	109.76	86.1647	173.056	302.753	265.741	109.326	247.183	-1.1774	2.51e-05	0.000483682	Solyc07g066570.3	SL3.0ch07	68093999	68095779	-	1696	-	-	-
gene:Solyc09g082330.2	571.56	232.307	95.9562	0	11.9116	1.92566	299.941	4.61242	6.02475	2.52e-05	0.000484029	Solyc09g082330.2	SL3.0ch09	68512481	68520891	-	2713	-	PF00190:Cupin	-
gene:Solyc03g007480.3	3191.46	3525.11	4518.75	2487.68	2439.89	2383.01	3745.11	2436.86	0.620067	2.53e-05	0.000485131	Solyc03g007480.3	SL3.0ch03	2052941	2056797	+	2141	-	PF06017:Unconventional myosin tail, actin- and lipid-binding	-
gene:Solyc08g075100.3	1705.61	1604.84	1674.34	1210.41	1282.48	1037.93	1661.59	1176.94	0.497721	2.54e-05	0.000487216	Solyc08g075100.3	SL3.0ch08	59376546	59388290	+	3996	-	-	-
gene:Solyc04g074450.2	11215.5	15303.5	16037.4	2571.26	584.661	422.683	14185.5	1192.87	3.57191	2.59e-05	0.000496255	Solyc04g074450.2	SL3.0ch04	60517362	60524782	-	2601	-	PF04674:Phosphate-induced protein 1 conserved region	-
gene:Solyc03g118970.3	310.477	369.774	378.929	553.583	518.155	723.086	353.06	598.274	-0.76112	2.6e-05	0.000498277	Solyc03g118970.3	SL3.0ch03	69197030	69200063	-	1822	-	PF01554:MatE	MatE
gene:Solyc09g098440.3	55.4423	109.76	211.495	41.2975	19.8527	19.2566	125.566	26.8022	2.22884	2.61e-05	0.000498877	Solyc09g098440.3	SL3.0ch09	72760849	72761974	+	852	-	PF00786:P21-Rho-binding domain	PBD
gene:Solyc01g068080.3	325.598	306.902	433.761	556.532	730.578	582.512	355.42	623.208	-0.809397	2.62e-05	0.000499858	Solyc01g068080.3	SL3.0ch01	76931705	76934924	-	1966	-	-	-
gene:Solyc02g072397.1	116.933	121.482	91.0604	56.0466	45.6611	48.1415	109.825	49.9497	1.13563	2.63e-05	0.000501453	Solyc02g072397.1	SL3.0ch02	42191505	42193781	-	537	-	-	-
gene:Solyc09g005750.3	776.193	854.636	1023.21	618.479	539.992	561.33	884.678	573.267	0.626163	2.63e-05	0.000501479	Solyc09g005750.3	SL3.0ch09	520611	526534	+	3678	-	-	-
gene:Solyc12g088670.2	676.396	675.61	762.754	1634.2	944.987	1243.98	704.92	1274.39	-0.85419	2.65e-05	0.000505493	Solyc12g088670.2	SL3.0ch12	64929580	64934433	-	2483	-	PF00112:Papain family cysteine protease|PF08246:Cathepsin propeptide inhibitor domain (I29)|PF00396:Granulin	Peptidase_C1
gene:Solyc03g043750.3	3049.33	2738.67	2625.09	2134.69	2085.52	1859.23	2804.36	2026.48	0.46874	2.66e-05	0.000505641	Solyc03g043750.3	SL3.0ch03	7312715	7322991	+	2361	-	PF07992:Pyridine nucleotide-disulphide oxidoreductase	Pyr_redox_2
gene:Solyc08g076390.3	2443.49	4167.68	5101.34	1330.37	630.322	501.635	3904.17	820.775	2.24998	2.68e-05	0.000508963	Solyc08g076390.3	SL3.0ch08	60520299	60526570	+	3404	-	PF02375:jmjN domain|PF02373:JmjC domain, hydroxylase|PF02928:C5HC2 zinc finger	JmjC
gene:Solyc09g061620.3	4106.76	4141.04	4906.49	3285.11	2934.22	2473.51	4384.77	2897.62	0.597718	2.68e-05	0.000509905	Solyc09g061620.3	SL3.0ch09	60338931	60343494	+	1134	-	PF00957:Synaptobrevin|PF13774:Regulated-SNARE-like domain	-
gene:Solyc07g045150.3	820.546	851.439	917.458	1121.91	1179.25	1239.16	863.148	1180.11	-0.45112	2.69e-05	0.000509905	Solyc07g045150.3	SL3.0ch07	58379233	58383448	+	1288	-	-	-
gene:Solyc08g014150.3	479.828	511.503	380.887	639.127	859.62	805.889	457.406	768.212	-0.74855	2.7e-05	0.000511462	Solyc08g014150.3	SL3.0ch08	3844915	3872943	-	2261	-	PF00168:C2 domain|PF16016:Domain of unknown function (DUF4782)|PF02893:GRAM domain	C2
gene:Solyc03g118820.3	708.654	731.022	751.004	562.432	478.449	484.304	730.227	508.395	0.522475	2.72e-05	0.000515066	Solyc03g118820.3	SL3.0ch03	69111081	69113751	+	1196	-	PF00071:Ras family	Ras
gene:Solyc07g007370.3	1399.16	1404.5	1313.03	1702.05	1939.61	1934.33	1372.23	1858.66	-0.437866	2.72e-05	0.000515066	Solyc07g007370.3	SL3.0ch07	2106508	2113472	+	2527	-	-	-
gene:Solyc11g042560.1	27.2171	41.5596	162.538	13.7658	8.9337	6.73981	77.1049	9.81311	2.97585	2.74e-05	0.000517878	Solyc11g042560.1	SL3.0ch11	36293543	36294064	+	522	-	PF00847:AP2 domain	AP2
gene:Solyc04g007330.2	301.405	327.149	336.826	196.655	189.593	223.377	321.793	203.208	0.662877	2.74e-05	0.000517878	Solyc04g007330.2	SL3.0ch04	1036490	1046598	-	6076	-	-	-
gene:Solyc02g068550.2	339.71	356.986	303.535	464.105	513.191	575.773	333.41	517.69	-0.635487	2.76e-05	0.000520088	Solyc02g068550.2	SL3.0ch02	39061874	39072306	-	5805	-	-	-
gene:Solyc05g006830.3	50.4021	72.4629	139.039	15.7324	29.779	18.2938	87.3012	21.2684	2.03905	2.79e-05	0.000526219	Solyc05g006830.3	SL3.0ch05	1452279	1454580	-	2046	-	PF00085:Thioredoxin	-
gene:Solyc03g121660.3	4295.27	5719.24	7707.83	3460.14	3337.23	3118.61	5907.44	3305.33	0.837778	2.81e-05	0.000529258	Solyc03g121660.3	SL3.0ch03	71243143	71248221	-	4448	-	-	-
gene:Solyc08g006900.3	1666.29	1703.94	1708.61	2161.23	2097.43	2266.5	1692.95	2175.06	-0.361571	2.81e-05	0.000529511	Solyc08g006900.3	SL3.0ch08	1461168	1463812	-	983	-	PF01655:Ribosomal protein L32	-
gene:Solyc04g080880.3	1280.21	1494.01	1778.13	2157.3	2453.79	2352.19	1517.45	2321.09	-0.613033	2.82e-05	0.000529621	Solyc04g080880.3	SL3.0ch04	65013916	65017749	-	1772	-	PF00112:Papain family cysteine protease|PF00396:Granulin|PF08246:Cathepsin propeptide inhibitor domain (I29)	Peptidase_C1
gene:Solyc08g076860.3	4629.94	4175.14	3495.55	5514.19	6553.36	6271.88	4100.21	6113.15	-0.576263	2.84e-05	0.000532663	Solyc08g076860.3	SL3.0ch08	60889188	60891391	-	1428	-	PF04640:PLATZ transcription factor	-
gene:Solyc12g005950.2	4303.33	3378.05	3291.88	2488.66	2570.92	2396.48	3657.75	2485.36	0.557537	2.9e-05	0.00054353	Solyc12g005950.2	SL3.0ch12	575323	588074	-	3623	-	PF00097:Zinc finger, C3HC4 type (RING finger)	zf-C3HC4
gene:Solyc04g071780.3	93.7479	106.563	97.9144	154.374	251.136	202.194	99.4085	202.568	-1.02731	2.9e-05	0.00054353	Solyc04g071780.3	SL3.0ch04	58862146	58874921	+	2982	-	PF00067:Cytochrome P450	p450
gene:Solyc08g074705.1	59.4745	85.2504	171.35	31.4647	21.8379	6.73981	105.358	20.0142	2.39817	2.91e-05	0.000544387	Solyc08g074705.1	SL3.0ch08	58977897	58980691	-	385	-	-	-
gene:Solyc06g072430.2	373.984	311.164	302.556	175.023	172.718	84.7291	329.234	144.157	1.19207	2.91e-05	0.000544866	Solyc06g072430.2	SL3.0ch06	44824865	44826012	+	897	-	PF02179:BAG domain	-
gene:Solyc02g092810.3	267.131	279.195	334.867	183.872	161.799	116.502	293.731	154.058	0.93181	2.94e-05	0.000548716	Solyc02g092810.3	SL3.0ch02	54411401	54414621	-	868	-	PF13920:Zinc finger, C3HC4 type (RING finger)	-
gene:Solyc05g015420.3	1498.96	1349.09	1313.03	1770.87	1995.19	2178.89	1387.03	1981.65	-0.514751	2.94e-05	0.000548716	Solyc05g015420.3	SL3.0ch05	10484402	10486157	-	1569	-	PF01753:MYND finger	zf-MYND
gene:Solyc03g116710.3	100.804	105.497	100.852	48.1804	47.6464	52.9557	102.385	49.5941	1.04516	2.95e-05	0.000550006	Solyc03g116710.3	SL3.0ch03	67484641	67485631	-	883	-	PF04525:LURP-one-related	-
gene:Solyc04g007770.3	17443.2	16082.5	16849.1	7210.34	2382.32	4017.89	16791.6	4536.85	1.88797	2.95e-05	0.000550006	Solyc04g007770.3	SL3.0ch04	1456997	1458817	-	493	-	PF00407:Pathogenesis-related protein Bet v I family	-
gene:Solyc06g060820.2	98.7881	91.6442	76.3733	266.467	144.924	192.566	88.9352	201.319	-1.17926	2.97e-05	0.000553067	Solyc06g060820.2	SL3.0ch06	38964857	38968364	+	1887	-	PF05553:Cotton fibre expressed protein	-
gene:Solyc02g085700.2	2235.84	2128.06	2268.68	1604.7	1401.6	1019.64	2210.86	1341.98	0.720364	2.98e-05	0.000553727	Solyc02g085700.2	SL3.0ch02	49159800	49165606	+	2892	-	PF00348:Polyprenyl synthetase	-
gene:Solyc03g093690.3	5268.03	4783.62	4701.85	3504.38	3788.88	2937.6	4917.83	3410.29	0.528179	2.98e-05	0.000554665	Solyc03g093690.3	SL3.0ch03	56752588	56755638	+	1213	-	PF01625:Peptide methionine sulfoxide reductase	PMSR
gene:Solyc03g111260.3	2193.5	1921.33	2288.26	1532.92	1612.04	1374.92	2134.36	1506.63	0.502728	2.99e-05	0.000555243	Solyc03g111260.3	SL3.0ch03	63352602	63365696	+	3202	-	PF00753:Metallo-beta-lactamase superfamily|PF07521:RNA-metabolising metallo-beta-lactamase|PF13837:Myb/SANT-like DNA-binding domain	Lactamase_B
gene:Solyc01g088370.3	8251.83	8822.35	8707.53	10889.7	11384.5	13504.7	8593.91	11926.3	-0.472782	3e-05	0.000555865	Solyc01g088370.3	SL3.0ch01	83010362	83016964	+	3748	-	PF08662:Eukaryotic translation initiation factor eIF2A	-
gene:Solyc03g043850.3	5952.49	4764.43	5965.93	4048.13	3130.77	2511.06	5560.95	3229.99	0.783863	3.01e-05	0.000557343	Solyc03g043850.3	SL3.0ch03	7540157	7542563	+	877	-	-	-
gene:Solyc03g033790.3	43.3458	39.4283	17.6246	103.244	141.947	79.9149	33.4662	108.368	-1.69749	3.02e-05	0.000559211	Solyc03g033790.3	SL3.0ch03	5429571	5441386	+	2471	-	PF14363:Domain associated at C-terminal with AAA|PF00004:ATPase family associated with various cellular activities (AAA)	AAA
gene:Solyc01g096810.3	5196.46	5191.75	5219.82	4334.27	4121.41	4024.63	5202.68	4160.1	0.322655	3.04e-05	0.000562533	Solyc01g096810.3	SL3.0ch01	87678051	87680703	-	2172	-	PF04873:Ethylene insensitive 3	EIN3
gene:Solyc06g082530.2	2411.24	1801.98	1962.21	1373.63	1426.41	1129.4	2058.47	1309.82	0.652365	3.08e-05	0.000569681	Solyc06g082530.2	SL3.0ch06	48362602	48371114	-	2856	-	PF00067:Cytochrome P450|PF03514:GRAS domain family	GRAS
gene:Solyc04g082070.3	429.426	474.206	550.279	772.852	673.998	771.227	484.637	739.359	-0.60912	3.12e-05	0.000575237	Solyc04g082070.3	SL3.0ch04	65945516	65948324	-	2690	-	PF01416:tRNA pseudouridine synthase	-
gene:Solyc01g099830.3	5597.66	5444.31	5249.19	7353.9	7102.29	6560.73	5430.39	7005.64	-0.367462	3.13e-05	0.000576487	Solyc01g099830.3	SL3.0ch01	89837863	89839744	+	796	-	PF01776:Ribosomal L22e protein family	-
gene:Solyc07g066470.3	6580.5	6093.27	6752.18	4879.98	4723.94	3746.37	6475.32	4450.1	0.541176	3.13e-05	0.000577239	Solyc07g066470.3	SL3.0ch07	68019734	68023064	-	1510	-	PF03900:Porphobilinogen deaminase, C-terminal domain|PF01379:Porphobilinogen deaminase, dipyromethane cofactor binding domain	-
gene:Solyc05g012850.2	346.767	439.04	429.844	267.45	160.807	138.648	405.217	188.968	1.10068	3.18e-05	0.000584644	Solyc05g012850.2	SL3.0ch05	5997827	5998956	-	1056	-	-	-
gene:Solyc08g041870.3	9096.57	8692.35	9992.17	7224.11	6930.57	6128.42	9260.36	6761.03	0.453879	3.19e-05	0.000586077	Solyc08g041870.3	SL3.0ch08	25474254	25480065	+	1800	-	PF00155:Aminotransferase class I and II	Aminotran_1_2
gene:Solyc01g091220.3	1898.14	2096.1	2176.64	2760.05	2652.32	3086.83	2056.96	2833.07	-0.461882	3.2e-05	0.000588019	Solyc01g091220.3	SL3.0ch01	84773603	84775594	-	575	-	PF08069:Ribosomal S13/S15 N-terminal domain|PF00312:Ribosomal protein S15	-
gene:Solyc09g011220.3	3245.9	2964.58	2806.23	2063.89	2375.37	1980.54	3005.57	2139.93	0.49011	3.21e-05	0.000589673	Solyc09g011220.3	SL3.0ch09	4558338	4564691	+	3849	-	PF00132:Bacterial transferase hexapeptide (six repeats)|PF00483:Nucleotidyl transferase	Hexapep
gene:Solyc05g012330.3	657.244	639.378	643.298	938.042	831.827	1050.45	646.64	940.106	-0.53998	3.22e-05	0.000589673	Solyc05g012330.3	SL3.0ch05	5580628	5593928	-	2601	-	PF07168:Ureide permease	-
gene:Solyc06g067980.3	39.3137	26.6408	30.3535	78.6618	71.4696	131.908	32.1026	94.0131	-1.54968	3.25e-05	0.000595151	Solyc06g067980.3	SL3.0ch06	42252570	42253441	+	688	-	-	-
gene:Solyc09g056450.3	4883.97	6278.69	8506.81	2301.84	1185.2	719.234	6556.49	1402.09	2.22536	3.27e-05	0.000598628	Solyc09g056450.3	SL3.0ch09	49451765	49455316	-	2321	-	PF04564:U-box domain	U-box
gene:Solyc02g063010.3	2404.18	2558.58	3357.49	1952.78	1684.5	1571.34	2773.42	1736.21	0.675846	3.31e-05	0.00060583	Solyc02g063010.3	SL3.0ch02	35575343	35578098	-	2063	-	PF05687:BES1/BZR1 plant transcription factor, N-terminal	-
gene:Solyc06g069860.3	4507.97	4730.33	4676.39	6195.6	5566.69	6167.89	4638.23	5976.73	-0.365816	3.35e-05	0.000612152	Solyc06g069860.3	SL3.0ch06	43615730	43617518	+	603	-	PF01199:Ribosomal protein L34e	-
gene:Solyc05g018180.3	1138.08	1271.3	1381.57	940.009	773.261	869.436	1263.65	860.902	0.553697	3.36e-05	0.000613025	Solyc05g018180.3	SL3.0ch05	20185182	20190604	-	3242	-	PF05664:Plant family of unknown function (DUF810)	-
gene:Solyc03g095860.3	642.123	653.231	496.426	403.142	226.32	218.563	597.26	282.675	1.07914	3.37e-05	0.000615458	Solyc03g095860.3	SL3.0ch03	58966397	58968701	-	1760	-	PF00635:MSP (Major sperm protein) domain|PF12796:Ankyrin repeats (3 copies)	Motile_Sperm
gene:Solyc08g082820.3	2310.43	3256.57	3029.47	4685.29	4270.31	4209.49	2865.49	4388.37	-0.614963	3.4e-05	0.00062001	Solyc08g082820.3	SL3.0ch08	65610083	65614370	+	2421	-	PF00012:Hsp70 protein	HSP70
gene:Solyc10g050160.2	120.965	132.138	88.123	350.045	172.718	289.812	113.742	270.858	-1.25288	3.43e-05	0.000624201	Solyc10g050160.2	SL3.0ch10	47959265	47962818	-	1119	-	PF01596:O-methyltransferase	-
gene:Solyc01g099670.3	5819.43	5827.93	5990.41	7013.68	7519.2	7579.4	5879.26	7370.76	-0.326167	3.45e-05	0.000626591	Solyc01g099670.3	SL3.0ch01	89720012	89722271	-	1078	-	PF03501:Plectin/S10 domain	-
gene:Solyc11g070130.2	14867.6	13779.7	15144.4	11085.4	11384.5	9354.86	14597.2	10608.3	0.460538	3.46e-05	0.000628193	Solyc11g070130.2	SL3.0ch11	54949360	54952820	+	1070	-	PF00235:Profilin	-
gene:Solyc11g072470.2	3953.54	3745.69	4475.67	5706.92	5180.55	5793.35	4058.3	5560.27	-0.454194	3.48e-05	0.000632217	Solyc11g072470.2	SL3.0ch11	55945280	55947668	-	909	-	PF03195:Protein of unknown function DUF260	-
gene:Solyc03g112075.1	4496.88	4096.28	3758.94	2837.73	3207.2	2938.56	4117.37	2994.49	0.459399	3.49e-05	0.000632679	Solyc03g112075.1	SL3.0ch03	64087171	64091363	-	1945	-	PF02826:D-isomer specific 2-hydroxyacid dehydrogenase, NAD binding domain|PF01842:ACT domain|PF00389:D-isomer specific 2-hydroxyacid dehydrogenase, catalytic domain	2-Hacid_dh_C
gene:Solyc08g074887.1	166.327	149.188	146.872	230.086	258.085	280.184	154.129	256.118	-0.732777	3.5e-05	0.00063483	Solyc08g074887.1	SL3.0ch08	59157490	59160186	+	246	-	-	-
gene:Solyc08g007820.1	965.705	1416.22	1962.21	455.255	238.232	128.056	1448.04	273.848	2.40274	3.51e-05	0.00063597	Solyc08g007820.1	SL3.0ch08	2326932	2327666	-	735	-	PF00847:AP2 domain	AP2
gene:Solyc12g057160.1	1836.65	2788.75	3488.69	485.737	160.807	47.1787	2704.7	231.241	3.54805	3.52e-05	0.000637473	Solyc12g057160.1	SL3.0ch12	64174014	64174412	+	399	-	-	-
gene:Solyc03g123800.2	3624.92	3682.82	3578.77	2916.39	2978.89	2830.72	3628.84	2908.67	0.31914	3.53e-05	0.000638106	Solyc03g123800.2	SL3.0ch03	72028438	72029869	-	831	-	PF00069:Protein kinase domain	Pkinase
novel.481	181.448	203.535	159.601	292.032	279.923	336.028	181.528	302.661	-0.738872	3.56e-05	0.000641868	-	SL3.0ch08	52597649	52607086	-	2108	-	-	-
gene:Solyc10g050670.1	376	697.988	928.229	130.775	76.4328	21.1823	667.406	76.1301	3.13226	3.59e-05	0.000648069	Solyc10g050670.1	SL3.0ch10	50266048	50266413	+	99	-	-	-
gene:Solyc06g065900.3	1468.72	1705.01	2103.2	1240.89	937.046	1010.97	1758.98	1062.97	0.726725	3.63e-05	0.000653526	Solyc06g065900.3	SL3.0ch06	41416009	41420792	+	1076	-	-	-
gene:Solyc08g062670.3	1647.14	1564.35	1386.47	1983.26	2150.04	2311.76	1532.65	2148.35	-0.487359	3.65e-05	0.000657324	Solyc08g062670.3	SL3.0ch08	51759425	51782847	-	3870	-	PF00069:Protein kinase domain	Pkinase
gene:Solyc01g107380.3	2819.49	2793.02	2976.6	2319.54	1886	1983.43	2863.04	2062.99	0.472854	3.67e-05	0.000660088	Solyc01g107380.3	SL3.0ch01	94819907	94838385	-	3820	-	PF05542:Protein of unknown function (DUF760)	-
gene:Solyc11g068620.2	83.6675	117.219	153.726	38.3476	51.6169	50.0672	118.204	46.6773	1.34096	3.67e-05	0.000660242	Solyc11g068620.2	SL3.0ch11	53561258	53563807	-	1090	-	PF02365:No apical meristem (NAM) protein	NAM
novel.114	48.386	96.9724	175.267	35.3978	13.8969	19.2566	106.875	22.8504	2.22615	3.68e-05	0.000660729	-	SL3.0ch02	55316395	55317591	+	1147	-	-	-
gene:Solyc09g011270.3	7.0563	7.45941	0.979144	29.4982	43.6759	29.8477	5.16495	34.3406	-2.74422	3.71e-05	0.00066497	Solyc09g011270.3	SL3.0ch09	4603122	4605314	+	810	-	-	-
gene:Solyc06g062590.3	7225.65	6301.07	5941.45	4676.45	4975.08	4595.59	6489.39	4749.04	0.450454	3.72e-05	0.00066605	Solyc06g062590.3	SL3.0ch06	39620312	39624587	-	2887	-	PF02990:Endomembrane protein 70	-
gene:Solyc01g081490.3	769.136	702.25	774.503	514.252	567.786	469.861	748.63	517.3	0.533711	3.72e-05	0.000666473	Solyc01g081490.3	SL3.0ch01	80542995	80548782	+	2493	-	PF04545:Sigma-70, region 4|PF04542:Sigma-70 region 2|PF04539:Sigma-70 region 3	Sigma70_r4
gene:Solyc03g032020.3	1694.52	1515.33	1570.55	1175.99	1246.75	1092.81	1593.46	1171.85	0.443561	3.74e-05	0.00066925	Solyc03g032020.3	SL3.0ch03	4527816	4545973	-	3959	-	PF00368:Hydroxymethylglutaryl-coenzyme A reductase	-
gene:Solyc04g078840.3	84.6756	86.3161	162.538	261.551	228.306	267.667	111.177	252.508	-1.18171	3.76e-05	0.000671835	Solyc04g078840.3	SL3.0ch04	63586695	63591769	-	3479	-	PF00170:bZIP transcription factor	bZIP_1
gene:Solyc04g077615.1	13416	11441.7	11164.2	8846.51	8714.33	7049.84	12007.3	8203.56	0.549608	3.79e-05	0.000676457	Solyc04g077615.1	SL3.0ch04	62662321	62696277	+	7145	-	PF13414:TPR repeat|PF00450:Serine carboxypeptidase|PF00254:FKBP-type peptidyl-prolyl cis-trans isomerase	Peptidase_S10
gene:Solyc12g055930.2	1482.83	1816.9	3031.43	1251.71	824.878	771.227	2110.39	949.271	1.15272	3.79e-05	0.000676457	Solyc12g055930.2	SL3.0ch12	62870061	62874997	-	2404	-	PF16363:GDP-mannose 4,6 dehydratase	-
gene:Solyc06g019170.3	6719.61	6305.34	6617.06	5244.78	5010.81	5366.82	6547.33	5207.47	0.330345	3.79e-05	0.000676457	Solyc06g019170.3	SL3.0ch06	17989978	17999091	-	2666	-	PF00696:Amino acid kinase family|PF00171:Aldehyde dehydrogenase family	AA_kinase
gene:Solyc09g091430.3	288.3	245.095	392.637	608.646	503.265	543.999	308.677	551.97	-0.837503	3.81e-05	0.000679425	Solyc09g091430.3	SL3.0ch09	71178811	71183391	-	1973	-	PF00544:Pectate lyase	-
gene:Solyc05g056270.3	1985.84	1957.56	2214.82	1607.65	1380.75	1257.46	2052.74	1415.29	0.536611	3.82e-05	0.000679889	Solyc05g056270.3	SL3.0ch05	66465924	66473224	+	1812	-	PF13714:Phosphoenolpyruvate phosphomutase	-
gene:Solyc03g095470.3	946.552	1028.33	942.916	1293.99	1247.74	1369.14	972.6	1303.62	-0.422946	3.82e-05	0.000679889	Solyc03g095470.3	SL3.0ch03	58018645	58022395	+	1965	-	-	-
novel.577	0	0	0.979144	11.7993	17.8674	27.9221	0.326381	19.1963	-5.71995	3.83e-05	0.000679899	-	SL3.0ch10	64125535	64128134	-	461	-	-	-
gene:Solyc01g096660.3	2650.14	2180.28	2023.89	1483.76	1653.73	1266.12	2284.77	1467.87	0.638393	3.83e-05	0.000679899	Solyc01g096660.3	SL3.0ch01	87572005	87575486	+	1800	-	-	-
gene:Solyc05g010590.3	21.1689	15.9845	19.5829	48.1804	54.5948	64.5096	18.9121	55.7616	-1.55826	3.84e-05	0.000679899	Solyc05g010590.3	SL3.0ch05	4827059	4833229	-	3255	-	-	-
gene:Solyc02g082260.3	369.952	540.275	757.858	313.664	198.527	153.09	556.028	221.76	1.32645	3.84e-05	0.000679899	Solyc02g082260.3	SL3.0ch02	46498898	46508848	-	5063	-	-	-
gene:Solyc02g079690.1	6.04825	5.32815	3.91658	16.7156	35.7348	51.9928	5.09766	34.8144	-2.77449	3.9e-05	0.000690187	Solyc02g079690.1	SL3.0ch02	44716496	44718159	-	894	-	PF00954:S-locus glycoprotein domain|PF01453:D-mannose binding lectin|PF08276:PAN-like domain	B_lectin
gene:Solyc11g010480.2	1328.6	1189.24	1251.35	791.535	951.935	660.502	1256.4	801.324	0.649075	3.93e-05	0.000695105	Solyc11g010480.2	SL3.0ch11	3541894	3547944	+	2082	-	PF14159:CAAD domains of cyanobacterial aminoacyl-tRNA synthetase	-
gene:Solyc10g007880.3	234.874	156.648	179.183	297.932	393.083	356.247	190.235	349.087	-0.875145	3.94e-05	0.000695338	Solyc10g007880.3	SL3.0ch10	2069633	2080258	+	3720	-	PF00067:Cytochrome P450	p450
gene:Solyc05g006703.1	262.091	260.014	260.452	411.008	357.348	403.426	260.852	390.594	-0.58255	3.96e-05	0.000699125	Solyc05g006703.1	SL3.0ch05	1370620	1373145	+	2253	-	PF13041:PPR repeat family	-
gene:Solyc07g042830.3	2233.82	1952.23	2052.29	1368.72	1648.76	1393.22	2079.45	1470.23	0.500292	3.97e-05	0.000700031	Solyc07g042830.3	SL3.0ch07	56462081	56481111	-	2473	-	-	-
gene:Solyc03g097670.3	2640.06	5103.3	4707.73	7524.99	7219.42	10163.6	4150.36	8302.68	-1.00037	4e-05	0.000704244	Solyc03g097670.3	SL3.0ch03	61421535	61433676	-	7504	-	-	-
gene:Solyc02g068370.3	1089.69	1083.75	1183.79	1397.23	1595.16	1631.03	1119.08	1541.14	-0.461561	4.09e-05	0.000720165	Solyc02g068370.3	SL3.0ch02	38892072	38897266	+	2335	-	PF00059:Lectin C-type domain|PF07714:Protein tyrosine kinase	Pkinase_Tyr
gene:Solyc04g007510.3	321.566	355.921	343.68	470.988	504.258	491.044	340.389	488.763	-0.522204	4.13e-05	0.000726982	Solyc04g007510.3	SL3.0ch04	1184603	1200717	+	4513	-	PF00271:Helicase conserved C-terminal domain|PF00270:DEAD/DEAH box helicase|PF04408:Helicase associated domain (HA2)|PF07717:Oligonucleotide/oligosaccharide-binding (OB)-fold|PF00035:Double-stranded RNA binding motif	HA2
gene:Solyc11g045180.2	676.396	703.316	572.8	441.489	457.604	380.318	650.837	426.47	0.609667	4.14e-05	0.000727738	Solyc11g045180.2	SL3.0ch11	31723151	31745941	+	2216	-	PF00270:DEAD/DEAH box helicase|PF00271:Helicase conserved C-terminal domain	DEAD
gene:Solyc05g050130.3	333.662	407.071	231.078	532.934	1201.09	658.576	323.937	797.532	-1.30023	4.15e-05	0.00072893	Solyc05g050130.3	SL3.0ch05	60958466	60961616	-	2439	-	-	-
gene:Solyc02g077670.3	1679.4	1596.31	1735.04	1276.29	1139.54	932.02	1670.25	1115.95	0.581971	4.16e-05	0.00072893	Solyc02g077670.3	SL3.0ch02	43126476	43131134	-	2165	-	PF01556:DnaJ C terminal domain|PF00226:DnaJ domain	DnaJ_C
gene:Solyc04g025040.1	203.625	265.342	187.017	44.2473	86.3591	10.5911	218.661	47.0658	2.21687	4.16e-05	0.00072893	Solyc04g025040.1	SL3.0ch04	26052292	26053005	-	714	-	-	-
gene:Solyc04g005200.3	34.2734	29.8377	37.2075	82.5949	77.4254	75.1008	33.7729	78.3737	-1.21252	4.17e-05	0.000730002	Solyc04g005200.3	SL3.0ch04	129168	150400	+	6632	-	-	-
gene:Solyc03g031900.2	806.434	1122.11	882.209	2301.84	1373.8	1557.86	936.917	1744.5	-0.897013	4.2e-05	0.000733937	Solyc03g031900.2	SL3.0ch03	4390606	4401357	-	7376	-	PF13086:AAA domain|PF13087:AAA domain	-
gene:Solyc01g010135.1	253.019	295.18	212.474	395.276	402.016	443.865	253.558	413.719	-0.707637	4.2e-05	0.000733937	Solyc01g010135.1	SL3.0ch01	4805181	4809815	+	3542	-	-	-
gene:Solyc01g067090.3	1947.54	2259.14	3466.17	1355.93	1551.49	1062	2557.62	1323.14	0.950968	4.3e-05	0.000751178	Solyc01g067090.3	SL3.0ch01	75243501	75249155	-	3206	-	-	-
gene:Solyc07g049680.3	29.2332	50.0846	45.0406	13.7658	7.94107	6.73981	41.4528	9.48223	2.12843	4.31e-05	0.000751178	Solyc07g049680.3	SL3.0ch07	60162146	60168408	+	2568	-	PF05786:Condensin complex subunit 2	-
gene:Solyc01g108300.3	960.664	1007.02	934.104	662.726	757.379	694.201	967.263	704.769	0.456644	4.33e-05	0.000755252	Solyc01g108300.3	SL3.0ch01	95555658	95565930	+	2967	-	PF00249:Myb-like DNA-binding domain|PF05383:La domain|PF00076:RNA recognition motif. (a.k.a. RRM, RBD, or RNP domain)	Myb_DNA-binding
novel.607	280.236	245.095	222.266	151.424	154.851	141.536	249.199	149.27	0.739363	4.37e-05	0.000761613	-	SL3.0ch11	21525276	21553052	-	4723	-	-	-
gene:Solyc03g005230.3	2865.86	2780.23	3182.22	2277.26	2265.19	2149.04	2942.77	2230.5	0.399971	4.4e-05	0.00076482	Solyc03g005230.3	SL3.0ch03	132855	137361	+	1672	-	PF08241:Methyltransferase domain	Methyltransf_11
gene:Solyc06g060230.3	2162.25	1782.8	1832.96	2497.51	2906.43	2784.51	1926	2729.48	-0.502949	4.43e-05	0.000769764	Solyc06g060230.3	SL3.0ch06	38303221	38305529	-	2132	-	PF02365:No apical meristem (NAM) protein	NAM
gene:Solyc01g098800.3	688.493	1012.35	1352.2	596.847	445.692	320.623	1017.68	454.387	1.16347	4.48e-05	0.000778173	Solyc01g098800.3	SL3.0ch01	89092955	89098241	-	2480	-	PF01699:Sodium/calcium exchanger protein	Na_Ca_ex
gene:Solyc11g068550.1	396.161	341.002	303.535	227.136	214.409	191.603	346.899	211.049	0.716964	4.51e-05	0.000782526	Solyc11g068550.1	SL3.0ch11	53534241	53534807	-	567	-	PF03168:Late embryogenesis abundant protein	-
gene:Solyc07g052790.2	14.1126	27.7064	60.707	90.4611	155.843	168.495	34.1753	138.267	-2.01399	4.55e-05	0.000788323	Solyc07g052790.2	SL3.0ch07	61364058	61367028	+	2292	-	PF00931:NB-ARC domain	NB-ARC
gene:Solyc01g094485.1	528.214	462.484	373.054	265.484	295.805	262.853	454.584	274.714	0.726441	4.6e-05	0.000796886	Solyc01g094485.1	SL3.0ch01	85823830	85824588	+	555	-	-	-
novel.446	38.3056	21.3126	17.6246	4.91636	0.992633	0.96283	25.7476	2.29061	3.49262	4.6e-05	0.000796886	-	SL3.0ch08	50942901	50943313	+	413	-	-	-
gene:Solyc11g068750.2	112.901	77.791	133.164	214.353	193.563	259.001	107.952	222.306	-1.04034	4.61e-05	0.000797471	Solyc11g068750.2	SL3.0ch11	53676520	53682181	+	1687	-	PF02365:No apical meristem (NAM) protein	NAM
gene:Solyc01g081297.1	780.225	770.451	767.649	593.897	573.742	538.222	772.775	568.62	0.442695	4.63e-05	0.000800173	Solyc01g081297.1	SL3.0ch01	80381656	80385214	-	1860	-	PF00069:Protein kinase domain	Pkinase
gene:Solyc10g008730.3	731.839	657.494	533.634	404.125	415.913	414.017	640.989	411.352	0.639651	4.64e-05	0.000800723	Solyc10g008730.3	SL3.0ch10	2791922	2792826	-	388	-	-	-
gene:Solyc01g109250.2	39.3137	58.6097	91.0604	21.632	8.9337	4.81415	62.9946	11.7933	2.41925	4.64e-05	0.000801027	Solyc01g109250.2	SL3.0ch01	96163270	96164145	+	876	-	PF14009:Domain of unknown function (DUF4228)	-
gene:Solyc01g008935.1	54.4343	72.4629	52.8738	21.632	22.8306	20.2194	59.9237	21.5607	1.47356	4.66e-05	0.000803727	Solyc01g008935.1	SL3.0ch01	2889601	2890042	-	333	-	-	-
gene:Solyc06g035455.1	318.541	366.577	626.652	838.732	1210.02	800.112	437.257	949.621	-1.11838	4.7e-05	0.000809564	Solyc06g035455.1	SL3.0ch06	24453604	24455038	-	1114	-	PF10536:Plant mobile domain	-
gene:Solyc12g007050.1	1153.2	824.798	392.637	369.711	275.952	168.495	790.212	271.386	1.54192	4.74e-05	0.000815741	Solyc12g007050.1	SL3.0ch12	1490127	1490701	-	198	-	-	-
gene:Solyc09g072620.3	307.453	291.983	288.848	425.757	440.729	414.98	296.094	427.155	-0.528609	4.8e-05	0.000824646	Solyc09g072620.3	SL3.0ch09	65669088	65674940	-	2242	-	PF09328:Domain of unknown function (DUF1984)|PF05023:Phytochelatin synthase	-
gene:Solyc02g067750.3	350.799	207.798	240.87	363.811	792.121	815.517	266.489	657.15	-1.30194	4.84e-05	0.000830627	Solyc02g067750.3	SL3.0ch02	38430301	38432844	-	1379	-	PF00484:Carbonic anhydrase	-
gene:Solyc07g041490.2	1227.8	1077.35	947.812	733.522	778.224	660.502	1084.32	724.083	0.582575	4.85e-05	0.000832359	Solyc07g041490.2	SL3.0ch07	53429761	53431217	+	624	-	PF07876:Stress responsive A/B Barrel Domain	-
gene:Solyc02g089685.1	188.504	278.13	421.032	150.441	106.212	107.837	295.889	121.497	1.28456	4.89e-05	0.000837502	Solyc02g089685.1	SL3.0ch02	52074615	52075202	+	357	-	-	-
gene:Solyc02g092560.3	1143.12	1023.01	896.896	742.371	676.976	676.87	1021.01	698.739	0.547053	4.9e-05	0.000838548	Solyc02g092560.3	SL3.0ch02	54249813	54254265	-	2970	-	PF03000:NPH3 family|PF00651:BTB/POZ domain	BTB
gene:Solyc09g059020.3	3775.12	3385.51	3151.87	2690.23	2414.08	2410.93	3437.5	2505.08	0.456486	4.9e-05	0.000838924	Solyc09g059020.3	SL3.0ch09	53234681	53237570	-	1071	-	PF13602:Zinc-binding dehydrogenase	-
gene:Solyc01g102610.3	278.22	354.855	344.659	202.554	211.431	186.789	325.911	200.258	0.702578	4.91e-05	0.000839645	Solyc01g102610.3	SL3.0ch01	91248837	91253358	-	2841	-	PF08022:FAD-binding domain|PF08030:Ferric reductase NAD binding domain|PF01794:Ferric reductase like transmembrane component	Ferric_reduct
gene:Solyc11g007130.2	2182.41	1777.47	1427.59	1077.67	1204.06	1026.38	1795.83	1102.7	0.703582	4.91e-05	0.000839674	Solyc11g007130.2	SL3.0ch11	1581973	1588571	+	3214	-	PF07690:Major Facilitator Superfamily	MFS_1
gene:Solyc06g084270.3	3136.02	2707.77	2687.75	2124.85	2177.84	1962.25	2843.85	2088.31	0.445571	4.94e-05	0.000843384	Solyc06g084270.3	SL3.0ch06	49509055	49514712	+	1243	-	PF01926:50S ribosome-binding GTPase	-
gene:Solyc04g082440.3	1.00804	8.52504	2.93743	42.2807	20.8453	36.5876	4.15684	33.2379	-3.01532	4.99e-05	0.000851584	Solyc04g082440.3	SL3.0ch04	66176468	66179480	+	2642	-	PF00514:Armadillo/beta-catenin-like repeat|PF04564:U-box domain	U-box
gene:Solyc08g082170.3	11276	10311	8839.72	7634.13	4743.79	4565.74	10142.2	5647.89	0.844592	5e-05	0.000851877	Solyc08g082170.3	SL3.0ch08	65152597	65155766	-	1344	-	PF00295:Glycosyl hydrolases family 28	-
gene:Solyc06g035690.3	1640.08	1946.91	2222.66	1411	1148.48	1230.5	1936.55	1263.32	0.616317	5.01e-05	0.000851877	Solyc06g035690.3	SL3.0ch06	24804933	24811356	+	1700	-	PF04080:Per1-like	-
gene:Solyc06g008700.3	787.281	775.779	819.544	1113.06	1035.32	1344.11	794.201	1164.16	-0.551749	5.01e-05	0.000851877	Solyc06g008700.3	SL3.0ch06	2607373	2613010	+	1696	-	-	-
gene:Solyc07g032480.3	1732.82	1805.18	1745.81	2133.7	2462.72	2423.44	1761.27	2339.96	-0.409932	5.05e-05	0.000857498	Solyc07g032480.3	SL3.0ch07	39495869	39500859	-	2862	-	PF00134:Cyclin, N-terminal domain	-
gene:Solyc08g079700.2	4174.3	2934.75	2187.41	1038.34	536.022	299.44	3098.82	624.599	2.31074	5.09e-05	0.000863884	Solyc08g079700.2	SL3.0ch08	63296814	63299269	+	807	-	PF01428:AN1-like Zinc finger|PF01754:A20-like zinc finger	zf-A20
gene:Solyc10g005110.3	3071.5	2649.16	2736.71	2174.02	2066.66	1800.49	2819.12	2013.72	0.48548	5.15e-05	0.000873046	Solyc10g005110.3	SL3.0ch10	95333	103569	-	2352	-	PF01218:Coproporphyrinogen III oxidase	-
gene:Solyc07g007560.3	217.737	241.898	233.036	340.212	373.23	334.102	230.891	349.182	-0.596936	5.17e-05	0.000876768	Solyc07g007560.3	SL3.0ch07	2225581	2236332	-	3557	-	-	-
gene:Solyc04g083010.3	2572.52	2486.12	2317.63	1922.3	1878.06	1648.37	2458.76	1816.24	0.436988	5.21e-05	0.000881718	Solyc04g083010.3	SL3.0ch04	66549295	66554205	-	2658	-	PF03109:ABC1 family	ABC1
gene:Solyc12g056550.1	534.262	615.934	595.32	411.008	397.053	313.883	581.839	373.981	0.637797	5.22e-05	0.000883491	Solyc12g056550.1	SL3.0ch12	63454758	63455894	+	1137	-	PF05633:Protein of unknown function (DUF793)	-
gene:Solyc03g081330.1	187.496	195.01	296.681	124.876	95.2928	62.584	226.396	94.2508	1.26529	5.28e-05	0.000893291	Solyc03g081330.1	SL3.0ch03	53624700	53624978	-	279	-	-	-
gene:Solyc09g064800.2	1198.56	1364.01	1496.13	1022.6	813.959	744.268	1352.9	860.277	0.653298	5.3e-05	0.000895445	Solyc09g064800.2	SL3.0ch09	62437322	62441113	-	2769	-	PF00128:Alpha amylase, catalytic domain|PF02922:Carbohydrate-binding module 48 (Isoamylase N-terminal domain)	-
gene:Solyc12g009610.2	11064.3	11379.9	8874.97	13986.1	14831.9	16218.9	10439.7	15012.3	-0.524105	5.31e-05	0.000895727	Solyc12g009610.2	SL3.0ch12	2864168	2875553	-	2124	-	PF12068:Domain of unknown function (DUF3548)|PF00566:Rab-GTPase-TBC domain	TBC
gene:Solyc03g115590.3	1034.25	924.967	753.941	1236.96	1463.14	1526.09	904.387	1408.73	-0.639586	5.36e-05	0.000904185	Solyc03g115590.3	SL3.0ch03	66724743	66728720	-	2157	-	PF05904:Plant protein of unknown function (DUF863)	-
gene:Solyc06g060260.3	4111.8	3936.44	4466.86	3180.89	3280.65	2828.8	4171.7	3096.78	0.429986	5.38e-05	0.000906179	Solyc06g060260.3	SL3.0ch06	38342030	38352926	+	1900	-	PF00141:Peroxidase	-
gene:Solyc04g072400.3	2569.5	2525.54	2622.15	1822.99	1872.11	1308.49	2572.4	1667.86	0.625225	5.39e-05	0.000907322	Solyc04g072400.3	SL3.0ch04	59507821	59515133	+	3186	-	-	-
gene:Solyc09g083040.1	47.378	53.2815	52.8738	109.143	99.2633	101.097	51.1778	103.168	-1.01165	5.47e-05	0.000919118	Solyc09g083040.1	SL3.0ch09	69134522	69135028	-	507	-	PF01419:Jacalin-like lectin domain	-
gene:Solyc02g083610.3	52.4182	46.8877	43.0824	94.3942	92.3149	126.131	47.4628	104.28	-1.1364	5.47e-05	0.000919118	Solyc02g083610.3	SL3.0ch02	47511057	47514187	-	2336	-	PF04782:Protein of unknown function (DUF632)|PF04783:Protein of unknown function (DUF630)	-
gene:Solyc05g055440.1	4794.25	4110.14	4367.96	2915.4	3470.25	2551.5	4424.12	2979.05	0.570615	5.52e-05	0.000926429	Solyc05g055440.1	SL3.0ch05	65939246	65939689	-	444	-	PF00125:Core histone H2A/H2B/H3/H4	Histone
gene:Solyc03g112230.3	19225.4	22462.4	22302	28387.1	28723.8	36458.5	21329.9	31189.8	-0.548204	5.52e-05	0.000926429	Solyc03g112230.3	SL3.0ch03	64178943	64183247	-	3103	-	PF00569:Zinc finger, ZZ type|PF16158:Ig-like domain from next to BRCA1 gene|PF00564:PB1 domain	ZZ
gene:Solyc06g075360.3	1403.19	1789.19	2418.49	1152.4	1021.42	713.457	1870.29	962.424	0.958659	5.55e-05	0.000929646	Solyc06g075360.3	SL3.0ch06	46917663	46920952	-	861	-	PF00335:Tetraspanin family	Tetraspannin
gene:Solyc01g067720.3	707.646	716.104	697.151	929.193	936.053	1099.55	706.967	988.266	-0.483465	5.56e-05	0.000930919	Solyc01g067720.3	SL3.0ch01	76468956	76474226	-	1615	-	PF00635:MSP (Major sperm protein) domain	Motile_Sperm
gene:Solyc02g092450.3	74.5951	150.254	155.684	55.0633	18.86	14.4425	126.844	29.4553	2.10693	5.57e-05	0.000930919	Solyc02g092450.3	SL3.0ch02	54136939	54151836	+	8111	-	-	-
gene:Solyc01g058320.3	72.579	59.6753	187.017	34.4145	23.8232	21.1823	106.424	26.4733	2.00879	5.57e-05	0.000930919	Solyc01g058320.3	SL3.0ch01	66029264	66033961	+	4071	-	-	-
gene:Solyc09g090400.3	163.303	202.47	262.411	383.476	336.503	438.088	209.394	386.022	-0.882013	5.58e-05	0.000932972	Solyc09g090400.3	SL3.0ch09	70403498	70407870	+	1155	-	PF01008:Initiation factor 2 subunit family	-
gene:Solyc01g096010.3	2261.04	2243.15	2260.84	1736.46	1853.25	1648.37	2255.01	1746.02	0.369153	5.66e-05	0.000944307	Solyc01g096010.3	SL3.0ch01	86983044	86988974	-	3648	-	-	-
gene:Solyc11g011130.2	5182.35	6182.79	6290.02	8067.75	7880.52	7863.44	5885.05	7937.23	-0.431589	5.76e-05	0.000960446	Solyc11g011130.2	SL3.0ch11	4209495	4214535	-	1870	-	PF00076:RNA recognition motif. (a.k.a. RRM, RBD, or RNP domain)	RRM_1
novel.289	30.2413	13.8532	8.8123	32.448	173.711	109.763	17.6356	105.307	-2.57815	5.76e-05	0.000960446	-	SL3.0ch05	44588432	44589281	-	778	-	PF14227:gag-polypeptide of LTR copia-type	-
gene:Solyc12g098900.2	15.1206	40.494	12.7289	0	0.992633	1.92566	22.7812	0.972765	4.5398	5.79e-05	0.000963819	Solyc12g098900.2	SL3.0ch12	67243436	67245543	+	1129	-	-	-
gene:Solyc07g063450.2	403.217	388.955	364.242	541.783	523.118	575.773	385.471	546.891	-0.504975	5.79e-05	0.00096394	Solyc07g063450.2	SL3.0ch07	66061242	66065786	+	3132	-	PF04433:SWIRM domain|PF01593:Flavin containing amine oxidoreductase	Amino_oxidase
gene:Solyc03g097920.1	711.678	432.646	363.263	252.701	250.144	233.005	502.529	245.283	1.03481	5.81e-05	0.000965083	Solyc03g097920.1	SL3.0ch03	61744299	61745306	+	1008	-	PF00069:Protein kinase domain	Pkinase
gene:Solyc04g017750.3	527.206	555.193	662.881	805.3	851.679	898.321	581.76	851.767	-0.549682	5.81e-05	0.000965172	Solyc04g017750.3	SL3.0ch04	7961888	7968266	-	5825	-	PF07839:Plant calmodulin-binding domain	-
gene:Solyc07g017820.2	31.2493	37.2971	26.4369	7.86618	7.94107	4.81415	31.6611	6.8738	2.20408	5.84e-05	0.000968906	Solyc07g017820.2	SL3.0ch07	8134894	8139071	-	1095	-	-	-
gene:Solyc09g091600.3	310.477	366.577	390.679	920.343	489.368	665.316	355.911	691.676	-0.958578	5.86e-05	0.000970853	Solyc09g091600.3	SL3.0ch09	71321575	71324159	+	1190	-	PF00515:Tetratricopeptide repeat	TPR_1
gene:Solyc10g086760.2	135.078	164.107	218.349	366.761	269.996	361.061	172.511	332.606	-0.946549	5.89e-05	0.000975666	Solyc10g086760.2	SL3.0ch10	65606275	65609099	-	2646	-	PF00091:Tubulin/FtsZ family, GTPase domain|PF03953:Tubulin C-terminal domain	Tubulin
gene:Solyc03g098230.3	3625.93	3477.15	3449.53	2792.49	2725.77	2341.6	3517.54	2619.96	0.425081	5.94e-05	0.000982418	Solyc03g098230.3	SL3.0ch03	62019648	62030450	+	1801	-	PF00291:Pyridoxal-phosphate dependent enzyme	PALP
gene:Solyc06g061200.1	99.7962	106.563	95.9562	51.1302	51.6169	47.1787	100.772	49.9753	1.01154	5.95e-05	0.000983513	Solyc06g061200.1	SL3.0ch06	39320095	39321006	-	912	-	-	-
gene:Solyc01g096320.3	1076.59	1025.14	845.981	1445.41	1325.17	1642.59	982.569	1471.06	-0.582501	5.96e-05	0.000983513	Solyc01g096320.3	SL3.0ch01	87265672	87266918	-	1157	-	PF02183:Homeobox associated leucine zipper|PF00046:Homeobox domain	HALZ
gene:Solyc06g034310.3	5.04021	3.19689	0.979144	20.6487	21.8379	31.7734	3.07208	24.7534	-3.01726	5.96e-05	0.000983513	Solyc06g034310.3	SL3.0ch10	8929966	8931370	-	1133	-	PF12776:Myb/SANT-like DNA-binding domain	-
gene:Solyc09g007270.3	17501.6	14652.4	14433.6	11357.8	11682.3	9642.75	15529.2	10894.3	0.511428	5.97e-05	0.000985383	Solyc09g007270.3	SL3.0ch09	865196	869351	+	1245	-	PF00141:Peroxidase	-
gene:Solyc02g090690.2	138.102	157.713	154.705	211.404	287.864	311.957	150.173	270.408	-0.848846	6e-05	0.000989493	Solyc02g090690.2	SL3.0ch02	52861011	52865621	-	3099	-	-	-
gene:Solyc09g075060.3	464.708	484.862	514.051	720.739	634.293	705.755	487.873	686.929	-0.49357	6.04e-05	0.000994624	Solyc09g075060.3	SL3.0ch09	67305954	67316000	-	3255	-	PF00232:Glycosyl hydrolase family 1	Glyco_hydro_1
gene:Solyc06g076670.3	6403.08	5797.03	4840.89	3803.3	4211.74	3307.32	5680.33	3774.12	0.589835	6.04e-05	0.000994624	Solyc06g076670.3	SL3.0ch06	47754957	47763708	+	7093	-	-	-
gene:Solyc01g006370.3	2513.05	2838.84	2617.25	3737.42	3258.81	3699.19	2656.38	3565.14	-0.424622	6.09e-05	0.00100141	Solyc01g006370.3	SL3.0ch01	983202	1005282	-	6437	-	PF02364:1,3-beta-glucan synthase component|PF04652:Vta1 like|PF14288:1,3-beta-glucan synthase subunit FKS1, domain-1	DUF605
gene:Solyc05g052810.3	1208.64	1351.22	1357.09	1749.24	1676.56	1725.39	1305.65	1717.06	-0.395231	6.1e-05	0.00100141	Solyc05g052810.3	SL3.0ch05	63839394	63840074	-	407	-	PF01247:Ribosomal protein L35Ae	-
gene:Solyc09g072900.3	376	678.807	495.447	207.471	317.643	223.377	516.751	249.497	1.05026	6.12e-05	0.00100398	Solyc09g072900.3	SL3.0ch09	66013070	66018311	+	1072	-	PF01738:Dienelactone hydrolase family	-
gene:Solyc11g020300.2	4822.47	4703.69	5283.46	3738.4	3937.78	3363.17	4936.54	3679.78	0.423977	6.13e-05	0.00100542	Solyc11g020300.2	SL3.0ch11	10749231	10762653	-	1957	-	-	-
gene:Solyc07g008800.3	1089.69	1097.6	1123.08	1396.25	1394.65	1454.84	1103.46	1415.24	-0.359003	6.19e-05	0.00101468	Solyc07g008800.3	SL3.0ch07	3769793	3771432	-	464	-	-	-
gene:Solyc07g065660.3	2539.26	2547.92	2693.63	3286.1	3201.24	3229.33	2593.6	3238.89	-0.320459	6.23e-05	0.00102046	Solyc07g065660.3	SL3.0ch07	67468583	67482060	-	6939	-	PF01105:emp24/gp25L/p24 family/GOLD|PF03552:Cellulose synthase	-
gene:Solyc06g075310.3	249.994	268.539	230.099	368.727	406.98	358.173	249.544	377.96	-0.599546	6.25e-05	0.00102319	Solyc06g075310.3	SL3.0ch06	46890044	46892851	+	2077	-	-	-
gene:Solyc10g008655.1	130.037	114.022	130.226	315.631	193.563	222.414	124.762	243.869	-0.966394	6.28e-05	0.00102726	Solyc10g008655.1	SL3.0ch10	2735902	2737251	+	372	-	-	-
gene:Solyc03g111973.1	14537	14714.2	14213.3	11816	12057.5	10982	14488.2	11618.5	0.318451	6.35e-05	0.00103698	Solyc03g111973.1	SL3.0ch03	64027118	64030651	-	3296	-	-	-
novel.667	17.1367	31.9689	40.1449	5.89964	0	2.88849	29.7502	2.92938	3.34224	6.39e-05	0.00104254	-	SL3.0ch12	61308463	61310633	-	937	-	-	-
gene:Solyc12g096140.2	859.86	904.72	1016.35	657.81	670.027	681.684	926.977	669.84	0.468914	6.42e-05	0.00104664	Solyc12g096140.2	SL3.0ch12	66160262	66163437	-	1336	-	PF13041:PPR repeat family|PF01535:PPR repeat|PF12854:PPR repeat	PPR
gene:Solyc10g047643.1	6275.06	6325.58	6157.84	7409.94	7793.16	7780.63	6252.83	7661.25	-0.293095	6.44e-05	0.00104857	Solyc10g047643.1	SL3.0ch10	41478191	41480693	+	2271	-	PF06747:CHCH domain	-
gene:Solyc10g055760.2	3254.97	4829.44	4962.3	3002.92	1548.51	1467.35	4348.9	2006.26	1.11615	6.45e-05	0.00104959	Solyc10g055760.2	SL3.0ch10	57343055	57344528	+	1314	-	PF02365:No apical meristem (NAM) protein	NAM
gene:Solyc01g097460.3	3186.42	2708.83	2672.09	1989.16	2076.59	1504.9	2855.78	1856.88	0.621085	6.48e-05	0.0010546	Solyc01g097460.3	SL3.0ch01	88188034	88189222	+	1189	-	PF06026:Ribose 5-phosphate isomerase A (phosphoriboisomerase A)	Rib_5-P_isom_A
gene:Solyc04g054820.3	836.675	1067.76	1188.68	728.605	588.631	600.806	1031.04	639.348	0.689496	6.54e-05	0.00106239	Solyc04g054820.3	SL3.0ch04	53229672	53235258	+	1916	-	PF00300:Histidine phosphatase superfamily (branch 1)	-
gene:Solyc05g018615.1	2833.61	2765.31	2706.36	2111.09	2290	2035.42	2768.42	2145.51	0.367792	6.62e-05	0.00107536	Solyc05g018615.1	SL3.0ch05	22628867	22650214	-	1628	-	PF00415:Regulator of chromosome condensation (RCC1) repeat	-
gene:Solyc02g071320.3	2574.54	2677.93	3042.2	2105.19	2006.11	2098.01	2764.89	2069.77	0.41784	6.63e-05	0.00107536	Solyc02g071320.3	SL3.0ch02	41359573	41365282	-	2401	-	-	-
gene:Solyc06g061020.3	3972.69	2340.12	1625.38	1233.02	1263.62	1219.91	2646.07	1238.85	1.09483	6.67e-05	0.00108193	Solyc06g061020.3	SL3.0ch06	39131804	39133930	-	1888	-	PF13920:Zinc finger, C3HC4 type (RING finger)	-
gene:Solyc10g052500.2	103.828	122.547	121.414	188.788	209.446	189.678	115.93	195.971	-0.757528	6.7e-05	0.00108599	Solyc10g052500.2	SL3.0ch10	52789874	52795570	+	2278	-	PF05368:NmrA-like family	NmrA
gene:Solyc05g052260.3	1908.22	1835.02	1929.89	1449.34	996.604	1267.08	1891.04	1237.68	0.61153	6.71e-05	0.00108625	Solyc05g052260.3	SL3.0ch05	63371125	63378666	+	1610	-	PF01661:Macro domain	A1pp
gene:Solyc05g055070.3	2929.37	2990.16	2813.08	2329.37	2369.42	2233.77	2910.87	2310.85	0.33298	6.74e-05	0.00109034	Solyc05g055070.3	SL3.0ch05	65707823	65712295	-	3395	-	PF00072:Response regulator receiver domain|PF01590:GAF domain	Response_reg
gene:Solyc01g106360.3	3714.64	3856.52	3492.61	2988.17	2791.28	2571.72	3687.92	2783.72	0.405755	6.77e-05	0.00109386	Solyc01g106360.3	SL3.0ch01	94184744	94193215	+	2916	-	PF01425:Amidase	Amidase
gene:Solyc04g077980.1	5908.14	2544.73	1596.98	626.345	152.866	135.759	3349.95	304.99	3.45732	6.78e-05	0.00109465	Solyc04g077980.1	SL3.0ch04	62935909	62936691	+	783	-	PF13912:C2H2-type zinc finger	-
gene:Solyc07g064820.1	82.6595	136.401	315.285	65.8793	16.8748	24.0708	178.115	35.6083	2.32302	6.82e-05	0.00109974	Solyc07g064820.1	SL3.0ch07	66936441	66937913	-	1473	-	PF00069:Protein kinase domain	Pkinase
gene:Solyc12g100170.1	71.571	145.991	47.9781	158.307	595.58	291.738	88.5135	348.541	-1.97879	6.83e-05	0.00110041	Solyc12g100170.1	SL3.0ch12	67975774	67976894	+	951	-	PF03171:2OG-Fe(II) oxygenase superfamily	2OG-FeII_Oxy
gene:Solyc03g044200.3	2003.99	1666.65	1755.61	1414.93	1129.62	1118.81	1808.75	1221.12	0.566881	6.98e-05	0.00112352	Solyc03g044200.3	SL3.0ch03	8468021	8471944	+	1517	-	PF08240:Alcohol dehydrogenase GroES-like domain|PF00107:Zinc-binding dehydrogenase	ADH_zinc_N
gene:Solyc12g098740.2	5801.28	6200.9	7183	4897.68	4449.97	4642.77	6395.06	4663.47	0.455592	6.98e-05	0.00112382	Solyc12g098740.2	SL3.0ch12	67126329	67136428	+	4288	-	PF01417:ENTH domain	-
gene:Solyc02g078160.3	2257.01	1940.51	1176.93	1098.32	801.055	875.213	1791.48	924.861	0.953748	7e-05	0.00112552	Solyc02g078160.3	SL3.0ch02	43502292	43504151	+	1193	-	PF04720:PDDEXK-like family of unknown function	-
gene:Solyc10g017970.1	25739.4	18410.9	10714.8	37970.1	33964.9	41499.9	18288.3	37811.6	-1.04791	7.01e-05	0.00112605	Solyc10g017970.1	SL3.0ch10	6216085	6216267	-	183	-	-	-
gene:Solyc12g006450.2	905.222	972.921	838.148	1285.14	1300.35	1153.47	905.43	1246.32	-0.461267	7.01e-05	0.00112605	Solyc12g006450.2	SL3.0ch12	921556	927571	-	2325	-	PF00202:Aminotransferase class-III	Aminotran_3
gene:Solyc04g054190.3	1246.95	1270.23	1037.89	799.401	893.37	763.525	1185.02	818.765	0.53325	7.02e-05	0.00112629	Solyc04g054190.3	SL3.0ch04	51841050	51856019	+	3777	-	PF03109:ABC1 family	ABC1
gene:Solyc04g048900.3	1717.7	2113.15	1671.4	2410	3051.35	2736.36	1834.08	2732.57	-0.575384	7.06e-05	0.00113143	Solyc04g048900.3	SL3.0ch04	38504741	38508764	+	2078	-	PF00262:Calreticulin family	-
gene:Solyc12g094630.2	1090.7	938.82	917.458	702.057	731.571	647.985	982.327	693.871	0.501674	7.08e-05	0.0011338	Solyc12g094630.2	SL3.0ch12	65787262	65791529	+	833	-	-	-
gene:Solyc03g096960.3	1667.3	1631.48	1839.81	2217.28	2179.82	2312.72	1712.86	2236.61	-0.38473	7.09e-05	0.00113474	Solyc03g096960.3	SL3.0ch03	60771146	60773174	+	740	-	-	-
gene:Solyc06g065690.3	80.6434	96.9724	116.518	183.872	165.77	193.529	98.0446	181.057	-0.884321	7.11e-05	0.00113716	Solyc06g065690.3	SL3.0ch06	41229049	41233402	-	2856	-	PF01603:Protein phosphatase 2A regulatory B subunit (B56 family)	-
gene:Solyc08g078340.3	445.555	376.168	474.885	648.96	596.573	690.349	432.202	645.294	-0.577626	7.14e-05	0.00114074	Solyc08g078340.3	SL3.0ch08	62276771	62280750	+	2565	-	PF00249:Myb-like DNA-binding domain	Myb_DNA-binding
gene:Solyc09g018220.2	568.536	607.409	624.694	461.155	383.156	395.723	600.213	413.345	0.538176	7.15e-05	0.00114104	Solyc09g018220.2	SL3.0ch09	13619029	13621615	-	2587	-	-	-
gene:Solyc03g113590.3	2765.06	2699.24	2362.68	1939.01	2031.92	1891.96	2608.99	1954.3	0.416763	7.17e-05	0.00114326	Solyc03g113590.3	SL3.0ch03	65152594	65159555	-	1251	-	PF01812:5-formyltetrahydrofolate cyclo-ligase family	-
gene:Solyc06g052070.3	868.932	905.786	729.463	477.871	578.705	594.066	834.727	550.214	0.600949	7.25e-05	0.0011561	Solyc06g052070.3	SL3.0ch06	35811578	35816722	-	3612	-	PF00400:WD domain, G-beta repeat	WD40
gene:Solyc01g090940.3	1272.15	1297.94	1369.82	1040.3	1002.56	933.946	1313.3	992.269	0.404575	7.26e-05	0.0011561	Solyc01g090940.3	SL3.0ch01	84505314	84516166	+	2133	-	PF01148:Cytidylyltransferase family	-
gene:Solyc03g093540.1	454.627	192.879	79.3107	37.3644	15.8821	7.70264	242.272	20.3164	3.5763	7.32e-05	0.00116416	Solyc03g093540.1	SL3.0ch03	56335555	56336241	-	687	-	PF00847:AP2 domain	AP2
gene:Solyc12g049617.1	35.2815	3.19689	10.7706	0	0	0	16.4163	0	6.51071	7.33e-05	0.00116458	Solyc12g049617.1	SL3.0ch12	62338793	62349020	+	486	-	-	-
gene:Solyc04g010240.3	1068.52	1157.27	1036.91	1425.75	1504.83	1386.48	1087.57	1439.02	-0.404213	7.33e-05	0.00116458	Solyc04g010240.3	SL3.0ch04	3561709	3565221	-	1067	-	PF00831:Ribosomal L29 protein	-
gene:Solyc09g090970.3	6785.13	6773.15	4427.69	9956.62	11693.2	8748.28	5995.32	10132.7	-0.757148	7.35e-05	0.00116624	Solyc09g090970.3	SL3.0ch09	70821547	70832461	-	1491	-	PF00407:Pathogenesis-related protein Bet v I family	-
gene:Solyc10g084080.2	115.925	145.991	124.351	347.095	195.549	244.559	128.756	262.401	-1.02781	7.39e-05	0.00117131	Solyc10g084080.2	SL3.0ch10	63872275	63875807	+	2725	-	-	-
gene:Solyc03g120140.3	3120.9	3148.94	3150.89	3829.85	3839.51	3825.33	3140.24	3831.56	-0.287057	7.4e-05	0.00117285	Solyc03g120140.3	SL3.0ch03	70103994	70112084	+	2914	-	PF04783:Protein of unknown function (DUF630)|PF04782:Protein of unknown function (DUF632)	-
gene:Solyc02g083470.3	1195.54	1348.02	1465.78	1798.41	1788.73	2012.32	1336.45	1866.48	-0.481891	7.43e-05	0.00117624	Solyc02g083470.3	SL3.0ch02	47416276	47422957	-	4684	-	PF08159:NUC153 domain	-
gene:Solyc06g083150.3	1227.8	1444.99	1657.69	1028.5	976.751	854.031	1443.49	953.095	0.599031	7.45e-05	0.00117866	Solyc06g083150.3	SL3.0ch06	48732281	48737127	+	1495	-	PF04564:U-box domain|PF13414:TPR repeat	U-box
gene:Solyc10g083540.2	7.0563	26.6408	54.8321	0.983273	1.98527	2.88849	29.5097	1.95234	3.91641	7.46e-05	0.00117866	Solyc10g083540.2	SL3.0ch10	63452102	63455329	-	2011	-	PF00291:Pyridoxal-phosphate dependent enzyme|PF00585:C-terminal regulatory domain of Threonine dehydratase	PALP
gene:Solyc03g093120.3	3137.03	5874.82	10680.5	916.41	249.151	84.7291	6564.12	416.763	3.97731	7.5e-05	0.00118397	Solyc03g093120.3	SL3.0ch03	55712198	55720653	-	3960	-	PF06955:Xyloglucan endo-transglycosylase (XET) C-terminus|PF00722:Glycosyl hydrolases family 16	-
novel.45	120.965	121.482	127.289	176.989	232.276	269.593	123.245	226.286	-0.876663	7.51e-05	0.0011856	-	SL3.0ch01	75068266	75070143	+	1878	-	-	-
gene:Solyc10g006760.3	811.474	905.786	831.294	1084.55	1153.44	1165.02	849.518	1134.34	-0.417461	7.61e-05	0.00120092	Solyc10g006760.3	SL3.0ch10	1204299	1207527	-	1429	-	PF00582:Universal stress protein family	Usp
gene:Solyc01g067300.3	161.287	287.72	375.991	542.767	541.978	800.112	274.999	628.285	-1.19186	7.65e-05	0.00120496	Solyc01g067300.3	SL3.0ch01	75531346	75539137	-	4279	-	-	-
gene:Solyc06g009400.3	2548.33	2221.84	2614.32	1831.84	1908.83	1773.53	2461.5	1838.07	0.421557	7.66e-05	0.0012061	Solyc06g009400.3	SL3.0ch06	3327651	3332259	+	1899	-	PF00543:Nitrogen regulatory protein P-II	-
gene:Solyc02g091180.1	2880.98	1714.6	1234.7	288.099	44.6685	27.9221	1943.43	120.23	4.01478	7.74e-05	0.00121843	Solyc02g091180.1	SL3.0ch02	53203500	53204000	+	501	-	PF14009:Domain of unknown function (DUF4228)	-
gene:Solyc08g065220.3	3799.31	3627.41	3753.06	3094.36	2828.01	2670.89	3726.59	2864.42	0.379679	7.76e-05	0.0012207	Solyc08g065220.3	SL3.0ch08	53147737	53155031	+	3802	-	PF02347:Glycine cleavage system P-protein	-
gene:Solyc07g051860.1	105.844	99.1036	122.393	273.35	183.637	182.938	109.114	213.308	-0.966166	7.78e-05	0.00122155	Solyc07g051860.1	SL3.0ch07	60524179	60525159	-	981	-	PF00069:Protein kinase domain	Pkinase
gene:Solyc02g082970.1	266.123	277.064	293.743	399.209	397.053	411.129	278.977	402.464	-0.528521	7.8e-05	0.00122454	Solyc02g082970.1	SL3.0ch02	47124047	47125456	+	1410	-	PF13041:PPR repeat family|PF12854:PPR repeat	-
gene:Solyc06g034040.1	16.1287	11.7219	6.85401	0	0	0	11.5682	0	6.00392	7.83e-05	0.00122792	Solyc06g034040.1	SL3.0ch06	23657574	23658017	-	444	-	PF01277:Oleosin	-
gene:Solyc04g064763.1	43.3458	42.6252	51.8947	8.84946	10.919	19.2566	45.9552	13.0083	1.81911	7.84e-05	0.00122792	Solyc04g064763.1	SL3.0ch04	55922768	55925367	-	2500	-	-	-
gene:Solyc04g054980.3	2911.23	2908.11	3445.61	2367.72	2287.03	2184.66	3088.31	2279.8	0.438049	7.86e-05	0.00123001	Solyc04g054980.3	SL3.0ch04	53457374	53458069	+	624	-	PF01477:PLAT/LH2 domain	-
gene:Solyc06g083490.3	1310.46	733.154	3291.88	186.822	10.919	50.0672	1778.5	82.6027	4.42833	7.86e-05	0.00123001	Solyc06g083490.3	SL3.0ch06	48936891	48941319	-	1078	-	PF00106:short chain dehydrogenase	adh_short
gene:Solyc10g081980.2	8491.75	8984.33	8005.49	2647.95	973.773	566.144	8493.85	1395.96	2.60517	7.87e-05	0.00123012	Solyc10g081980.2	SL3.0ch10	63017952	63023487	+	1124	-	PF03168:Late embryogenesis abundant protein	-
gene:Solyc06g065310.3	873.973	592.491	511.113	396.259	360.326	287.886	659.192	348.157	0.921082	7.9e-05	0.00123346	Solyc06g065310.3	SL3.0ch06	40842837	40847506	-	1210	-	-	-
gene:Solyc10g006700.1	8878.84	4122.92	2080.68	1120.93	648.189	427.497	5027.48	732.206	2.77952	7.9e-05	0.00123367	Solyc10g006700.1	SL3.0ch10	1165573	1165941	-	369	-	PF13833:EF-hand domain pair	-
gene:Solyc04g077920.3	4586.59	6073.03	6928.43	4073.7	3506.97	2766.21	5862.68	3448.96	0.76543	7.92e-05	0.00123461	Solyc04g077920.3	SL3.0ch04	62863781	62869071	+	2084	-	PF04836:Interferon-related protein conserved region|PF05004:Interferon-related developmental regulator (IFRD)	-
gene:Solyc03g117810.3	659.26	673.478	710.859	892.812	1095.87	921.429	681.199	970.036	-0.509757	7.94e-05	0.00123727	Solyc03g117810.3	SL3.0ch03	68317822	68321266	-	2400	-	PF00005:ABC transporter	ABC_tran
gene:Solyc09g097870.3	547.367	776.845	1213.16	460.172	382.164	358.173	845.791	400.169	1.07991	8e-05	0.00124542	Solyc09g097870.3	SL3.0ch09	72361083	72364671	-	2642	-	PF00010:Helix-loop-helix DNA-binding domain	HLH
gene:Solyc09g090760.3	1062.48	1381.06	2039.56	899.695	748.445	717.309	1494.36	788.483	0.922523	8.02e-05	0.00124687	Solyc09g090760.3	SL3.0ch09	70660104	70673082	+	3710	-	PF03092:BT1 family|PF13242:HAD-hyrolase-like	-
gene:Solyc02g078010.3	2476.76	2423.24	2513.46	1988.18	1883.03	1644.51	2471.16	1838.57	0.426711	8.02e-05	0.00124687	Solyc02g078010.3	SL3.0ch02	43364239	43382092	-	2715	-	PF00400:WD domain, G-beta repeat|PF00333:Ribosomal protein S5, N-terminal domain|PF03719:Ribosomal protein S5, C-terminal domain	WD40
gene:Solyc01g087200.3	184.472	220.585	123.372	323.497	306.724	441.939	176.143	357.387	-1.02218	8.05e-05	0.0012511	Solyc01g087200.3	SL3.0ch01	82004143	82007408	-	2895	-	PF00931:NB-ARC domain	NB-ARC
gene:Solyc06g074760.2	613.898	441.171	290.806	218.287	234.261	155.016	448.625	202.521	1.14751	8.15e-05	0.00126428	Solyc06g074760.2	SL3.0ch06	46440588	46446665	-	4586	-	-	-
gene:Solyc08g007805.1	162.295	254.686	315.285	135.692	63.5285	54.8813	244.088	84.7005	1.52732	8.15e-05	0.00126428	Solyc08g007805.1	SL3.0ch08	2325216	2326730	+	262	-	-	-
gene:Solyc03g095985.1	830.627	771.516	698.13	561.449	549.919	474.675	766.758	528.681	0.536397	8.17e-05	0.00126581	Solyc03g095985.1	SL3.0ch03	59212029	59220473	-	1098	-	-	-
gene:Solyc03g097740.1	827.603	719.301	772.545	580.131	539	457.344	773.149	525.492	0.557434	8.18e-05	0.00126581	Solyc03g097740.1	SL3.0ch03	61518263	61519927	-	1665	-	-	-
gene:Solyc09g082460.3	904.214	809.879	1133.85	1709.91	1298.36	1536.68	949.314	1514.98	-0.674036	8.18e-05	0.00126581	Solyc09g082460.3	SL3.0ch09	68599474	68604207	-	1349	-	PF02574:Homocysteine S-methyltransferase	-
gene:Solyc11g062130.2	30741.3	28968.1	30852.8	25052.8	24885.3	24147.8	30187.4	24695.3	0.289724	8.19e-05	0.00126581	Solyc11g062130.2	SL3.0ch11	49293548	49297009	+	1618	-	PF00153:Mitochondrial carrier protein	Mito_carr
gene:Solyc12g057120.2	2348.74	2359.31	2322.53	1760.06	1692.44	1944.92	2343.53	1799.14	0.381267	8.24e-05	0.00127295	Solyc12g057120.2	SL3.0ch12	64142644	64148469	+	1654	-	PF00244:14-3-3 protein|PF02297:Cytochrome oxidase c subunit VIb	-
gene:Solyc06g005230.2	1055.42	1195.64	1476.55	895.762	707.747	747.156	1242.54	783.555	0.665327	8.27e-05	0.00127713	Solyc06g005230.2	SL3.0ch06	247456	249951	-	2496	-	PF07714:Protein tyrosine kinase|PF12819:Carbohydrate-binding protein of the ER	Pkinase_Tyr
gene:Solyc06g075390.3	2761.03	2408.32	2219.72	1752.19	1672.59	1879.45	2463.02	1768.07	0.478177	8.31e-05	0.00128139	Solyc06g075390.3	SL3.0ch06	46934156	46940963	-	1489	-	PF01138:3' exoribonuclease family, domain 1	RNase_PH
novel.409	237.898	251.489	250.661	162.24	152.866	161.756	246.683	158.954	0.633868	8.33e-05	0.0012834	-	SL3.0ch07	47392893	47395621	-	2729	-	-	-
gene:Solyc04g018110.1	12498.7	9041.87	6289.04	4635.15	5551.8	4876.74	9276.55	5021.23	0.88554	8.35e-05	0.00128619	Solyc04g018110.1	SL3.0ch04	9603463	9604191	+	729	-	PF13499:EF-hand domain pair	-
gene:Solyc12g087790.1	6904.08	8698.74	9513.37	1824.95	442.714	286.923	8372.06	851.531	3.29746	8.39e-05	0.00129072	Solyc12g087790.1	SL3.0ch12	64276147	64276372	-	156	-	-	-
gene:Solyc08g076010.3	171.367	218.454	479.781	125.859	81.3959	42.3645	289.867	83.2065	1.80136	8.39e-05	0.00129072	Solyc08g076010.3	SL3.0ch08	60184335	60190794	-	4824	-	-	-
gene:Solyc12g019460.2	706.638	829.06	885.147	1104.22	1122.67	1193.91	806.948	1140.26	-0.498799	8.41e-05	0.00129231	Solyc12g019460.2	SL3.0ch12	10385402	10396340	+	1516	-	PF00069:Protein kinase domain	Pkinase
gene:Solyc02g082020.3	1070.54	1085.88	1020.27	1356.92	1346.01	1370.11	1058.9	1357.68	-0.358784	8.45e-05	0.00129592	Solyc02g082020.3	SL3.0ch02	46308505	46311352	-	1661	-	-	-
gene:Solyc05g056255.1	3126.95	3073.28	3108.78	2440.48	2593.75	2379.15	3103	2471.13	0.32856	8.45e-05	0.00129592	Solyc05g056255.1	SL3.0ch05	66458256	66464826	-	1385	-	PF01409:tRNA synthetases class II core domain (F)|PF03147:Ferredoxin-fold anticodon binding domain	tRNA-synt_2d
gene:Solyc10g047647.1	18.1448	20.247	23.4995	57.0298	57.5727	51.03	20.6304	55.2109	-1.41887	8.46e-05	0.00129592	Solyc10g047647.1	SL3.0ch10	41493201	41505950	+	3612	-	PF07727:Reverse transcriptase (RNA-dependent DNA polymerase)	RVT_2
gene:Solyc11g020890.2	1809.44	1716.73	1950.46	2995.05	2768.45	2237.62	1825.54	2667.04	-0.546767	8.46e-05	0.00129592	Solyc11g020890.2	SL3.0ch11	12898001	12900124	+	877	-	-	-
gene:Solyc02g091733.1	126.005	177.96	196.808	77.6786	95.2928	71.2495	166.925	81.4069	1.03652	8.51e-05	0.0013031	Solyc02g091733.1	SL3.0ch02	53615156	53615579	+	255	-	-	-
gene:Solyc01g098850.3	13.1046	39.4283	12.7289	1.96655	0.992633	0.96283	21.7539	1.30734	4.0545	8.52e-05	0.00130366	Solyc01g098850.3	SL3.0ch01	89120898	89122868	-	1406	-	PF00106:short chain dehydrogenase	adh_short
gene:Solyc06g071210.3	4139.02	3972.67	4225.01	3150.41	3384.88	2887.53	4112.23	3140.94	0.388824	8.54e-05	0.00130574	Solyc06g071210.3	SL3.0ch06	43947381	43951455	+	2028	-	PF00069:Protein kinase domain	Pkinase
gene:Solyc10g009110.1	2973.72	2651.29	4068.35	1117	389.112	283.072	3231.12	596.394	2.43772	8.58e-05	0.00131004	Solyc10g009110.1	SL3.0ch10	3118987	3119655	+	669	-	PF00847:AP2 domain	AP2
gene:Solyc02g031970.1	2153.18	1916	1895.62	1371.67	1540.57	1523.2	1988.27	1478.48	0.427414	8.6e-05	0.00131149	Solyc02g031970.1	SL3.0ch02	27708463	27709110	-	648	-	PF00542:Ribosomal protein L7/L12 C-terminal domain|PF16320:Ribosomal protein L7/L12 dimerisation domain	-
gene:Solyc08g077760.3	53.4262	94.8411	82.2481	31.4647	28.7864	26.9593	76.8385	29.0701	1.40165	8.64e-05	0.00131786	Solyc08g077760.3	SL3.0ch08	61779494	61780783	-	819	-	-	-
gene:Solyc10g076760.2	170.359	191.813	174.288	96.3607	27.7937	60.6583	178.82	61.6043	1.53696	8.66e-05	0.00131918	Solyc10g076760.2	SL3.0ch10	59817212	59820081	+	2090	-	PF00069:Protein kinase domain	Pkinase
novel.79	23.185	41.5596	106.727	4.91636	5.9558	14.4425	57.1571	8.43821	2.75861	8.67e-05	0.00131954	-	SL3.0ch01	70697803	70700279	-	2477	-	-	-
gene:Solyc04g009030.3	427.41	402.808	295.702	211.404	236.247	220.488	375.307	222.713	0.752428	8.71e-05	0.0013249	Solyc04g009030.3	SL3.0ch04	2597623	2600795	+	1487	-	PF02800:Glyceraldehyde 3-phosphate dehydrogenase, C-terminal domain|PF00044:Glyceraldehyde 3-phosphate dehydrogenase, NAD binding domain	-
gene:Solyc10g084170.1	132.054	134.269	105.748	67.8458	62.5359	41.4017	124.024	57.2611	1.11521	8.74e-05	0.00132852	Solyc10g084170.1	SL3.0ch10	63956434	63956946	+	513	-	PF02179:BAG domain	-
gene:Solyc07g043320.3	17060.1	18672	20010.8	14688.1	13883	14463.6	18581	14344.9	0.373291	8.78e-05	0.00133321	Solyc07g043320.3	SL3.0ch07	57138913	57148323	+	5064	-	-	-
gene:Solyc03g094080.3	8981.66	7552.12	6942.13	5745.26	5484.3	4409.76	7825.3	5213.11	0.586019	8.84e-05	0.0013414	Solyc03g094080.3	SL3.0ch03	57218455	57232621	-	1365	-	PF00076:RNA recognition motif. (a.k.a. RRM, RBD, or RNP domain)	RRM_1
gene:Solyc06g048520.3	1611.86	1637.87	1358.07	1970.48	2182.8	2353.16	1535.94	2168.81	-0.498011	8.94e-05	0.00135534	Solyc06g048520.3	SL3.0ch06	31260493	31268703	-	1972	-	PF13639:Ring finger domain	-
gene:Solyc11g008720.2	2892.07	2512.76	2341.13	3233	3985.42	4175.8	2581.99	3798.07	-0.556814	8.94e-05	0.00135534	Solyc11g008720.2	SL3.0ch11	2887858	2901417	+	2785	-	PF00232:Glycosyl hydrolase family 1|PF03719:Ribosomal protein S5, C-terminal domain|PF00333:Ribosomal protein S5, N-terminal domain	Glyco_hydro_1
gene:Solyc12g096710.2	1057.44	1146.62	921.375	755.154	705.762	752.933	1041.81	737.95	0.497083	9e-05	0.00136195	Solyc12g096710.2	SL3.0ch12	66499421	66503591	+	2581	-	PF07714:Protein tyrosine kinase	Pkinase_Tyr
gene:Solyc05g013060.3	718.734	784.304	816.606	594.88	531.059	479.49	773.215	535.143	0.531121	9.04e-05	0.00136799	Solyc05g013060.3	SL3.0ch05	6160919	6164605	+	1063	-	-	-
gene:Solyc01g007930.3	828.611	847.176	603.153	378.56	457.604	518.966	759.647	451.71	0.749509	9.05e-05	0.00136839	Solyc01g007930.3	SL3.0ch01	2041631	2056135	-	1615	-	PF00646:F-box domain	F-box
gene:Solyc10g008230.2	719.742	929.23	424.949	1154.36	1702.37	1451.95	691.307	1436.23	-1.05528	9.06e-05	0.00136868	Solyc10g008230.2	SL3.0ch10	2329555	2332797	+	2409	-	PF00931:NB-ARC domain	NB-ARC
gene:Solyc01g080500.2	9899.98	8070.02	8347.21	6838.66	5050.52	4500.27	8772.4	5463.15	0.683258	9.15e-05	0.00138149	Solyc01g080500.2	SL3.0ch01	79585604	79586939	-	1336	-	PF15365:Proline-rich nuclear receptor coactivator	-
gene:Solyc04g079940.3	1057.44	1341.63	1354.16	1602.73	2262.21	2114.38	1251.07	1993.11	-0.671884	9.17e-05	0.0013828	Solyc04g079940.3	SL3.0ch04	64345662	64350472	-	1651	-	-	-
gene:Solyc01g079670.2	29.2332	73.5285	140.018	15.7324	17.8674	2.88849	80.9265	12.1628	2.73668	9.2e-05	0.00138663	Solyc01g079670.2	SL3.0ch01	78650454	78651137	-	684	-	PF05553:Cotton fibre expressed protein	-
gene:Solyc12g089300.2	736.879	672.413	742.191	1072.75	894.363	1101.48	717.161	1022.86	-0.512107	9.21e-05	0.00138663	Solyc12g089300.2	SL3.0ch12	65418484	65419994	-	413	-	PF02704:Gibberellin regulated protein	-
gene:Solyc10g011750.3	91.7319	114.022	125.33	168.14	215.401	240.708	110.362	208.083	-0.914883	9.26e-05	0.00139349	Solyc10g011750.3	SL3.0ch10	3978753	3979666	-	914	-	-	-
gene:Solyc05g053820.3	502.005	517.896	518.947	777.769	642.234	801.075	512.949	740.359	-0.52957	9.41e-05	0.00141474	Solyc05g053820.3	SL3.0ch05	64703528	64705708	-	1558	-	PF00201:UDP-glucoronosyl and UDP-glucosyl transferase	UDPGT
gene:Solyc12g038510.2	35.2815	33.0345	11.7497	3.93309	0.992633	3.85132	26.6886	2.92568	3.18445	9.45e-05	0.00141715	Solyc12g038510.2	SL3.0ch12	51384236	51396464	-	1170	-	PF00319:SRF-type transcription factor (DNA-binding and dimerisation domain)|PF01486:K-box region	K-box
gene:Solyc10g005040.3	96.7721	76.7254	62.6652	137.658	163.784	159.83	78.7209	153.758	-0.966437	9.45e-05	0.00141715	Solyc10g005040.3	SL3.0ch10	48377	49274	+	821	-	PF03168:Late embryogenesis abundant protein	-
gene:Solyc01g009780.3	2295.31	2248.48	3092.14	1834.79	1587.22	1406.7	2545.31	1609.57	0.661322	9.45e-05	0.00141715	Solyc01g009780.3	SL3.0ch01	4139250	4142714	+	807	-	PF10601:LITAF-like zinc ribbon domain	-
gene:Solyc09g098040.3	5221.66	5012.73	5350.05	4338.2	3991.38	3816.66	5194.81	4048.75	0.35966	9.52e-05	0.00142652	Solyc09g098040.3	SL3.0ch09	72450212	72461911	+	3969	-	PF01326:Pyruvate phosphate dikinase, PEP/pyruvate binding domain|PF00686:Starch binding domain	-
gene:Solyc11g071640.2	83.6675	118.285	234.016	48.1804	56.5801	31.7734	145.323	45.5113	1.67635	9.53e-05	0.001427	Solyc11g071640.2	SL3.0ch11	55351145	55356075	+	2785	-	PF01915:Glycosyl hydrolase family 3 C-terminal domain|PF00933:Glycosyl hydrolase family 3 N terminal domain	Glyco_hydro_3
novel.630	38.3056	87.3817	49.9364	13.7658	14.8895	20.2194	58.5412	16.2916	1.84248	9.61e-05	0.00143808	-	SL3.0ch12	33963292	33966115	+	1273	-	-	-
gene:Solyc09g010670.3	63.5067	70.3316	62.6652	105.21	134.005	151.164	65.5012	130.127	-0.991382	9.64e-05	0.00144236	Solyc09g010670.3	SL3.0ch09	3988884	3995532	+	1288	-	PF08781:Transcription factor DP|PF02319:E2F/DP family winged-helix DNA-binding domain	E2F_TDP
gene:Solyc07g062160.3	2239.87	2404.06	2646.63	1812.17	1904.86	1704.21	2430.19	1807.08	0.42753	9.73e-05	0.00145462	Solyc07g062160.3	SL3.0ch07	65092137	65103790	+	2510	-	PF01513:ATP-NAD kinase|PF00643:B-box zinc finger	NAD_kinase
gene:Solyc08g014560.2	1390.09	1395.98	1440.32	1807.26	1758.95	2055.64	1408.8	1873.95	-0.411652	9.77e-05	0.00145914	Solyc08g014560.2	SL3.0ch08	4738108	4750431	+	2030	-	PF00295:Glycosyl hydrolases family 28|PF00347:Ribosomal protein L6	-
gene:Solyc04g078920.3	4060.39	3860.78	4674.44	3278.23	3059.3	2833.61	4198.54	3057.05	0.457863	9.93e-05	0.00148213	Solyc04g078920.3	SL3.0ch04	63670100	63671240	+	623	-	PF02036:SCP-2 sterol transfer family	-
gene:Solyc12g010730.2	888.085	845.045	823.46	643.06	546.941	645.096	852.197	611.699	0.478189	9.96e-05	0.00148434	Solyc12g010730.2	SL3.0ch12	3645006	3649193	-	2773	-	PF05623:Protein of unknown function (DUF789)	-
gene:Solyc05g013480.3	2805.38	2266.6	2326.45	1770.87	1858.21	1588.67	2466.14	1739.25	0.503893	9.96e-05	0.00148434	Solyc05g013480.3	SL3.0ch05	6685952	6691394	-	1243	-	-	-
gene:Solyc01g104270.3	3841.65	3552.81	3418.19	2865.26	2861.76	2754.66	3604.22	2827.23	0.350302	0.000100641	0.00149793	Solyc01g104270.3	SL3.0ch01	92593553	92599322	+	2419	-	PF11891:Domain of unknown function (DUF3411)	-
gene:Solyc08g077020.1	689.501	784.304	1060.41	244.835	71.4696	46.2159	844.739	120.84	2.80551	0.000100684	0.00149793	Solyc08g077020.1	SL3.0ch08	61088095	61088466	-	372	-	PF02519:Auxin responsive protein	Auxin_inducible
gene:Solyc02g061770.3	41.3297	23.4439	13.708	56.0466	112.168	115.54	26.1605	94.5846	-1.85513	0.000101091	0.00150287	Solyc02g061770.3	SL3.0ch02	33833702	33835354	+	869	-	PF00182:Chitinase class I	-
gene:Solyc12g096610.2	604.825	778.976	524.821	872.163	1173.29	1180.43	636.208	1075.3	-0.757672	0.000101676	0.00151041	Solyc12g096610.2	SL3.0ch12	66427400	66433435	+	1883	-	PF05028:Poly (ADP-ribose) glycohydrolase (PARG)	-
gene:Solyc03g112280.3	51.4102	105.497	32.3118	200.588	138.969	250.336	63.0731	196.631	-1.64355	0.000102349	0.00151928	Solyc03g112280.3	SL3.0ch03	64212403	64217529	-	3135	-	PF02893:GRAM domain|PF16016:Domain of unknown function (DUF4782)|PF00168:C2 domain	GRAM
gene:Solyc06g051795.1	33.2654	40.494	45.0406	13.7658	9.92633	3.85132	39.6	9.18116	2.11157	0.000103166	0.00153024	Solyc06g051795.1	SL3.0ch06	35551787	35554325	-	243	-	-	-
gene:Solyc03g123780.3	771.152	948.411	999.706	665.676	579.698	582.512	906.423	609.295	0.573076	0.000103627	0.00153593	Solyc03g123780.3	SL3.0ch03	72014777	72018040	-	3264	-	PF13855:Leucine rich repeat|PF00069:Protein kinase domain	Pkinase
gene:Solyc03g118430.3	5719.63	5366.51	5210.03	4441.44	4129.35	4345.25	5432.06	4305.35	0.335348	0.000104318	0.001545	Solyc03g118430.3	SL3.0ch03	68787719	68805083	-	4704	-	PF00675:Insulinase (Peptidase family M16)|PF05193:Peptidase M16 inactive domain	-
gene:Solyc06g081980.1	8755.86	7937.88	8528.35	6512.22	6761.82	5660.48	8407.36	6311.5	0.41372	0.000104829	0.00155141	Solyc06g081980.1	SL3.0ch06	47994028	47994957	+	930	-	PF01680:SOR/SNZ family	-
gene:Solyc01g079800.3	345.759	396.415	336.826	249.751	230.291	181.975	359.666	220.672	0.704659	0.000105404	0.00155875	Solyc01g079800.3	SL3.0ch01	78787747	78793725	-	1664	-	PF00270:DEAD/DEAH box helicase|PF00271:Helicase conserved C-terminal domain	DEAD
gene:Solyc03g098170.3	2000.96	1761.49	1602.86	1346.1	1295.39	1203.54	1788.44	1281.67	0.480662	0.000106101	0.00156788	Solyc03g098170.3	SL3.0ch03	61934828	61942937	-	2367	-	PF01302:CAP-Gly domain|PF14560:Ubiquitin-like domain	-
gene:Solyc12g099250.2	229.834	317.558	273.181	382.493	496.317	646.059	273.524	508.29	-0.894543	0.000106321	0.00156995	Solyc12g099250.2	SL3.0ch12	67427727	67435566	-	4266	-	PF00989:PAS fold|PF07714:Protein tyrosine kinase	Pkinase_Tyr
gene:Solyc01g006190.3	1627.99	1529.18	1495.15	1976.38	2385.3	2011.35	1550.77	2124.34	-0.453984	0.000106755	0.00157518	Solyc01g006190.3	SL3.0ch01	819074	822480	-	927	-	PF03145:Seven in absentia protein family	-
gene:Solyc03g078780.2	83.6675	139.598	195.829	64.896	38.7127	23.1079	139.698	42.2389	1.72661	0.000106857	0.00157551	Solyc03g078780.2	SL3.0ch03	52855187	52883714	-	3979	-	-	-
gene:Solyc12g008700.2	2585.63	2625.71	2857.14	3428.67	3633.04	3313.1	2689.5	3458.27	-0.362596	0.000106958	0.00157581	Solyc12g008700.2	SL3.0ch12	2069910	2071848	-	553	-	-	-
gene:Solyc05g053540.3	1320.54	1295.81	1607.76	1923.28	1901.89	2098.01	1408.03	1974.39	-0.487505	0.000107456	0.00158196	Solyc05g053540.3	SL3.0ch05	64466995	64474048	-	2213	-	PF00920:Dehydratase family	ILVD_EDD
gene:Solyc01g108510.3	1200.58	1078.42	1232.74	793.501	682.932	909.875	1170.58	795.436	0.557404	0.000108447	0.00159462	Solyc01g108510.3	SL3.0ch01	95704810	95714052	-	2010	-	-	-
gene:Solyc04g007767.1	63.5067	33.0345	54.8321	17.6989	9.92633	15.4053	50.4578	14.3435	1.81545	0.000108477	0.00159462	Solyc04g007767.1	SL3.0ch04	1454651	1455933	+	1014	-	-	-
gene:Solyc03g096850.3	2219.71	1829.69	1585.23	1343.15	1245.75	1128.44	1878.21	1239.11	0.600046	0.0001098	0.00161285	Solyc03g096850.3	SL3.0ch03	60665430	60667383	+	837	-	-	-
novel.452	21.1689	20.247	18.6037	2.94982	0	2.88849	20.0065	1.9461	3.35545	0.000110385	0.00162024	-	SL3.0ch08	57756067	57756800	+	622	-	-	-
gene:Solyc01g111380.3	291.324	343.133	285.91	457.222	443.707	622.951	306.789	507.96	-0.728212	0.000110873	0.00162619	Solyc01g111380.3	SL3.0ch01	97562848	97564206	+	1099	-	PF00241:Cofilin/tropomyosin-type actin-binding protein	Cofilin_ADF
gene:Solyc12g038980.2	2155.19	2023.63	2169.78	2694.17	2594.74	2936.63	2116.2	2741.85	-0.373613	0.000111147	0.001629	Solyc12g038980.2	SL3.0ch12	52631400	52633452	-	783	-	PF01248:Ribosomal protein L7Ae/L30e/S12e/Gadd45 family	-
gene:Solyc12g056560.2	149.19	155.582	146.872	75.712	97.2781	79.9149	150.548	84.3017	0.836717	0.000111375	0.00163113	Solyc12g056560.2	SL3.0ch12	63456867	63458653	+	1096	-	PF00011:Hsp20/alpha crystallin family	-
gene:Solyc03g123590.3	32.2574	44.7565	72.4567	17.6989	8.9337	10.5911	49.8235	12.4079	2.00675	0.000111596	0.00163315	Solyc03g123590.3	SL3.0ch03	71901880	71905886	+	1360	-	PF03763:Remorin, C-terminal region	-
gene:Solyc06g005260.3	3753.95	3492.07	4029.18	4594.83	6441.2	5644.11	3758.4	5560.05	-0.564921	0.000111933	0.00163686	Solyc06g005260.3	SL3.0ch06	273067	274481	+	582	-	PF00462:Glutaredoxin	-
gene:Solyc09g005480.3	480.836	474.206	450.406	593.897	693.851	690.349	468.483	659.366	-0.493268	0.000112685	0.00164663	Solyc09g005480.3	SL3.0ch09	331223	334071	-	2631	-	PF00646:F-box domain	F-box
gene:Solyc03g005080.3	5479.72	4636.56	4537.36	3737.42	3313.41	3673.2	4884.54	3574.68	0.450403	0.000112808	0.00164721	Solyc03g005080.3	SL3.0ch03	54076	63985	-	3560	-	PF01593:Flavin containing amine oxidoreductase|PF13193:AMP-binding enzyme C-terminal domain|PF00501:AMP-binding enzyme	Amino_oxidase
gene:Solyc05g018403.1	30.2413	19.1813	16.6455	56.0466	56.5801	76.0636	22.0227	62.8967	-1.51439	0.000113543	0.00165671	Solyc05g018403.1	SL3.0ch05	20736441	20738065	-	672	-	PF00385:Chromo (CHRromatin Organisation MOdifier) domain	Chromo
gene:Solyc01g065580.3	1360.86	1349.09	1435.43	1758.09	1770.86	2086.45	1381.79	1871.8	-0.437876	0.000114179	0.00166476	Solyc01g065580.3	SL3.0ch01	71743941	71750781	-	4128	-	PF08144:CPL (NUC119) domain	-
gene:Solyc01g016720.2	28.2252	24.5095	0.979144	0	0	0	17.9046	0	6.63369	0.000114431	0.0016672	Solyc01g016720.2	SL3.0ch01	21668049	21668327	-	279	-	-	-
gene:Solyc05g053160.3	5.04021	20.247	10.7706	0	0	0	12.0193	0	6.05777	0.000114723	0.00167022	Solyc05g053160.3	SL3.0ch05	64140453	64142460	-	956	-	PF05512:AWPM-19-like family	-
gene:Solyc12g099500.2	2781.19	3578.39	4149.61	1139.61	468.523	243.596	3503.06	617.244	2.50473	0.000114823	0.00167044	Solyc12g099500.2	SL3.0ch12	67607763	67608122	-	360	-	-	-
gene:Solyc01g005750.1	17.1367	39.4283	39.1658	7.86618	4.96317	4.81415	31.9103	5.88117	2.4399	0.000115157	0.00167407	Solyc01g005750.1	SL3.0ch01	495111	495438	+	279	-	-	-
novel.517	35.2815	38.3627	33.2909	11.7993	5.9558	10.5911	35.645	9.44874	1.9135	0.000115396	0.00167631	-	SL3.0ch10	5131534	5413824	+	589	-	-	-
novel.359	560.472	395.349	374.033	154.374	216.394	47.1787	443.285	139.316	1.67036	0.000115887	0.0016822	-	SL3.0ch07	35546249	35548897	+	969	-	PF05699:hAT family C-terminal dimerisation region	hATC
gene:Solyc08g014120.3	2227.77	3345.01	4595.12	2010.79	1779.79	1555.93	3389.3	1782.17	0.927406	0.000116226	0.00168588	Solyc08g014120.3	SL3.0ch08	3773798	3777989	+	1101	-	-	-
gene:Solyc01g090640.3	68.5469	65.0035	55.8112	165.19	93.3075	182.938	63.1205	147.145	-1.22196	0.00011688	0.00169412	Solyc01g090640.3	SL3.0ch01	84158429	84174203	-	5249	-	-	-
gene:Solyc05g046310.3	1003	948.411	990.894	767.936	671.02	567.107	980.769	668.688	0.552804	0.000117279	0.00169865	Solyc05g046310.3	SL3.0ch05	59375499	59378228	-	1319	-	-	-
gene:Solyc08g083330.2	8167.16	6581.33	5743.66	4747.24	4309.02	4765.05	6830.72	4607.1	0.568157	0.000117528	0.001701	Solyc08g083330.2	SL3.0ch08	65940867	65946073	-	1861	-	-	-
gene:Solyc01g099150.3	693.533	523.225	237.932	219.27	200.512	151.164	484.897	190.315	1.3492	0.000118581	0.00171498	Solyc01g099150.3	SL3.0ch01	89341068	89342977	+	1293	-	PF13668:Ferritin-like domain	-
gene:Solyc10g084370.2	9.07238	2.13126	5.87487	20.6487	44.6685	34.6619	5.69284	33.3264	-2.54146	0.000118702	0.00171547	Solyc10g084370.2	SL3.0ch10	64063778	64068289	-	1152	-	PF00249:Myb-like DNA-binding domain	Myb_DNA-binding
gene:Solyc01g109800.2	53.4262	93.7755	69.5193	138.641	200.512	139.61	72.2403	159.588	-1.14501	0.000119952	0.00173227	Solyc01g109800.2	SL3.0ch01	96577045	96578239	+	1195	-	-	-
gene:Solyc03g120630.3	1109.85	978.249	1034.96	819.066	737.526	670.13	1041.02	742.241	0.488277	0.000120801	0.00174325	Solyc03g120630.3	SL3.0ch03	70459022	70460289	-	780	-	PF00366:Ribosomal protein S17	-
gene:Solyc02g084360.3	14167	13919.3	14340.5	12015.6	10659.9	10261.8	14142.3	10979.1	0.365268	0.000121031	0.00174449	Solyc02g084360.3	SL3.0ch02	48032600	48035530	+	1292	-	PF00137:ATP synthase subunit C	-
gene:Solyc02g092620.3	4913.2	4641.89	4340.55	3024.55	3806.75	3085.87	4631.88	3305.72	0.486649	0.000121064	0.00174449	Solyc02g092620.3	SL3.0ch02	54288522	54292097	-	1825	-	PF00651:BTB/POZ domain	BTB
gene:Solyc09g090620.1	85.6836	89.513	83.2273	31.4647	49.6317	29.8477	86.1413	36.9814	1.22079	0.000121409	0.00174818	Solyc09g090620.1	SL3.0ch09	70553573	70554172	+	600	-	-	-
gene:Solyc04g014810.3	2582.6	2302.83	2026.83	1329.38	1719.24	1615.63	2304.09	1554.75	0.567469	0.000124569	0.00179238	Solyc04g014810.3	SL3.0ch04	5051012	5069823	+	2375	-	PF00514:Armadillo/beta-catenin-like repeat	Arm
gene:Solyc09g089680.3	57.4584	69.266	52.8738	19.6655	28.7864	17.3309	59.8661	21.9276	1.44923	0.000125251	0.00180088	Solyc09g089680.3	SL3.0ch09	69915549	69918212	+	1155	-	PF14226:non-haem dioxygenase in morphine synthesis N-terminal|PF03171:2OG-Fe(II) oxygenase superfamily	2OG-FeII_Oxy
gene:Solyc06g072380.3	1167.31	1213.75	1045.73	1512.27	1516.74	1872.71	1142.26	1633.91	-0.516706	0.000125821	0.00180775	Solyc06g072380.3	SL3.0ch06	44787452	44798000	-	2279	-	PF02734:DAK2 domain|PF02733:Dak1 domain	-
gene:Solyc12g009250.2	3719.68	3732.9	4259.28	2988.17	3071.21	2637.19	3903.95	2898.86	0.429566	0.000128583	0.00184608	Solyc12g009250.2	SL3.0ch12	2528325	2532343	+	1697	-	PF00166:Chaperonin 10 Kd subunit	-
gene:Solyc02g062970.3	10857.6	10034	9207.87	7544.65	7543.02	8057.93	10033.2	7715.2	0.378974	0.000128771	0.00184744	Solyc02g062970.3	SL3.0ch02	35503254	35513566	+	2610	-	PF16189:Creatinase/Prolidase N-terminal domain|PF00557:Metallopeptidase family M24|PF16188:C-terminal region of peptidase_M24|PF01321:Creatinase/Prolidase N-terminal domain	Peptidase_M24
gene:Solyc11g068870.2	2485.83	2133.39	1820.23	1445.41	1428.4	1558.82	2146.48	1477.54	0.538678	0.00012916	0.00185167	Solyc11g068870.2	SL3.0ch11	53744410	53748745	+	1430	-	PF09745:Coiled-coil domain-containing protein 55 (DUF2040)	-
gene:Solyc05g011960.3	4774.09	4920.02	5292.28	4069.77	3898.07	3980.34	4995.46	3982.73	0.326905	0.000129558	0.00185603	Solyc05g011960.3	SL3.0ch05	5178069	5179860	+	1182	-	-	-
gene:Solyc03g122370.3	1182.43	1255.31	1297.37	1581.1	1566.38	1654.14	1245.04	1600.54	-0.362367	0.00012968	0.00185642	Solyc03g122370.3	SL3.0ch03	71717904	71727417	-	4395	-	PF08389:Exportin 1-like protein	-
gene:Solyc02g094010.2	1029.21	1231.87	1308.14	217.303	56.5801	16.3681	1189.74	96.7505	3.62033	0.000130873	0.00187111	Solyc02g094010.2	SL3.0ch02	55302622	55305978	-	3286	-	-	-
gene:Solyc10g012080.3	1113.89	1321.38	1512.78	926.243	881.458	675.907	1316.02	827.869	0.668884	0.000130896	0.00187111	Solyc10g012080.3	SL3.0ch10	4396499	4399512	-	1400	-	-	-
gene:Solyc11g040330.2	12.0965	9.59067	6.85401	34.4145	39.7053	31.7734	9.51373	35.2978	-1.89322	0.000131913	0.00188429	Solyc11g040330.2	SL3.0ch11	38086502	38095244	-	1962	-	PF00331:Glycosyl hydrolase family 10	-
gene:Solyc03g025520.3	8504.85	8063.63	8275.73	9920.24	9956.11	10142.5	8281.4	10006.3	-0.272938	0.000132567	0.00189128	Solyc03g025520.3	SL3.0ch03	2934583	2936550	+	747	-	PF01158:Ribosomal protein L36e	-
gene:Solyc05g014390.3	5957.53	4376.54	2915.89	2153.37	2777.39	1733.09	4416.66	2221.28	0.99157	0.000132659	0.00189128	Solyc05g014390.3	SL3.0ch05	8239341	8245699	+	5021	-	-	-
gene:Solyc09g025260.3	631.034	674.544	745.129	501.469	491.353	411.129	683.569	467.984	0.546994	0.000132738	0.00189128	Solyc09g025260.3	SL3.0ch09	65308181	65313671	+	3567	-	PF07498:Rho termination factor, N-terminal domain	-
gene:Solyc04g014600.3	4329.54	4006.77	3734.46	3168.1	2865.73	2382.04	4023.59	2805.29	0.520357	0.000132787	0.00189128	Solyc04g014600.3	SL3.0ch04	4873170	4875224	+	966	-	PF00582:Universal stress protein family	Usp
gene:Solyc07g063770.3	378.016	609.541	469.01	700.09	901.311	909.875	485.522	837.092	-0.78637	0.000133486	0.00189987	Solyc07g063770.3	SL3.0ch07	66259425	66263241	+	2715	-	PF07714:Protein tyrosine kinase|PF00954:S-locus glycoprotein domain|PF08276:PAN-like domain|PF01453:D-mannose binding lectin	Pkinase_Tyr
gene:Solyc03g111160.3	1014.09	991.036	1042.79	820.05	738.519	696.126	1015.97	751.565	0.435093	0.000133629	0.00190053	Solyc03g111160.3	SL3.0ch03	63293447	63301768	+	1525	-	PF00782:Dual specificity phosphatase, catalytic domain|PF16561:Glycogen recognition site of AMP-activated protein kinase	DSPc
novel.54	12.0965	11.7219	39.1658	1.96655	0.992633	0.96283	20.9947	1.30734	4.00895	0.000134234	0.00190665	-	SL3.0ch01	12090047	12090954	-	908	-	-	-
gene:Solyc05g009360.3	3340.65	3089.26	4356.21	5010.76	5909.15	5310.97	3595.38	5410.29	-0.589447	0.000134254	0.00190665	Solyc05g009360.3	SL3.0ch05	3502085	3505491	-	1854	-	-	-
gene:Solyc02g078470.3	1351.78	1189.24	1197.49	844.631	995.611	820.332	1246.17	886.858	0.4909	0.000136311	0.00193447	Solyc02g078470.3	SL3.0ch02	43704945	43709333	+	3531	-	-	-
gene:Solyc01g095320.3	43029.3	45642	43007	33742	17268.8	15874.2	43892.8	22295	0.977263	0.000136857	0.00194082	Solyc01g095320.3	SL3.0ch01	86504563	86509039	+	4039	-	PF02179:BAG domain	-
gene:Solyc06g066000.2	1460.65	1314.99	1404.09	1069.8	1099.84	961.868	1393.24	1043.84	0.416806	0.000139079	0.00197091	Solyc06g066000.2	SL3.0ch06	41479730	41480401	-	618	-	PF00430:ATP synthase B/B' CF(0)	-
gene:Solyc08g006680.3	273.179	305.836	365.221	427.724	575.727	534.371	314.745	512.607	-0.703277	0.000139863	0.0019806	Solyc08g006680.3	SL3.0ch08	1251518	1257202	+	2777	-	PF03092:BT1 family	-
novel.542	343.742	232.307	213.453	491.636	452.641	432.311	263.168	458.863	-0.801975	0.00014001	0.00198066	-	SL3.0ch10	2725286	2726234	-	949	-	-	-
gene:Solyc06g074030.1	7904.06	3684.95	2760.21	1148.46	279.923	265.741	4783.07	564.709	3.08236	0.000140068	0.00198066	Solyc06g074030.1	SL3.0ch06	45908247	45909041	-	795	-	PF04857:CAF1 family ribonuclease	CAF1
gene:Solyc10g083940.1	71.571	44.7565	87.1439	17.6989	26.8011	6.73981	67.8238	17.0799	1.99289	0.000140523	0.00198496	Solyc10g083940.1	SL3.0ch10	63766329	63768074	+	1746	-	PF06813:Nodulin-like	-
gene:Solyc06g050760.1	2986.83	3035.98	3521	2420.82	1975.34	1495.28	3181.27	1963.81	0.696033	0.000140574	0.00198496	Solyc06g050760.1	SL3.0ch06	33620675	33621022	-	348	-	PF07107:Wound-induced protein WI12	-
gene:Solyc03g007110.3	1046.35	1066.7	1245.47	871.18	742.49	680.721	1119.51	764.797	0.549967	0.00014083	0.00198715	Solyc03g007110.3	SL3.0ch03	1703817	1709176	-	1528	-	PF02861:Clp amino terminal domain, pathogenicity island component	Clp_N
gene:Solyc03g116470.2	36.2895	27.7064	26.4369	72.7622	62.5359	77.9893	30.1443	71.0958	-1.23802	0.000141136	0.00199005	Solyc03g116470.2	SL3.0ch03	67368140	67369256	-	776	-	-	-
gene:Solyc05g026560.3	3439.44	3543.22	3789.29	2933.1	2815.11	2600.61	3590.65	2782.94	0.36772	0.000142013	0.00200098	Solyc05g026560.3	SL3.0ch05	42036220	42049627	+	2901	-	-	-
novel.358	568.536	651.1	459.219	746.304	972.781	1050.45	559.618	923.178	-0.722688	0.000142263	0.00200307	-	SL3.0ch07	23579171	23581815	+	2645	-	-	-
gene:Solyc08g076220.3	190.52	160.91	143.934	82.5949	73.4549	104.949	165.121	86.9994	0.923587	0.000142667	0.00200733	Solyc08g076220.3	SL3.0ch08	60360201	60365400	+	1764	-	PF00485:Phosphoribulokinase / Uridine kinase family	-
gene:Solyc06g073920.3	6012.97	4982.89	5032.8	3698.09	4119.43	4010.19	5342.89	3942.57	0.438505	0.000142972	0.00201018	Solyc06g073920.3	SL3.0ch06	45790127	45800587	+	2731	-	PF04690:YABBY protein	YABBY
novel.445	41.3297	47.9534	41.1241	17.6989	5.9558	3.85132	43.4691	9.16868	2.24636	0.0001433	0.00201336	-	SL3.0ch08	50940685	50942049	+	1253	-	PF09331:Domain of unknown function (DUF1985)	-
gene:Solyc02g091500.1	1652.18	2201.59	2188.39	739.421	243.195	182.938	2014.05	388.518	2.37408	0.000143547	0.00201539	Solyc02g091500.1	SL3.0ch02	53417352	53417822	+	471	-	PF13499:EF-hand domain pair	-
gene:Solyc10g074740.1	4888	5593.49	8881.82	4238.89	2708.9	1890.04	6454.44	2945.94	1.1316	0.000143933	0.00201843	Solyc10g074740.1	SL3.0ch10	58435167	58435766	+	600	-	PF13499:EF-hand domain pair	-
gene:Solyc01g100050.3	13359.6	13588.9	14194.7	11348.9	10707.5	11449	13714.4	11168.5	0.296259	0.000143969	0.00201843	Solyc01g100050.3	SL3.0ch01	90026314	90037767	+	4673	-	-	-
gene:Solyc02g092610.3	924.375	979.314	876.334	540.8	722.637	634.505	926.674	632.647	0.550555	0.00014429	0.0020215	Solyc02g092610.3	SL3.0ch02	54288006	54288488	-	402	-	PF03000:NPH3 family	-
gene:Solyc03g083090.3	528.214	413.465	517.967	333.329	325.584	259.001	486.549	305.972	0.669918	0.000144622	0.00202471	Solyc03g083090.3	SL3.0ch03	54334127	54335366	-	327	-	-	-
gene:Solyc10g005950.3	274.188	288.786	339.763	403.142	569.771	493.932	300.912	488.948	-0.699899	0.000144928	0.00202755	Solyc10g005950.3	SL3.0ch10	725096	731696	+	1573	-	PF00293:NUDIX domain	NUDIX
gene:Solyc12g005290.2	921.351	1115.72	901.792	703.04	711.718	664.353	979.619	693.037	0.498937	0.000145094	0.00202843	Solyc12g005290.2	SL3.0ch12	173193	180706	-	6718	-	PF07714:Protein tyrosine kinase|PF00954:S-locus glycoprotein domain|PF11883:Domain of unknown function (DUF3403)|PF08276:PAN-like domain|PF01453:D-mannose binding lectin	Pkinase_Tyr
gene:Solyc07g009330.3	2210.64	2103.55	2361.7	2886.89	3326.31	2783.54	2225.3	2998.92	-0.430286	0.000146183	0.0020416	Solyc07g009330.3	SL3.0ch07	4378948	4384637	-	1965	-	-	-
gene:Solyc01g009170.3	734.863	664.953	555.175	878.063	985.685	1172.73	651.664	1012.16	-0.635516	0.000146323	0.0020416	Solyc01g009170.3	SL3.0ch01	3137326	3139805	-	1781	-	PF04873:Ethylene insensitive 3	EIN3
gene:Solyc11g068930.2	345.759	414.53	403.408	514.252	582.676	602.732	387.899	566.553	-0.546815	0.000146347	0.0020416	Solyc11g068930.2	SL3.0ch11	53780768	53785967	-	2572	-	PF00899:ThiF family|PF16420:Ubiquitin-like modifier-activating enzyme ATG7 N-terminus	-
gene:Solyc06g051815.1	387.088	411.333	485.656	307.764	270.989	259.001	428.026	279.252	0.616613	0.000146877	0.00204738	Solyc06g051815.1	SL3.0ch06	35589121	35589486	-	219	-	-	-
gene:Solyc09g010440.3	7708.5	6394.85	7079.21	5177.91	5614.33	4673.58	7060.85	5155.28	0.453854	0.000147063	0.00204738	Solyc09g010440.3	SL3.0ch09	3810027	3813133	+	861	-	PF00241:Cofilin/tropomyosin-type actin-binding protein	Cofilin_ADF
gene:Solyc09g065730.3	580.632	595.687	673.651	865.28	809.989	847.291	616.657	840.853	-0.447062	0.000147073	0.00204738	Solyc09g065730.3	SL3.0ch09	64248912	64251701	-	1378	-	PF08241:Methyltransferase domain	Methyltransf_11
gene:Solyc04g054260.3	322.574	249.358	171.35	397.242	522.125	502.597	247.76	473.988	-0.936315	0.00014783	0.00205646	Solyc04g054260.3	SL3.0ch04	52160245	52162384	-	1738	-	PF00067:Cytochrome P450	p450
gene:Solyc11g066480.2	2927.35	2786.62	2990.31	3507.33	3601.27	3772.37	2901.43	3626.99	-0.321933	0.000148034	0.00205785	Solyc11g066480.2	SL3.0ch11	52508670	52521681	-	4397	-	PF01111:Cyclin-dependent kinase regulatory subunit|PF16135:TPL-binding domain in jasmonate signalling	-
gene:Solyc10g051200.2	2167.29	1862.72	1766.38	1486.71	1395.64	1269.97	1932.13	1384.11	0.481279	0.000148538	0.0020634	Solyc10g051200.2	SL3.0ch10	51630620	51634904	-	2258	-	PF05140:ResB-like family	-
gene:Solyc09g008520.3	438.498	458.221	406.345	586.031	625.359	584.438	434.355	598.609	-0.463172	0.000148937	0.00206748	Solyc09g008520.3	SL3.0ch09	2003668	2008318	-	1799	-	PF00628:PHD-finger|PF16135:TPL-binding domain in jasmonate signalling	PHD
gene:Solyc08g068530.3	142.134	173.698	172.329	241.885	271.982	259.964	162.72	257.944	-0.664898	0.000149107	0.00206839	Solyc08g068530.3	SL3.0ch08	57723835	57727383	+	1877	-	PF00646:F-box domain	F-box
gene:Solyc04g072890.3	2448.53	2854.82	2922.75	1998.99	1924.72	2164.44	2742.03	2029.38	0.43415	0.000149308	0.00206971	Solyc04g072890.3	SL3.0ch04	59929766	59932272	+	862	-	-	-
gene:Solyc01g111990.3	2170.32	2046.01	2181.53	1757.11	1491.93	1605.04	2132.62	1618.02	0.398458	0.000149981	0.00207758	Solyc01g111990.3	SL3.0ch01	98036950	98045908	+	3466	-	PF01411:tRNA synthetases class II (A)|PF02272:DHHA1 domain|PF07973:Threonyl and Alanyl tRNA synthetase second additional domain	-
gene:Solyc10g085970.2	4474.7	4531.06	4212.28	3352.96	3688.63	3434.42	4406.01	3492	0.335385	0.000150271	0.00208013	Solyc10g085970.2	SL3.0ch10	65088816	65092944	-	1934	-	-	-
gene:Solyc01g103410.3	3819.47	3420.67	3168.51	2771.85	2476.62	2374.34	3469.55	2540.94	0.449387	0.000150884	0.00208581	Solyc01g103410.3	SL3.0ch01	91885790	91899954	-	4797	-	PF16544:Homodimerisation region of STAR domain protein	-
gene:Solyc12g099160.2	712.686	729.957	708.901	902.644	1038.29	939.723	717.181	960.22	-0.421059	0.000150892	0.00208581	Solyc12g099160.2	SL3.0ch12	67391884	67396674	+	1826	-	PF00450:Serine carboxypeptidase	Peptidase_S10
gene:Solyc04g082250.3	1897.14	1805.18	1690	1419.85	1398.62	1250.72	1797.44	1356.39	0.406181	0.00015199	0.0020995	Solyc04g082250.3	SL3.0ch04	66066671	66075568	+	7967	-	-	-
gene:Solyc01g006090.3	104.836	117.219	130.226	207.471	174.703	219.525	117.427	200.566	-0.772158	0.000153095	0.00211329	Solyc01g006090.3	SL3.0ch01	753737	755322	+	1184	-	PF05890:Eukaryotic rRNA processing protein EBP2	-
gene:Solyc09g091710.2	808.45	774.713	838.148	1021.62	1050.21	1075.48	807.104	1049.1	-0.378086	0.000153732	0.00212037	Solyc09g091710.2	SL3.0ch09	71419450	71422514	-	1165	-	-	-
gene:Solyc01g080810.3	1574.56	1587.79	1567.61	1293	1235.83	1236.27	1576.65	1255.04	0.329117	0.000153823	0.00212037	Solyc01g080810.3	SL3.0ch01	79944614	79967704	+	3808	-	PF08264:Anticodon-binding domain of tRNA|PF00133:tRNA synthetases class I (I, L, M and V)	-
gene:Solyc06g060110.3	400.193	620.197	1060.41	204.521	140.954	58.7327	693.601	134.736	2.36417	0.000154084	0.00212248	Solyc06g060110.3	SL3.0ch06	38147692	38150530	-	2246	-	PF01490:Transmembrane amino acid transporter protein	Aa_trans
gene:Solyc03g005130.2	1245.94	1371.47	1266.03	1681.4	2163.94	1710.95	1294.48	1852.1	-0.516836	0.000154777	0.00212947	Solyc03g005130.2	SL3.0ch03	84280	86742	+	2133	-	PF01453:D-mannose binding lectin|PF00954:S-locus glycoprotein domain|PF00069:Protein kinase domain	Pkinase
gene:Solyc02g082350.3	723.774	870.62	1222.95	587.014	555.875	492.006	939.115	544.965	0.785416	0.000154808	0.00212947	Solyc02g082350.3	SL3.0ch02	46602116	46606477	+	3951	-	PF13855:Leucine rich repeat	-
gene:Solyc06g083890.3	1246.95	1154.08	1003.62	855.447	780.21	806.852	1134.88	814.17	0.478971	0.000155037	0.00213114	Solyc06g083890.3	SL3.0ch06	49226011	49232551	-	3567	-	PF11708:Pre-mRNA splicing Prp18-interacting factor	-
gene:Solyc04g072760.3	168.343	169.435	134.143	217.303	384.149	308.106	157.307	303.186	-0.94711	0.00015528	0.00213299	Solyc04g072760.3	SL3.0ch04	59814618	59820168	+	2941	-	PF00916:Sulfate permease family|PF01740:STAS domain	Sulfate_transp
gene:Solyc03g113280.3	52.4182	60.7409	54.8321	24.5818	22.8306	13.4796	55.9971	20.2973	1.46511	0.000155699	0.00213725	Solyc03g113280.3	SL3.0ch03	64948110	64953332	-	1180	-	PF04982:HPP family	-
gene:Solyc01g098700.3	2381	2261.27	2442.97	1738.43	1934.64	1564.6	2361.74	1745.89	0.436053	0.000156203	0.00214268	Solyc01g098700.3	SL3.0ch01	88994535	89006516	+	2632	-	PF01063:Amino-transferase class IV	-
gene:Solyc02g085390.3	136.086	119.351	162.538	62.9295	75.4401	80.8778	139.325	73.0824	0.931695	0.000156644	0.00214701	Solyc02g085390.3	SL3.0ch02	48947827	48955689	-	2722	-	PF00176:SNF2 family N-terminal domain|PF00271:Helicase conserved C-terminal domain	SNF2_N
gene:Solyc12g099430.2	268.139	317.558	692.255	219.27	125.072	133.833	425.984	159.392	1.41863	0.000156736	0.00214701	Solyc12g099430.2	SL3.0ch12	67564886	67569610	+	2159	-	PF12697:Alpha/beta hydrolase family	-
gene:Solyc07g056000.3	2638.05	4760.17	8214.04	1276.29	633.3	237.819	5204.09	715.802	2.86203	0.000158997	0.00217614	Solyc07g056000.3	SL3.0ch07	64022163	64033504	+	1964	-	PF00722:Glycosyl hydrolases family 16|PF06955:Xyloglucan endo-transglycosylase (XET) C-terminus	-
gene:Solyc01g099770.3	105374	84109.1	83776.6	69797.6	65538.6	60526.4	91086.5	65287.5	0.480431	0.000159085	0.00217614	Solyc01g099770.3	SL3.0ch01	89791989	89793848	+	736	-	PF00838:Translationally controlled tumour protein	-
gene:Solyc02g084630.3	599.785	658.56	888.084	413.958	494.331	388.984	715.476	432.424	0.726891	0.000159826	0.00218477	Solyc02g084630.3	SL3.0ch02	48350795	48354660	-	1186	-	PF00319:SRF-type transcription factor (DNA-binding and dimerisation domain)|PF01486:K-box region	SRF-TF
gene:Solyc01g091630.3	1028.2	1044.32	1731.13	1995.06	2339.64	2296.35	1267.88	2210.35	-0.801614	0.000159992	0.00218553	Solyc01g091630.3	SL3.0ch01	85096458	85102591	-	3679	-	PF00046:Homeobox domain|PF01852:START domain	START
gene:Solyc10g047140.2	1062.48	1227.61	1220.99	1562.42	1616.01	1490.46	1170.36	1556.3	-0.411195	0.000160501	0.00219096	Solyc10g047140.2	SL3.0ch10	39837309	39849012	-	2677	-	PF08263:Leucine rich repeat N-terminal domain|PF00069:Protein kinase domain	Pkinase
gene:Solyc07g006970.3	400.193	432.646	376.971	571.282	605.506	530.52	403.27	569.102	-0.497365	0.000161556	0.00220276	Solyc07g006970.3	SL3.0ch07	1783293	1787487	-	1969	-	PF00083:Sugar (and other) transporter	Sugar_tr
gene:Solyc01g089980.3	1061.47	1023.01	1155.39	848.564	791.129	804.926	1079.95	814.873	0.406595	0.000161589	0.00220276	Solyc01g089980.3	SL3.0ch01	83562284	83569699	-	2048	-	PF04727:ELMO/CED-12 family	-
gene:Solyc04g074300.3	8499.81	8651.85	9000.3	11028.4	10352.2	10576.7	8717.32	10652.4	-0.289208	0.000162387	0.0022121	Solyc04g074300.3	SL3.0ch04	60386666	60388501	+	891	-	PF00333:Ribosomal protein S5, N-terminal domain|PF03719:Ribosomal protein S5, C-terminal domain	-
gene:Solyc05g051000.3	1724.76	1808.37	1720.36	2103.22	2365.44	2258.8	1751.16	2242.49	-0.356875	0.000163035	0.00221939	Solyc05g051000.3	SL3.0ch05	62054207	62057393	-	824	-	PF00312:Ribosomal protein S15|PF08069:Ribosomal S13/S15 N-terminal domain	-
gene:Solyc12g096070.2	496.965	555.193	549.3	670.592	790.136	810.703	533.819	757.144	-0.504367	0.000163656	0.00222631	Solyc12g096070.2	SL3.0ch12	66126513	66130701	+	1788	-	PF08880:QLQ|PF08879:WRC	-
gene:Solyc06g083180.3	4335.59	4658.94	4351.32	5588.92	5338.38	5546.87	4448.61	5491.39	-0.303901	0.000164666	0.00223772	Solyc06g083180.3	SL3.0ch06	48756099	48759052	-	1195	-	PF01201:Ribosomal protein S8e	-
gene:Solyc01g008925.1	94.756	59.6753	53.8529	26.5484	28.7864	20.2194	69.4281	25.1847	1.46393	0.000164722	0.00223772	Solyc01g008925.1	SL3.0ch01	2877841	2882143	+	921	-	PF13460:NAD(P)H-binding	-
gene:Solyc07g005210.3	1584.64	1773.21	1461.86	2774.8	2036.88	4189.28	1606.57	3000.32	-0.901236	0.000165138	0.00224182	Solyc07g005210.3	SL3.0ch07	202262	203432	-	912	-	PF08212:Lipocalin-like domain	Lipocalin_2
gene:Solyc01g065915.1	225.801	155.582	149.809	99.3106	84.3738	51.03	177.064	78.2381	1.17908	0.000166183	0.00225447	Solyc01g065915.1	SL3.0ch01	72474008	72491979	-	940	-	-	-
gene:Solyc05g012290.3	586.681	554.128	537.55	719.756	787.158	747.156	559.453	751.357	-0.425496	0.000166898	0.0022626	Solyc05g012290.3	SL3.0ch05	5568704	5576027	+	1931	-	PF04884:Vitamin B6 photo-protection and homoeostasis	-
gene:Solyc11g068430.2	5910.15	4405.32	4017.43	2951.78	3322.34	3147.49	4777.63	3140.54	0.605286	0.000168022	0.00227627	Solyc11g068430.2	SL3.0ch11	53445884	53449614	+	864	-	PF00111:2Fe-2S iron-sulfur cluster binding domain	Fer2
gene:Solyc07g051840.3	897.158	911.114	961.52	1465.08	1135.57	1297.9	923.264	1299.51	-0.493112	0.0001691	0.0022893	Solyc07g051840.3	SL3.0ch07	60489376	60492365	+	1898	-	-	-
gene:Solyc01g110480.3	2996.91	4601.39	6683.64	3048.15	1781.78	1750.43	4760.65	2193.45	1.11799	0.000169586	0.0022943	Solyc01g110480.3	SL3.0ch01	97093044	97095670	+	1932	-	PF00170:bZIP transcription factor	bZIP_1
gene:Solyc12g008490.2	349.791	457.155	719.671	311.697	177.681	176.198	508.872	221.859	1.19796	0.000169964	0.00229638	Solyc12g008490.2	SL3.0ch12	1891752	1901916	-	2251	-	PF13506:Glycosyl transferase family 21	-
gene:Solyc02g082900.3	201.608	202.47	221.287	331.363	380.179	282.109	208.455	331.217	-0.667411	0.000169973	0.00229638	Solyc02g082900.3	SL3.0ch02	47086936	47089988	-	1590	-	PF03088:Strictosidine synthase	Str_synth
gene:Solyc12g096290.2	406.241	439.04	526.78	665.676	636.278	708.643	457.354	670.199	-0.550913	0.000170661	0.0023041	Solyc12g096290.2	SL3.0ch12	66256724	66261150	+	3055	-	PF04091:Exocyst complex subunit Sec15-like	-
gene:Solyc01g101000.3	14042	12855.8	12359.7	10464	10595.4	10190.6	13085.8	10416.7	0.329117	0.000171978	0.00232029	Solyc01g101000.3	SL3.0ch01	90740088	90747254	-	2112	-	PF00069:Protein kinase domain	Pkinase
novel.559	36.2895	46.8877	49.9364	95.3775	83.3812	98.2087	44.3712	92.3225	-1.0572	0.000172332	0.00232347	-	SL3.0ch10	40204158	40206217	-	656	-	-	-
gene:Solyc01g079260.3	2129.99	3131.89	4746.89	2094.37	1390.68	1227.61	3336.26	1570.89	1.08671	0.000173839	0.00234219	Solyc01g079260.3	SL3.0ch01	78215921	78218540	+	1409	-	PF03106:WRKY DNA -binding domain	WRKY
gene:Solyc01g100650.3	2853.77	2699.24	2503.67	2061.92	2174.86	1969.95	2685.56	2068.91	0.376342	0.000174286	0.0023466	Solyc01g100650.3	SL3.0ch01	90495589	90515863	+	3262	-	PF13419:Haloacid dehalogenase-like hydrolase|PF13905:Thioredoxin-like|PF01436:NHL repeat	NHL
gene:Solyc06g005840.3	203.625	193.945	237.932	358.895	297.79	331.214	211.834	329.299	-0.635658	0.000175556	0.00236209	Solyc06g005840.3	SL3.0ch06	864305	869725	-	761	-	-	-
gene:Solyc09g082250.2	313.501	351.658	182.121	507.369	571.757	511.263	282.427	530.129	-0.909398	0.000176019	0.0023667	Solyc09g082250.2	SL3.0ch09	68476897	68479876	+	1438	-	PF13302:Acetyltransferase (GNAT) domain	-
gene:Solyc10g018300.2	296.364	272.801	278.077	174.039	164.777	206.046	282.414	181.621	0.63657	0.000176139	0.0023667	Solyc10g018300.2	SL3.0ch10	7329723	7332926	-	2398	-	PF02780:Transketolase, C-terminal domain|PF00456:Transketolase, thiamine diphosphate binding domain|PF02779:Transketolase, pyrimidine binding domain	-
gene:Solyc02g093430.3	1249.97	961.199	969.353	782.685	562.823	666.279	1060.17	670.596	0.660803	0.000176505	0.00237	Solyc02g093430.3	SL3.0ch02	54930572	54939926	-	2472	-	PF04724:Glycosyltransferase family 17	-
gene:Solyc02g094590.3	1430.41	1345.89	1299.32	1006.87	1082.96	1057.19	1358.54	1049.01	0.373007	0.000176753	0.00237172	Solyc02g094590.3	SL3.0ch02	55763408	55781260	+	3238	-	PF02559:CarD-like/TRCF domain|PF03461:TRCF domain|PF00271:Helicase conserved C-terminal domain|PF00270:DEAD/DEAH box helicase	Helicase_C
gene:Solyc06g065270.3	3716.65	3354.6	3539.61	2861.32	2654.3	2289.61	3536.95	2601.75	0.443117	0.000177492	0.00237904	Solyc06g065270.3	SL3.0ch06	40821976	40826234	-	1316	-	PF00406:Adenylate kinase	ADK
gene:Solyc03g118810.1	2116.89	1892.56	2524.23	1350.03	1241.78	587.327	2177.89	1059.71	1.03939	0.000177541	0.00237904	Solyc03g118810.1	SL3.0ch03	69107491	69107985	+	495	-	PF13499:EF-hand domain pair	-
gene:Solyc10g085280.2	3962.61	4149.56	3564.09	5321.47	6145.39	4808.38	3892.09	5425.08	-0.479138	0.000177874	0.00238188	Solyc10g085280.2	SL3.0ch10	64623898	64637013	+	5556	-	PF00201:UDP-glucoronosyl and UDP-glucosyl transferase	UDPGT
gene:Solyc12g098620.2	376	382.561	325.076	237.952	151.873	92.4317	361.212	160.752	1.16823	0.00017862	0.00239025	Solyc12g098620.2	SL3.0ch12	67046435	67049301	+	1477	-	-	-
gene:Solyc02g085510.1	89.7158	79.9223	101.831	49.1636	32.7569	43.3274	90.4897	41.7493	1.11649	0.000178964	0.00239169	Solyc02g085510.1	SL3.0ch02	49006234	49006413	+	180	-	-	-
gene:Solyc03g116530.3	277.212	218.454	158.621	118.976	75.4401	37.5504	218.096	77.3222	1.49639	0.000178997	0.00239169	Solyc03g116530.3	SL3.0ch03	67397153	67398567	-	1014	-	PF12681:Glyoxalase-like domain	-
gene:Solyc07g056670.3	3630.97	2817.53	2123.76	3989.14	6379.65	5086.63	2857.42	5151.81	-0.85039	0.000179103	0.00239169	Solyc07g056670.3	SL3.0ch07	64601986	64603605	-	1268	-	PF03171:2OG-Fe(II) oxygenase superfamily|PF14226:non-haem dioxygenase in morphine synthesis N-terminal	2OG-FeII_Oxy
gene:Solyc09g091970.3	1620.93	1284.08	1410.95	1006.87	1027.38	1082.22	1438.65	1038.82	0.469899	0.000179253	0.00239169	Solyc09g091970.3	SL3.0ch09	71640644	71650154	-	2011	-	PF01370:NAD dependent epimerase/dehydratase family|PF00583:Acetyltransferase (GNAT) family|PF08338:Domain of unknown function (DUF1731)	Acetyltransf_1
gene:Solyc06g076580.1	96.7721	74.5941	129.247	50.1469	40.698	25.9964	100.204	38.9471	1.36548	0.000179334	0.00239169	Solyc06g076580.1	SL3.0ch06	47706228	47706491	-	264	-	-	-
gene:Solyc03g111840.3	2133.02	1938.38	2117.89	1604.7	1599.13	1320.04	2063.1	1507.96	0.452403	0.000179999	0.00239801	Solyc03g111840.3	SL3.0ch03	63928449	63937199	-	5835	-	PF00076:RNA recognition motif. (a.k.a. RRM, RBD, or RNP domain)	RRM_1
gene:Solyc12g096570.1	1675.37	1459.91	1348.28	1923.28	2714.85	2183.7	1494.52	2273.94	-0.60551	0.000180052	0.00239801	Solyc12g096570.1	SL3.0ch12	66410697	66411053	-	357	-	-	-
gene:Solyc11g018580.2	2519.1	2818.59	3422.11	2183.85	1957.47	1890.04	2919.93	2010.45	0.538508	0.000180287	0.00239952	Solyc11g018580.2	SL3.0ch11	8754780	8763196	+	2470	-	PF00501:AMP-binding enzyme	AMP-binding
gene:Solyc02g084430.3	128.021	128.941	130.226	182.889	242.203	217.6	129.063	214.23	-0.730969	0.000180781	0.00240447	Solyc02g084430.3	SL3.0ch02	48086739	48087848	+	489	-	-	-
gene:Solyc05g014790.3	1982.82	1999.12	2171.74	1691.23	1375.79	1334.48	2051.23	1467.17	0.483551	0.000181237	0.00240857	Solyc05g014790.3	SL3.0ch05	8964887	8969790	-	3236	-	PF00305:Lipoxygenase	Lipoxygenase
gene:Solyc02g071080.2	1945.52	1824.36	2493.88	3303.8	2718.82	3596.17	2087.92	3206.26	-0.618706	0.000181334	0.00240857	Solyc02g071080.2	SL3.0ch02	41141123	41142703	-	1267	-	PF16913:Purine nucleobase transmembrane transport	-
gene:Solyc03g112150.1	3862.82	3838.4	3976.31	3227.1	2896.5	2565.94	3892.51	2896.52	0.426441	0.000181644	0.00241107	Solyc03g112150.1	SL3.0ch03	64129646	64131079	+	1434	-	PF03143:Elongation factor Tu C-terminal domain|PF03144:Elongation factor Tu domain 2|PF00009:Elongation factor Tu GTP binding domain	GTP_EFTU
gene:Solyc05g015433.1	211.689	221.651	281.994	159.29	128.05	128.056	238.445	138.465	0.784838	0.000182042	0.00241472	Solyc05g015433.1	SL3.0ch05	10563923	10570264	+	639	-	-	-
gene:Solyc06g054510.3	7124.84	6159.34	6395.77	5335.24	5012.8	4833.41	6559.99	5060.48	0.374457	0.0001822	0.00241519	Solyc06g054510.3	SL3.0ch06	37374873	37379460	-	1205	-	PF00550:Phosphopantetheine attachment site	PP-binding
gene:Solyc01g103450.3	15293	14520.3	15267.8	12831.7	11176.1	11226.6	15027	11744.8	0.355554	0.000183192	0.00242671	Solyc01g103450.3	SL3.0ch01	91935328	91943874	+	3961	-	PF02843:Phosphoribosylglycinamide synthetase, C domain|PF00012:Hsp70 protein|PF02844:Phosphoribosylglycinamide synthetase, N domain|PF01071:Phosphoribosylglycinamide synthetase, ATP-grasp (A) domain	HSP70
gene:Solyc04g051650.3	90.7238	40.494	9.79144	177.972	171.726	281.146	47.0031	210.281	-2.1622	0.000183568	0.00243006	Solyc04g051650.3	SL3.0ch04	50879601	50885257	+	2537	-	PF16656:Purple acid Phosphatase, N-terminal domain|PF00149:Calcineurin-like phosphoesterase|PF14008:Iron/zinc purple acid phosphatase-like protein C	Metallophos
gene:Solyc01g099190.3	470687	394703	288092	215489	273353	215210	384494	234684	0.71224	0.000184487	0.00244057	Solyc01g099190.3	SL3.0ch01	89368523	89372043	-	2665	-	PF00305:Lipoxygenase|PF01477:PLAT/LH2 domain	Lipoxygenase
gene:Solyc05g053620.3	2870.9	2166.43	1581.32	4200.54	3941.75	3317.91	2206.22	3820.07	-0.79206	0.000184682	0.00244152	Solyc05g053620.3	SL3.0ch05	64541894	64543334	+	896	-	PF14299:Phloem protein 2	-
gene:Solyc06g068860.3	2188.46	2334.8	2610.4	3103.21	3092.05	3755.04	2377.89	3316.77	-0.480074	0.000187288	0.00247431	Solyc06g068860.3	SL3.0ch06	42800024	42810342	+	3650	-	PF01074:Glycosyl hydrolases family 38 N-terminal domain|PF07748:Glycosyl hydrolases family 38 C-terminal domain|PF09261:Alpha mannosidase, middle domain	-
gene:Solyc01g058010.3	388.096	526.421	480.76	311.697	310.694	284.998	465.093	302.463	0.620519	0.000188234	0.00248514	Solyc01g058010.3	SL3.0ch01	64953102	64957748	+	1629	-	PF12899:Alkaline and neutral invertase	-
gene:Solyc02g088390.3	287.292	466.746	932.146	232.052	224.335	95.3202	562.061	183.903	1.6122	0.000188565	0.00248785	Solyc02g088390.3	SL3.0ch02	51122717	51125123	-	609	-	PF02298:Plastocyanin-like domain	Cu_bind_like
novel.196	3165.25	4308.34	5180.65	2755.13	2626.51	2602.53	4218.08	2661.39	0.664437	0.000190986	0.0025181	-	SL3.0ch04	6109156	6112187	+	3032	-	-	-
gene:Solyc08g061130.3	487.892	492.321	552.237	704.023	1099.84	746.194	510.817	850.018	-0.734432	0.000191299	0.00252054	Solyc08g061130.3	SL3.0ch08	46816364	46820534	-	1560	-	PF00170:bZIP transcription factor	bZIP_1
gene:Solyc02g070550.3	9604.63	8755.22	7886.03	6483.7	6372.71	6968.97	8748.63	6608.46	0.404711	0.000191782	0.00252522	Solyc02g070550.3	SL3.0ch02	40860209	40865541	+	1539	-	PF05383:La domain	-
gene:Solyc08g078080.3	187.496	150.254	187.017	106.193	60.5506	95.3202	174.922	87.3548	1.00184	0.000192245	0.00252963	Solyc08g078080.3	SL3.0ch08	62042685	62050532	-	3324	-	PF14432:DYW family of nucleic acid deaminases|PF01535:PPR repeat|PF13041:PPR repeat family|PF01764:Lipase (class 3)	Lipase_3
novel.363	106.852	51.1503	40.1449	20.6487	20.8453	11.554	66.0492	17.6827	1.90242	0.000192754	0.00253463	-	SL3.0ch07	46894419	46903544	+	359	-	-	-
gene:Solyc11g065670.1	3894.07	4073.91	4239.7	4880.97	5117.02	5094.34	4069.22	5030.78	-0.306002	0.000192904	0.00253491	Solyc11g065670.1	SL3.0ch11	51508246	51508746	-	501	-	PF03946:Ribosomal protein L11, N-terminal domain|PF00298:Ribosomal protein L11, RNA binding domain	-
gene:Solyc10g047670.2	1437.47	1308.59	1337.51	1622.4	2112.32	2132.67	1361.19	1955.8	-0.522864	0.000193448	0.00254036	Solyc10g047670.2	SL3.0ch10	41533814	41539140	+	2629	-	PF03134:TB2/DP1, HVA22 family|PF12874:Zinc-finger of C2H2 type	TB2_DP1_HVA22
gene:Solyc00g133110.2	21.1689	18.1157	9.79144	58.0131	39.7053	56.807	16.3587	51.5085	-1.65829	0.000196475	0.00257839	Solyc00g133110.2	SL3.0ch00	15908555	15914969	-	3810	-	-	-
gene:Solyc11g039480.1	3.02413	15.9845	16.6455	0	0	0	11.8847	0	6.04324	0.000196692	0.00257952	Solyc11g039480.1	SL3.0ch11	44564135	44564362	+	228	-	-	-
gene:Solyc03g120880.3	4877.92	4322.2	3627.73	3094.36	2894.52	3124.38	4275.95	3037.75	0.493182	0.000198558	0.00260226	Solyc03g120880.3	SL3.0ch03	70592587	70595923	-	1220	-	PF05172:Nup53/35/40-type RNA recognition motif	-
gene:Solyc07g008270.3	588.697	580.769	561.05	746.304	744.475	791.447	576.838	760.742	-0.399436	0.000199087	0.00260746	Solyc07g008270.3	SL3.0ch07	3030542	3034356	-	693	-	PF00444:Ribosomal protein L36	-
gene:Solyc04g054900.3	91.7319	103.366	110.643	181.905	153.858	185.826	101.914	173.863	-0.770601	0.000200111	0.00261913	Solyc04g054900.3	SL3.0ch04	53323896	53327820	+	1872	-	-	-
gene:Solyc02g031960.3	919.335	653.231	546.363	301.865	466.538	372.615	706.31	380.339	0.893052	0.000200633	0.00262421	Solyc02g031960.3	SL3.0ch02	27707207	27708025	+	715	-	-	-
gene:Solyc09g075180.3	3449.52	3121.23	3062.76	2492.6	2466.69	1994.02	3211.17	2317.77	0.470428	0.000201176	0.00262957	Solyc09g075180.3	SL3.0ch09	67379705	67384550	-	3313	-	-	-
gene:Solyc12g009860.2	698.573	602.081	697.151	873.146	961.862	891.581	665.935	908.863	-0.448171	0.000202288	0.00264057	Solyc12g009860.2	SL3.0ch12	3039150	3042406	-	425	-	-	-
gene:Solyc06g048633.1	99.7962	117.219	117.497	67.8458	47.6464	35.6247	111.504	50.3723	1.14701	0.000202317	0.00264057	Solyc06g048633.1	SL3.0ch06	31505280	31507692	+	445	-	-	-
gene:Solyc05g012920.2	688.493	645.772	678.547	856.431	897.34	1064.89	670.937	939.554	-0.48579	0.000202419	0.00264057	Solyc05g012920.2	SL3.0ch05	6044414	6053988	-	7705	-	PF13041:PPR repeat family|PF12854:PPR repeat	-
gene:Solyc12g056400.2	790.305	729.957	532.655	436.573	435.766	432.311	684.306	434.883	0.65369	0.000202904	0.00264514	Solyc12g056400.2	SL3.0ch12	63275857	63279244	+	1578	-	PF13639:Ring finger domain	-
gene:Solyc12g056740.2	2065.48	1771.08	1914.23	1484.74	1491.93	1449.06	1916.93	1475.24	0.37801	0.000203226	0.00264758	Solyc12g056740.2	SL3.0ch12	63767986	63775254	-	3134	-	PF00271:Helicase conserved C-terminal domain|PF00270:DEAD/DEAH box helicase	DEAD
gene:Solyc03g118110.3	4866.83	4234.82	4253.4	3434.57	3567.52	3164.82	4451.68	3388.97	0.393555	0.000204071	0.00265684	Solyc03g118110.3	SL3.0ch03	68558108	68563148	+	625	-	PF03937:Flavinator of succinate dehydrogenase	-
gene:Solyc08g082580.3	1243.92	1284.08	1311.07	1674.51	1581.26	1587.71	1279.69	1614.5	-0.335244	0.000204281	0.00265781	Solyc08g082580.3	SL3.0ch08	65436076	65439380	+	892	-	PF08766:DEK C terminal domain|PF02229:Transcriptional Coactivator p15 (PC4)	-
gene:Solyc08g068640.3	151.206	61.8066	28.3952	22.6153	13.8969	12.5168	80.4694	16.343	2.29997	0.000204623	0.00265888	Solyc08g068640.3	SL3.0ch08	57803811	57840311	-	5247	-	PF00282:Pyridoxal-dependent decarboxylase conserved domain	-
gene:Solyc10g006970.3	950.584	816.273	746.108	590.947	594.587	594.066	837.655	593.2	0.497759	0.000204633	0.00265888	Solyc10g006970.3	SL3.0ch10	1380715	1383237	-	792	-	PF00085:Thioredoxin	-
gene:Solyc01g107360.3	1139.09	1283.02	1284.64	992.122	744.475	817.443	1235.58	851.347	0.53733	0.000206212	0.00267607	Solyc01g107360.3	SL3.0ch01	94822030	94830178	+	2913	-	-	-
gene:Solyc12g036325.1	100.804	123.613	78.3316	205.504	255.107	155.016	100.916	205.209	-1.02521	0.000206227	0.00267607	Solyc12g036325.1	SL3.0ch12	46257608	46261270	+	3262	-	PF00069:Protein kinase domain|PF14380:Wall-associated receptor kinase C-terminal|PF13947:Wall-associated receptor kinase galacturonan-binding	Pkinase
gene:Solyc05g006420.3	681.437	737.416	801.919	486.72	563.816	396.686	740.257	482.407	0.618118	0.000206808	0.00268184	Solyc05g006420.3	SL3.0ch05	1055728	1059261	+	1461	-	PF00072:Response regulator receiver domain	Response_reg
gene:Solyc02g069987.1	2.01608	7.45941	0	21.632	36.7274	25.9964	3.1585	28.1186	-3.17865	0.000207248	0.00268577	Solyc02g069987.1	SL3.0ch02	40341923	40357450	+	747	-	-	-
gene:Solyc03g117080.3	288.3	332.477	338.784	452.305	437.751	516.077	319.854	468.711	-0.551515	0.000207711	0.00269	Solyc03g117080.3	SL3.0ch03	67823561	67826529	-	1100	-	PF02330:Mitochondrial glycoprotein	-
gene:Solyc08g068660.1	23.185	19.1813	33.2909	2.94982	5.9558	0	25.2191	2.96854	3.09546	0.000207971	0.00269159	Solyc08g068660.1	SL3.0ch08	57848561	57848857	-	297	-	-	-
gene:Solyc02g063280.3	962.68	961.199	1072.16	1307.75	1266.6	1490.46	998.681	1354.94	-0.440025	0.000208542	0.00269722	Solyc02g063280.3	SL3.0ch02	35899418	35901844	+	924	-	-	-
gene:Solyc01g090550.3	9398.99	8257.57	7525.7	6603.66	6066.97	6077.39	8394.09	6249.34	0.425659	0.000211568	0.00273456	Solyc01g090550.3	SL3.0ch01	84080393	84086852	+	2226	-	PF00684:DnaJ central domain|PF01556:DnaJ C terminal domain|PF00226:DnaJ domain	DnaJ_C
gene:Solyc04g054170.3	714.702	716.104	676.589	894.778	903.296	937.797	702.465	911.957	-0.376784	0.000211782	0.00273553	Solyc04g054170.3	SL3.0ch04	51809982	51818399	+	2916	-	-	-
gene:Solyc01g009390.3	619.946	637.247	639.381	846.598	785.173	882.916	632.191	838.229	-0.407107	0.000212164	0.00273716	Solyc01g009390.3	SL3.0ch01	3528801	3535062	-	1242	-	PF06058:Dcp1-like decapping family	-
gene:Solyc01g105120.3	191.528	147.057	126.31	217.303	352.385	332.177	154.965	300.622	-0.956179	0.000212196	0.00273716	Solyc01g105120.3	SL3.0ch01	93271343	93282318	-	4022	-	-	-
gene:Solyc10g080840.1	3252.95	1415.16	1361.99	1062.92	895.355	618.137	2010.03	858.803	1.22689	0.000212325	0.00273716	Solyc10g080840.1	SL3.0ch10	62149835	62151364	-	1530	-	PF00067:Cytochrome P450	p450
gene:Solyc06g066370.3	6800.25	5206.67	3905.81	3625.33	2998.74	2657.41	5304.24	3093.83	0.777748	0.000212789	0.00274134	Solyc06g066370.3	SL3.0ch06	41788776	41791917	+	2026	-	PF03106:WRKY DNA -binding domain	WRKY
gene:Solyc03g096830.3	210.681	273.867	379.908	153.391	145.917	158.867	288.152	152.725	0.916281	0.000212931	0.00274138	Solyc03g096830.3	SL3.0ch03	60627709	60633544	-	4509	-	PF13041:PPR repeat family|PF12854:PPR repeat	-
gene:Solyc01g107860.3	1623.96	1671.97	2123.76	1264.49	1255.68	899.284	1806.56	1139.82	0.664649	0.000213107	0.00274186	Solyc01g107860.3	SL3.0ch01	95145101	95151341	-	892	-	PF00571:CBS domain	CBS
gene:Solyc09g092460.3	827.603	944.149	1025.16	729.588	566.794	559.404	932.305	618.595	0.591916	0.000213822	0.00274926	Solyc09g092460.3	SL3.0ch09	72026043	72029433	-	2991	-	PF13855:Leucine rich repeat|PF07714:Protein tyrosine kinase	Pkinase_Tyr
gene:Solyc06g073165.1	37.2976	20.247	20.562	43.264	119.116	103.986	26.0355	88.7886	-1.76923	0.000214044	0.00275032	Solyc06g073165.1	SL3.0ch06	45222416	45223642	+	1227	-	PF03181:BURP domain	-
gene:Solyc07g062190.3	1777.18	1443.93	1505.92	1227.12	1103.81	1021.56	1575.68	1117.5	0.495837	0.000214189	0.00275038	Solyc07g062190.3	SL3.0ch07	65121394	65125547	+	976	-	PF00572:Ribosomal protein L13	-
gene:Solyc03g119340.3	329.63	419.858	410.262	273.35	247.166	230.116	386.583	250.211	0.627578	0.000214566	0.00275344	Solyc03g119340.3	SL3.0ch03	69466727	69471740	+	3561	-	PF07714:Protein tyrosine kinase	Pkinase_Tyr
gene:Solyc07g006780.3	2516.07	2334.8	1967.1	1732.53	1609.06	1595.41	2272.66	1645.67	0.465618	0.000215247	0.00276037	Solyc07g006780.3	SL3.0ch07	1624160	1636142	-	2697	-	PF00370:FGGY family of carbohydrate kinases, N-terminal domain|PF02782:FGGY family of carbohydrate kinases, C-terminal domain	FGGY_N
gene:Solyc01g102500.3	562.488	571.178	575.737	711.89	796.092	909.875	569.801	805.952	-0.500353	0.000215402	0.00276056	Solyc01g102500.3	SL3.0ch01	91166261	91170211	-	1740	-	-	-
gene:Solyc10g084880.3	818.53	486.993	366.2	176.989	44.6685	51.03	557.241	90.8959	2.61607	0.000216899	0.00277794	Solyc10g084880.3	SL3.0ch10	64379737	64381421	-	1685	-	PF11961:Domain of unknown function (DUF3475)|PF05003:Protein of unknown function (DUF668)	-
gene:Solyc11g062030.1	333.662	317.558	388.72	233.036	242.203	211.823	346.647	229.02	0.598848	0.000217351	0.00278162	Solyc11g062030.1	SL3.0ch11	49131536	49131745	+	210	-	-	-
novel.62	4.03217	10.6563	18.6037	0	0	0	11.0974	0	5.94576	0.000217495	0.00278162	-	SL3.0ch01	32735449	32742732	-	234	-	-	-
gene:Solyc10g074730.2	545.351	562.653	615.882	807.267	734.549	787.595	574.629	776.47	-0.434082	0.000217609	0.00278162	Solyc10g074730.2	SL3.0ch10	58417398	58426343	+	2361	-	PF03168:Late embryogenesis abundant protein|PF00069:Protein kinase domain	Pkinase
gene:Solyc01g008230.3	2981.79	2689.65	2612.36	2170.08	2207.62	2038.31	2761.27	2138.67	0.368653	0.000219162	0.00279833	Solyc01g008230.3	SL3.0ch01	2294446	2295195	-	750	-	PF03634:TCP family transcription factor	TCP
gene:Solyc02g092990.1	1280.21	1130.63	1317.93	973.44	851.679	927.206	1242.93	917.442	0.438274	0.000219201	0.00279833	Solyc02g092990.1	SL3.0ch02	54590990	54592642	+	1653	-	PF12937:F-box-like	-
gene:Solyc03g026260.3	264.107	400.677	511.113	211.404	213.416	193.529	391.966	206.116	0.927557	0.000219691	0.00280276	Solyc03g026260.3	SL3.0ch03	3727311	3730373	-	1695	-	PF01963:TraB family	-
gene:Solyc01g068020.3	145.158	114.022	117.497	214.353	186.615	265.741	125.559	222.237	-0.823735	0.000220155	0.00280687	Solyc01g068020.3	SL3.0ch01	76874017	76876937	-	1335	-	PF03364:Polyketide cyclase / dehydrase and lipid transport	-
novel.268	330.638	325.017	239.89	160.273	192.571	184.863	298.515	179.236	0.735317	0.00022081	0.00281341	-	SL3.0ch05	57053815	57056439	+	2625	-	-	-
gene:Solyc02g090400.3	60.4825	28.772	47.9781	14.7491	14.8895	7.70264	45.7442	12.4471	1.88102	0.000221091	0.00281516	Solyc02g090400.3	SL3.0ch02	52601857	52604266	+	1433	-	PF00249:Myb-like DNA-binding domain	Myb_DNA-binding
gene:Solyc06g053860.3	1841.69	1912.81	2067.95	1374.62	1561.41	1506.83	1940.82	1480.95	0.39023	0.000222337	0.0028292	Solyc06g053860.3	SL3.0ch06	36812709	36840856	-	2537	-	PF01532:Glycosyl hydrolase family 47	-
gene:Solyc01g095510.3	207.657	325.017	324.097	448.372	475.471	534.371	285.59	486.072	-0.767506	0.000223069	0.00283668	Solyc01g095510.3	SL3.0ch01	86626426	86634055	+	1887	-	PF00153:Mitochondrial carrier protein	Mito_carr
gene:Solyc07g041080.3	351.807	331.411	347.596	427.724	574.735	577.698	343.605	526.719	-0.616175	0.000223523	0.00283851	Solyc07g041080.3	SL3.0ch07	51907798	51911736	+	1448	-	PF00400:WD domain, G-beta repeat	WD40
gene:Solyc07g017610.3	17808.1	15558.2	14476.7	12477.7	12122	11658.9	15947.6	12086.2	0.399978	0.000223595	0.00283851	Solyc07g017610.3	SL3.0ch07	7658117	7671210	+	3975	-	PF05222:Alanine dehydrogenase/PNT, N-terminal domain|PF16653:Saccharopine dehydrogenase C-terminal domain|PF03435:Saccharopine dehydrogenase NADP binding domain|PF04455:LOR/SDH bifunctional enzyme conserved region	Saccharop_dh
gene:Solyc03g095290.3	1733.83	1647.46	1578.38	1303.82	1318.22	1298.86	1653.23	1306.96	0.339022	0.000223646	0.00283851	Solyc03g095290.3	SL3.0ch03	57743007	57752023	+	3094	-	-	-
gene:Solyc10g078320.2	594.745	744.876	607.07	922.31	864.584	1033.12	648.897	940.003	-0.53527	0.000224583	0.00284857	Solyc10g078320.2	SL3.0ch10	60274162	60283405	-	3956	-	PF00004:ATPase family associated with various cellular activities (AAA)	AAA
gene:Solyc09g008080.3	278.22	293.048	212.474	171.089	151.873	119.391	261.247	147.451	0.824885	0.000224837	0.00284996	Solyc09g008080.3	SL3.0ch09	1551957	1555147	+	951	-	-	-
gene:Solyc01g081030.3	2578.57	2513.82	2423.38	2073.72	2013.06	1986.32	2505.26	2024.37	0.30746	0.00022514	0.00285197	Solyc01g081030.3	SL3.0ch01	80182387	80193532	-	2732	-	PF12070:Protein of unknown function (DUF3550/UPF0682)	-
gene:Solyc02g079415.1	336.686	390.021	449.427	566.365	571.757	790.484	392.045	642.869	-0.713465	0.000227064	0.00287449	Solyc02g079415.1	SL3.0ch02	44538863	44544693	-	2257	-	PF17125:N-terminal domain of 16S rRNA methyltransferase RsmF|PF01189:16S rRNA methyltransferase RsmF	-
gene:Solyc06g061000.3	5860.76	5416.6	5736.81	4719.71	4142.26	4521.45	5671.39	4461.14	0.346313	0.000229785	0.00290707	Solyc06g061000.3	SL3.0ch06	39086307	39093548	+	1688	-	PF01214:Casein kinase II regulatory subunit	-
gene:Solyc08g081770.3	2042.29	2138.72	1560.76	2468.01	3553.63	3043.51	1913.92	3021.72	-0.658956	0.000230338	0.0029122	Solyc08g081770.3	SL3.0ch08	64856179	64862409	-	1499	-	PF01169:Uncharacterized protein family UPF0016	-
gene:Solyc10g005370.3	3049.33	2709.9	2607.46	2190.73	2128.21	2151.93	2788.9	2156.95	0.37069	0.000230636	0.00291316	Solyc10g005370.3	SL3.0ch10	273164	275098	+	1524	-	PF03618:Kinase/pyrophosphorylase	DUF299
gene:Solyc06g005480.3	392.128	419.858	345.638	287.116	236.247	228.191	385.875	250.518	0.622833	0.00023071	0.00291316	Solyc06g005480.3	SL3.0ch06	488550	493008	-	1270	-	PF04720:PDDEXK-like family of unknown function	-
gene:Solyc04g050930.3	1043.32	887.67	638.402	544.733	526.096	497.783	856.465	522.871	0.711776	0.000233139	0.00293816	Solyc04g050930.3	SL3.0ch04	48921355	48924893	-	1852	-	PF07137:VDE lipocalin domain	-
gene:Solyc04g016460.3	96.7721	59.6753	83.2273	147.491	170.733	141.536	79.8915	153.253	-0.937732	0.000233178	0.00293816	Solyc04g016460.3	SL3.0ch04	7296036	7298838	+	640	-	-	-
gene:Solyc11g065870.2	1363.88	1301.13	1215.12	935.092	1038.29	983.05	1293.38	985.479	0.392183	0.000233249	0.00293816	Solyc11g065870.2	SL3.0ch11	51737804	51751334	+	2535	-	PF14714:KH-domain-like of EngA bacterial GTPase enzymes, C-terminal|PF01926:50S ribosome-binding GTPase	-
gene:Solyc09g075390.3	2195.52	2032.16	2080.68	1619.45	1737.11	1650.29	2102.79	1668.95	0.333453	0.000233286	0.00293816	Solyc09g075390.3	SL3.0ch09	67520284	67535429	-	3838	-	PF04607:Region found in RelA / SpoT proteins|PF13328:HD domain|PF02824:TGS domain	-
gene:Solyc01g106510.2	0	1.06563	0	6.88291	42.6832	7.70264	0.35521	19.0896	-5.71052	0.000234045	0.00294583	Solyc01g106510.2	SL3.0ch01	94268007	94269470	-	1464	-	PF03478:Protein of unknown function (DUF295)	DUF295
gene:Solyc09g075430.3	13626.7	13355.5	13535.7	15594.7	16736.8	16709.9	13506	16347.1	-0.275435	0.000234622	0.0029512	Solyc09g075430.3	SL3.0ch09	67557023	67560438	+	2156	-	-	-
gene:Solyc01g067940.2	128.021	153.451	225.203	94.3942	79.4107	68.361	168.892	80.7219	1.06608	0.000236403	0.00297171	Solyc01g067940.2	SL3.0ch01	76752988	76753985	-	998	-	PF05637:galactosyl transferase GMA12/MNN10 family	-
gene:Solyc12g039120.2	5470.65	5055.35	4982.87	6836.7	6569.25	6162.11	5169.62	6522.69	-0.335389	0.000236696	0.00297349	Solyc12g039120.2	SL3.0ch12	53377914	53379935	-	964	-	PF01090:Ribosomal protein S19e	-
gene:Solyc11g010660.2	2694.5	2887.86	2568.3	2255.63	1848.28	1920.85	2716.88	2008.25	0.435924	0.000238065	0.00298879	Solyc11g010660.2	SL3.0ch11	3707262	3711617	-	2514	-	PF07093:SGT1 protein	SGT1
gene:Solyc05g011990.3	1284.25	1441.8	1299.32	1727.61	1746.04	2162.52	1341.79	1878.72	-0.485818	0.000239211	0.00299953	Solyc05g011990.3	SL3.0ch05	5195074	5209033	-	4142	-	PF04147:Nop14-like family|PF00582:Universal stress protein family	Usp
gene:Solyc09g010430.1	762.08	496.584	451.386	307.764	354.37	210.86	570.016	290.998	0.970265	0.000239225	0.00299953	Solyc09g010430.1	SL3.0ch09	3799540	3799803	-	264	-	-	-
gene:Solyc01g007250.3	499.989	587.162	532.655	747.287	696.829	812.629	539.935	752.248	-0.47893	0.000241195	0.0030223	Solyc01g007250.3	SL3.0ch01	1808372	1812614	-	1023	-	PF04427:Brix domain	-
gene:Solyc01g109720.3	67.5388	86.3161	93.9979	151.424	149.888	140.573	82.6176	147.295	-0.833866	0.000241659	0.00302609	Solyc01g109720.3	SL3.0ch01	96519271	96521952	-	1897	-	PF00561:alpha/beta hydrolase fold	Abhydrolase_1
gene:Solyc03g120620.3	323.582	295.18	300.597	202.554	221.357	202.194	306.453	208.702	0.554537	0.000241805	0.00302609	Solyc03g120620.3	SL3.0ch03	70450223	70457873	+	4131	-	PF01852:START domain|PF00046:Homeobox domain	START
gene:Solyc03g093550.1	1631.01	541.34	170.371	108.16	21.8379	53.9185	780.908	61.3055	3.67101	0.000243163	0.00304116	Solyc03g093550.1	SL3.0ch03	56355720	56356445	-	726	-	PF00847:AP2 domain	AP2
gene:Solyc03g034150.2	4.03217	14.9188	24.4786	39.3309	114.153	62.584	14.4765	72.0226	-2.31258	0.000243431	0.00304125	Solyc03g034150.2	SL3.0ch03	5877903	5879993	+	949	-	PF00046:Homeobox domain	Homeobox
gene:Solyc06g005640.2	225.801	222.717	185.058	316.614	301.76	343.73	211.192	320.702	-0.60359	0.000243479	0.00304125	Solyc06g005640.2	SL3.0ch06	704594	710599	-	1527	-	-	-
gene:Solyc02g070290.3	1165.3	1246.79	1122.1	1504.41	1471.08	1669.55	1178.06	1548.35	-0.394619	0.000244874	0.00305673	Solyc02g070290.3	SL3.0ch02	40630534	40646849	-	3338	-	PF00324:Amino acid permease|PF03522:Solute carrier family 12	AA_permease
gene:Solyc08g067830.3	468.74	484.862	456.281	634.211	619.403	619.1	469.961	624.238	-0.40984	0.000246083	0.00306989	Solyc08g067830.3	SL3.0ch08	56926683	56932240	-	2351	-	PF14770:Transmembrane protein 18	-
gene:Solyc06g069120.3	20988.4	15764.9	12396.9	10669.5	9509.43	10459.2	16383.4	10212.7	0.681864	0.000249132	0.00310596	Solyc06g069120.3	SL3.0ch06	43018686	43020507	+	1255	-	-	-
gene:Solyc01g008440.3	389.104	527.487	767.649	1194.68	846.716	1157.32	561.414	1066.24	-0.925171	0.000250504	0.00312108	Solyc01g008440.3	SL3.0ch01	2457096	2463776	+	2495	-	PF00069:Protein kinase domain|PF13499:EF-hand domain pair	Pkinase
gene:Solyc07g055080.3	452.611	427.318	524.821	806.284	613.447	1256.49	468.25	892.075	-0.929832	0.000250929	0.0031244	Solyc07g055080.3	SL3.0ch07	63355928	63361757	+	1148	-	PF00227:Proteasome subunit|PF10584:Proteasome subunit A N-terminal signature	Proteasome
gene:Solyc02g083630.3	47.378	35.1658	137.08	18.6822	16.8748	16.3681	73.208	17.3084	2.08233	0.000251348	0.00312764	Solyc02g083630.3	SL3.0ch02	47523687	47527124	+	2225	-	-	-
gene:Solyc01g007020.3	55.4423	56.4784	183.1	33.4313	5.9558	4.81415	98.3403	14.7337	2.73992	0.000252075	0.0031347	Solyc01g007020.3	SL3.0ch01	1576500	1577252	-	753	-	-	-
gene:Solyc01g008930.3	339.71	284.523	275.14	175.023	216.394	165.607	299.791	185.674	0.69158	0.000256021	0.00318077	Solyc01g008930.3	SL3.0ch01	2883056	2887029	-	1715	-	PF05996:Ferredoxin-dependent bilin reductase	-
gene:Solyc03g007770.3	3989.83	3559.21	2511.51	1903.62	2254.27	2194.29	3353.51	2117.39	0.663318	0.000256102	0.00318077	Solyc03g007770.3	SL3.0ch03	2317035	2321125	+	2793	-	PF03595:Voltage-dependent anion channel	C4dic_mal_tran
gene:Solyc02g086830.3	1736.86	1568.61	1552.92	1250.72	1225.9	982.087	1619.46	1152.9	0.490372	0.000256664	0.00318574	Solyc02g086830.3	SL3.0ch02	50077487	50084502	+	4552	-	-	-
gene:Solyc03g007760.3	273.179	437.974	305.493	652.893	671.02	478.527	338.882	600.813	-0.826759	0.000257767	0.00319742	Solyc03g007760.3	SL3.0ch03	2280512	2288205	-	3290	-	PF00004:ATPase family associated with various cellular activities (AAA)	AAA
gene:Solyc03g111797.1	63.5067	161.976	457.26	63.9127	57.5727	32.7362	227.581	51.4072	2.14705	0.000258024	0.00319859	Solyc03g111797.1	SL3.0ch03	63911726	63915461	-	3182	-	PF14576:Sieve element occlusion N-terminus|PF14577:Sieve element occlusion C-terminus	-
gene:Solyc05g009420.1	3565.45	3591.17	3915.6	3015.7	2187.76	1934.33	3690.74	2379.26	0.633444	0.000258655	0.0032044	Solyc05g009420.1	SL3.0ch05	3585440	3586381	-	942	-	-	-
gene:Solyc07g006360.1	23.185	35.1658	22.5203	54.08	72.4622	75.1008	26.957	67.2143	-1.32199	0.000261539	0.00323739	Solyc07g006360.1	SL3.0ch07	1188979	1190418	+	1440	-	PF13639:Ring finger domain	-
gene:Solyc07g055910.3	325.598	527.487	681.485	314.647	209.446	212.786	511.523	245.626	1.0585	0.000261647	0.00323739	Solyc07g055910.3	SL3.0ch07	63944525	63950460	+	3850	-	-	-
gene:Solyc03g096070.3	72.579	75.6598	111.622	164.207	178.674	148.276	86.6204	163.719	-0.916454	0.00026289	0.00325073	Solyc03g096070.3	SL3.0ch03	59346939	59354999	-	4487	-	PF09279:Phosphoinositide-specific phospholipase C, efhand-like|PF00168:C2 domain|PF00388:Phosphatidylinositol-specific phospholipase C, X domain|PF00387:Phosphatidylinositol-specific phospholipase C, Y domain	PI-PLC-X
gene:Solyc03g082420.3	448.579	447.565	563.008	319.564	136.983	92.4317	486.384	182.993	1.41058	0.000263216	0.00325271	Solyc03g082420.3	SL3.0ch03	53780273	53781284	-	910	-	PF00011:Hsp20/alpha crystallin family	-
gene:Solyc09g097780.3	468.74	283.458	484.677	580.131	809.989	1116.88	412.291	835.668	-1.01887	0.000263561	0.0032549	Solyc09g097780.3	SL3.0ch09	72290467	72295832	+	848	-	PF07172:Glycine rich protein family	-
gene:Solyc02g086990.3	232.858	260.014	196.808	305.798	407.972	440.976	229.893	384.915	-0.744473	0.000263793	0.0032549	Solyc02g086990.3	SL3.0ch02	50182740	50187796	-	2768	-	PF00027:Cyclic nucleotide-binding domain|PF00520:Ion transport protein	Ion_trans
gene:Solyc01g108400.3	3466.66	3485.68	3533.73	4054.03	7337.54	5988.81	3495.36	5793.46	-0.728979	0.000263888	0.0032549	Solyc01g108400.3	SL3.0ch01	95628570	95637064	+	5050	-	PF00069:Protein kinase domain	Pkinase
gene:Solyc02g080570.3	2607.81	2826.05	3150.89	2294.96	2088.5	2033.5	2861.58	2138.99	0.419969	0.000264885	0.00326515	Solyc02g080570.3	SL3.0ch02	45311873	45330626	+	5629	-	PF08323:Starch synthase catalytic domain|PF16760:Starch/carbohydrate-binding module (family 53)|PF00534:Glycosyl transferases group 1	Glycos_transf_1
gene:Solyc07g063570.3	1161.26	995.299	1169.1	829.882	849.694	800.112	1108.55	826.563	0.423873	0.000265834	0.0032748	Solyc07g063570.3	SL3.0ch07	66141714	66148331	-	2130	-	PF02683:Cytochrome C biogenesis protein transmembrane region	-
gene:Solyc03g112530.3	1295.33	1321.38	1433.47	1749.24	1661.67	1941.07	1350.06	1783.99	-0.40204	0.00026767	0.00329535	Solyc03g112530.3	SL3.0ch03	64399598	64407535	-	1933	-	PF00400:WD domain, G-beta repeat|PF08154:NLE (NUC135) domain	WD40
gene:Solyc12g037970.2	1240.9	1155.14	1182.81	936.076	931.09	785.67	1192.95	884.278	0.432171	0.000269227	0.00331244	Solyc12g037970.2	SL3.0ch12	49180766	49183905	+	1174	-	PF01195:Peptidyl-tRNA hydrolase	-
gene:Solyc01g005220.3	527.206	620.197	618.819	417.891	397.053	278.258	588.741	364.401	0.692338	0.000269693	0.00331611	Solyc01g005220.3	SL3.0ch01	173567	180781	+	2419	-	PF01823:MAC/Perforin domain	-
gene:Solyc12g008360.2	3635	3949.23	3825.52	4588.93	4672.32	5080.86	3803.25	4780.71	-0.33006	0.0002709	0.00332887	Solyc12g008360.2	SL3.0ch12	1785505	1799280	-	3766	-	PF02516:Oligosaccharyl transferase STT3 subunit	-
gene:Solyc01g095305.1	1192.51	1060.3	1194.56	867.247	377.201	454.456	1149.12	566.301	1.02095	0.00027214	0.00334203	Solyc01g095305.1	SL3.0ch01	86503728	86504537	+	264	-	-	-
gene:Solyc02g070510.3	2196.52	2153.64	2180.55	2717.77	2606.65	3001.14	2176.91	2775.19	-0.350343	0.000272458	0.00334385	Solyc02g070510.3	SL3.0ch02	40805105	40810898	+	1243	-	PF10584:Proteasome subunit A N-terminal signature|PF00227:Proteasome subunit	Proteasome
gene:Solyc08g076650.3	3129.97	2997.62	3290.9	2428.68	2390.26	2627.56	3139.5	2482.17	0.338983	0.000273746	0.00335757	Solyc08g076650.3	SL3.0ch08	60706226	60711314	+	2931	-	PF00982:Glycosyltransferase family 20|PF02358:Trehalose-phosphatase	-
gene:Solyc08g014570.3	193.544	112.957	97.9144	61.9462	27.7937	57.7698	134.805	49.1699	1.45446	0.000275356	0.00337521	Solyc08g014570.3	SL3.0ch08	4791997	4795558	+	2631	-	PF12796:Ankyrin repeats (3 copies)|PF13962:Domain of unknown function	-
gene:Solyc09g075290.3	4307.36	4193.26	3949.87	4954.71	5167.65	5225.28	4150.16	5115.88	-0.301867	0.000276267	0.00338228	Solyc09g075290.3	SL3.0ch09	67445210	67447594	+	987	-	-	-
gene:Solyc06g051820.3	919.335	1145.55	1145.6	769.903	756.387	781.818	1070.16	769.369	0.475983	0.000276276	0.00338228	Solyc06g051820.3	SL3.0ch06	35590763	35596440	-	1012	-	PF06017:Unconventional myosin tail, actin- and lipid-binding	-
gene:Solyc10g081270.2	782.241	791.763	734.358	942.959	1036.31	1069.7	769.454	1016.32	-0.40171	0.000277799	0.00339881	Solyc10g081270.2	SL3.0ch10	62517333	62521307	-	1243	-	PF04727:ELMO/CED-12 family	-
gene:Solyc05g049900.3	397.169	408.136	455.302	554.566	576.72	606.583	420.202	579.29	-0.462887	0.000278762	0.00340704	Solyc05g049900.3	SL3.0ch05	60590766	60594847	+	1701	-	PF01062:Bestrophin, RFP-TM, chloride channel	-
gene:Solyc03g117980.3	753.008	723.563	1125.04	578.164	344.444	215.674	867.203	379.427	1.1928	0.000278818	0.00340704	Solyc03g117980.3	SL3.0ch03	68456981	68462916	+	3723	-	PF08030:Ferric reductase NAD binding domain|PF01794:Ferric reductase like transmembrane component|PF08022:FAD-binding domain|PF08414:Respiratory burst NADPH oxidase	FAD_binding_8
gene:Solyc11g068910.2	342.734	314.361	248.703	173.056	199.519	189.678	301.933	187.418	0.687525	0.000280297	0.00342224	Solyc11g068910.2	SL3.0ch11	53765560	53769640	-	2482	-	PF01429:Methyl-CpG binding domain	MBD
gene:Solyc01g044371.1	1.00804	3.19689	0	18.6822	24.8158	11.554	1.40164	18.3507	-3.74249	0.000280409	0.00342224	Solyc01g044371.1	SL3.0ch01	43236481	43237592	-	426	-	PF03476:MOSC N-terminal beta barrel domain	MOSC_N
gene:Solyc09g074560.3	2555.39	2587.35	2203.08	2960.63	3703.51	4326.96	2448.6	3663.7	-0.581434	0.000281268	0.00342837	Solyc09g074560.3	SL3.0ch09	66799592	66802093	-	1840	-	PF06203:CCT motif	CCT
gene:Solyc04g078460.3	394.145	212.06	299.618	505.402	626.352	509.337	301.941	547.03	-0.856636	0.000281302	0.00342837	Solyc04g078460.3	SL3.0ch04	63270557	63272244	-	1359	-	PF01112:Asparaginase	Asparaginase_2
gene:Solyc09g018630.3	1042.32	1046.45	1115.25	766.953	877.488	765.45	1068	803.297	0.411149	0.000281433	0.00342837	Solyc09g018630.3	SL3.0ch09	16031287	16039481	-	993	-	PF01230:HIT domain	HIT
gene:Solyc02g091240.1	1565.49	1610.17	1600.9	1283.17	1250.72	1306.56	1592.19	1280.15	0.314625	0.000282826	0.00344317	Solyc02g091240.1	SL3.0ch02	53236827	53238185	-	1359	-	PF03547:Membrane transport protein	-
gene:Solyc07g052990.1	917.319	1181.78	2443.94	492.62	205.475	139.61	1514.35	279.235	2.43921	0.000282997	0.00344317	Solyc07g052990.1	SL3.0ch07	61547293	61547532	+	240	-	-	-
gene:Solyc04g054810.3	16372.6	19654.5	28518.6	14979.2	11141.3	8239.9	21515.2	11453.5	0.909585	0.000283706	0.00344886	Solyc04g054810.3	SL3.0ch04	53225283	53226363	+	644	-	PF01190:Pollen proteins Ole e I like	-
gene:Solyc03g120930.1	266.123	208.864	97.9144	822.999	261.063	592.141	190.967	558.734	-1.54925	0.000283816	0.00344886	Solyc03g120930.1	SL3.0ch03	70647507	70647974	+	468	-	-	-
gene:Solyc02g077720.3	230.842	161.976	145.893	96.3607	102.241	66.4353	179.57	88.3458	1.02392	0.000286056	0.00347395	Solyc02g077720.3	SL3.0ch02	43173177	43174570	+	704	-	-	-
gene:Solyc05g044620.2	684.461	711.841	936.062	501.469	557.86	422.683	777.455	494.004	0.654694	0.000287171	0.00348325	Solyc05g044620.2	SL3.0ch05	58077047	58078620	+	591	-	-	-
gene:Solyc01g103295.1	54.4343	45.8221	40.1449	70.7956	129.042	129.019	46.8004	109.619	-1.22836	0.000287176	0.00348325	Solyc01g103295.1	SL3.0ch01	91792388	91798659	+	465	-	-	-
gene:Solyc04g010050.3	72.579	72.4629	86.1647	135.692	122.094	164.644	77.0689	140.81	-0.868987	0.000288904	0.00350205	Solyc04g010050.3	SL3.0ch04	3353102	3357087	+	2506	-	PF13041:PPR repeat family	-
novel.327	71.571	168.37	315.285	60.9629	58.5654	51.9928	185.075	57.1737	1.69523	0.00028951	0.00350625	-	SL3.0ch06	13804701	13810857	-	2992	-	-	-
gene:Solyc01g098550.3	1872.94	1895.76	2114.95	1567.34	1538.58	1475.06	1961.22	1526.99	0.361235	0.000289606	0.00350625	Solyc01g098550.3	SL3.0ch01	88913665	88919768	+	1443	-	PF00290:Tryptophan synthase alpha chain	-
gene:Solyc10g085630.2	923.367	837.586	1043.77	1241.87	1249.73	1492.39	934.907	1328	-0.506098	0.000290581	0.00351589	Solyc10g085630.2	SL3.0ch10	64871999	64881666	+	1829	-	PF16113:Enoyl-CoA hydratase/isomerase	-
gene:Solyc02g087790.2	29.2332	31.9689	40.1449	61.9462	77.4254	95.3202	33.7824	78.2306	-1.21049	0.000291506	0.00352491	Solyc02g087790.2	SL3.0ch02	50718149	50726539	+	2991	-	PF01263:Aldose 1-epimerase	Aldose_epim
gene:Solyc09g009430.3	2104.79	2035.35	2164.89	1671.56	1651.74	1361.44	2101.68	1561.58	0.42869	0.000292179	0.00352953	Solyc09g009430.3	SL3.0ch09	2861565	2882102	-	3129	-	-	-
gene:Solyc01g005670.3	151.206	187.551	185.058	245.818	286.871	290.775	174.605	274.488	-0.652988	0.000292246	0.00352953	Solyc01g005670.3	SL3.0ch01	466435	467304	+	870	-	-	-
gene:Solyc07g017500.3	5882.94	5453.9	6441.79	4578.12	4460.89	3474.86	5926.21	4171.29	0.50669	0.000293423	0.00354158	Solyc07g017500.3	SL3.0ch07	7380970	7386608	+	2313	-	PF01363:FYVE zinc finger|PF04366:Las17-binding protein actin regulator	FYVE
gene:Solyc01g094080.3	2442.49	2014.04	1819.25	1343.15	1593.18	1409.58	2091.93	1448.64	0.530143	0.000294182	0.00354856	Solyc01g094080.3	SL3.0ch01	85533906	85537783	-	2132	-	PF00067:Cytochrome P450	p450
gene:Solyc09g065910.2	785.265	567.981	535.592	415.924	357.348	408.24	629.613	393.837	0.676827	0.000294455	0.00354968	Solyc09g065910.2	SL3.0ch09	64435619	64436802	-	521	-	PF07123:Photosystem II reaction centre W protein (PsbW)	-
gene:Solyc08g007220.3	5764.99	6434.28	6572.02	7621.35	8586.28	7933.72	6257.1	8047.12	-0.362973	0.00029474	0.00355008	Solyc08g007220.3	SL3.0ch08	1786907	1789878	-	1306	-	PF04774:Hyaluronan / mRNA binding family	-
gene:Solyc05g055780.3	276.204	329.28	250.661	402.159	474.479	421.72	285.381	432.786	-0.601692	0.000294849	0.00355008	Solyc05g055780.3	SL3.0ch05	66132009	66135841	-	1684	-	PF00154:recA bacterial DNA recombination protein	-
gene:Solyc04g079360.1	81.6514	82.0535	63.6444	32.448	35.7348	37.5504	75.7831	35.2444	1.10326	0.000295462	0.00355525	Solyc04g079360.1	SL3.0ch04	63974716	63975474	+	759	-	PF13921:Myb-like DNA-binding domain	-
gene:Solyc08g079060.3	3493.87	3431.33	3979.24	2781.68	2942.16	2616.97	3634.82	2780.27	0.386789	0.000295639	0.00355525	Solyc08g079060.3	SL3.0ch08	62826644	62841304	+	3139	-	PF02358:Trehalose-phosphatase|PF00923:Transaldolase	-
gene:Solyc03g123580.3	117.941	156.648	156.663	84.5615	79.4107	76.0636	143.751	80.0119	0.845188	0.000296589	0.00356449	Solyc03g123580.3	SL3.0ch03	71885785	71899203	-	13262	-	-	-
gene:Solyc03g121880.3	4091.64	3852.25	3501.42	5016.66	4640.56	5333.12	3815.11	4996.78	-0.389343	0.000297023	0.00356754	Solyc03g121880.3	SL3.0ch03	71396129	71401817	+	2262	-	PF00481:Protein phosphatase 2C	PP2C
gene:Solyc10g086520.2	385.072	739.548	1036.91	205.504	82.3886	40.4389	720.511	109.444	2.71896	0.0002974	0.00356989	Solyc10g086520.2	SL3.0ch10	65433198	65435216	-	1274	-	PF03330:Rare lipoprotein A (RlpA)-like double-psi beta-barrel|PF01357:Pollen allergen	-
gene:Solyc02g071365.1	46.3699	90.5786	69.5193	122.909	142.939	198.343	68.8226	154.73	-1.17065	0.000297591	0.00357	Solyc02g071365.1	SL3.0ch02	41435165	41456286	-	4979	-	PF14226:non-haem dioxygenase in morphine synthesis N-terminal|PF03171:2OG-Fe(II) oxygenase superfamily	2OG-FeII_Oxy
gene:Solyc10g006930.3	2428.37	2372.09	2319.59	1865.27	1974.35	1936.25	2373.35	1925.29	0.301832	0.0002985	0.00357768	Solyc10g006930.3	SL3.0ch10	1353166	1365326	-	4707	-	PF13855:Leucine rich repeat	-
gene:Solyc02g093590.3	288.3	262.145	250.661	150.441	172.718	190.64	267.035	171.266	0.64046	0.000298594	0.00357768	Solyc02g093590.3	SL3.0ch02	55035226	55039242	+	2129	-	PF06203:CCT motif	CCT
gene:Solyc10g079670.2	29.2332	18.1157	44.0615	94.3942	63.5285	90.5061	30.4701	82.8096	-1.43808	0.000303054	0.00362891	Solyc10g079670.2	SL3.0ch10	61295200	61299410	+	2554	-	PF13691:tRNase Z endonuclease|PF12706:Beta-lactamase superfamily domain	-
gene:Solyc01g103540.3	47982.8	45607.9	38560.7	33432.3	26869.6	33561.4	44050.5	31287.7	0.493552	0.000304954	0.00364944	Solyc01g103540.3	SL3.0ch01	92005610	92012259	+	2767	-	PF04146:YT521-B-like domain	YTH
gene:Solyc12g044600.3	32724.1	31278.4	32866	24073.5	27472.1	21967.9	32289.5	24504.5	0.398028	0.000306422	0.00366478	Solyc12g044600.3	SL3.0ch12	60572333	60580301	+	2487	-	PF03949:Malic enzyme, NAD binding domain|PF00390:Malic enzyme, N-terminal domain	Malic_M
gene:Solyc04g051850.3	3118.88	2778.1	2760.21	2390.34	1928.69	1811.08	2885.73	2043.37	0.498028	0.000309581	0.00369979	Solyc04g051850.3	SL3.0ch04	51096063	51101231	+	1237	-	-	-
gene:Solyc06g008150.3	494.949	501.912	523.842	672.559	643.226	742.342	506.901	686.042	-0.436614	0.000309724	0.00369979	Solyc06g008150.3	SL3.0ch06	2037048	2040731	+	2569	-	PF09331:Domain of unknown function (DUF1985)	-
gene:Solyc03g082690.3	667.324	882.342	866.543	1082.58	1325.17	1160.21	805.403	1189.32	-0.562428	0.000309943	0.00370016	Solyc03g082690.3	SL3.0ch03	54040138	54044963	+	3319	-	PF04564:U-box domain	U-box
gene:Solyc12g005110.2	321.566	288.786	357.388	433.623	481.427	485.267	322.58	466.772	-0.53226	0.000310253	0.00370161	Solyc12g005110.2	SL3.0ch12	91289	95171	+	1511	-	-	-
gene:Solyc03g111575.1	2778.16	2962.45	3255.66	3697.11	3885.17	4002.49	2998.76	3861.59	-0.364772	0.000311835	0.00371823	Solyc03g111575.1	SL3.0ch03	63683998	63694440	+	2309	-	PF02364:1,3-beta-glucan synthase component	-
gene:Solyc09g018030.3	62.4986	54.3472	43.0824	102.26	105.219	102.06	53.3094	103.18	-0.95376	0.000313585	0.00373684	Solyc09g018030.3	SL3.0ch09	12638191	12643795	-	2096	-	PF01823:MAC/Perforin domain	-
gene:Solyc03g063750.3	11326.4	10840.7	10439.6	9266.36	8410.58	8052.15	10868.9	8576.37	0.341768	0.00031413	0.00374107	Solyc03g063750.3	SL3.0ch03	38184614	38190833	+	2947	-	PF03016:Exostosin family	-
gene:Solyc01g110530.3	849.78	774.713	880.251	1363.8	1020.43	1209.32	834.915	1197.85	-0.52057	0.000316996	0.00377292	Solyc01g110530.3	SL3.0ch01	97110324	97114771	-	985	-	PF00639:PPIC-type PPIASE domain	-
novel.157	317.533	401.743	645.256	264.5	222.35	203.157	454.844	230.002	0.984178	0.000317813	0.00378036	-	SL3.0ch03	37460905	37463874	+	1700	-	-	-
gene:Solyc12g005020.2	48.386	19.1813	3.91658	1.96655	0	0	23.828	0.655515	5.1873	0.000318593	0.00378736	Solyc12g005020.2	SL3.0ch12	10447	13598	-	1389	-	PF13639:Ring finger domain	-
gene:Solyc11g012470.2	1865.89	1784.93	1658.67	1393.3	1411.52	1380.7	1769.83	1395.17	0.343085	0.000319556	0.00379651	Solyc11g012470.2	SL3.0ch11	5302795	5306627	-	1964	-	PF00076:RNA recognition motif. (a.k.a. RRM, RBD, or RNP domain)	RRM_1
gene:Solyc07g009460.3	226.81	195.01	172.329	91.4444	136.983	96.283	198.05	108.237	0.871972	0.000320442	0.00380474	Solyc07g009460.3	SL3.0ch07	4557989	4564405	+	1517	-	PF00149:Calcineurin-like phosphoesterase	Metallophos
gene:Solyc03g112700.1	828.611	478.468	284.931	276.3	193.563	193.529	530.67	221.131	1.26287	0.000322178	0.00382306	Solyc03g112700.1	SL3.0ch03	64546475	64547467	-	993	-	PF07816:Protein of unknown function (DUF1645)	-
gene:Solyc07g025210.2	698.573	762.991	799.961	1022.6	945.979	1024.45	753.842	997.678	-0.404294	0.000322415	0.00382356	Solyc07g025210.2	SL3.0ch07	26679035	26684283	-	2190	-	-	-
gene:Solyc08g079660.3	1072.56	1038.99	1335.55	740.404	883.444	744.268	1149.03	789.372	0.541991	0.000323095	0.00382861	Solyc08g079660.3	SL3.0ch08	63269292	63272817	-	1108	-	PF02861:Clp amino terminal domain, pathogenicity island component	Clp_N
gene:Solyc06g068985.1	381.04	325.017	389.699	258.601	253.121	237.819	365.252	249.847	0.548641	0.00032323	0.00382861	Solyc06g068985.1	SL3.0ch06	42913060	42917003	-	1386	-	PF14381:Ethylene-responsive protein kinase Le-CTR1	-
gene:Solyc06g073245.1	633.051	971.855	1003.62	283.183	56.5801	70.2866	869.51	136.683	2.6694	0.000324065	0.00383619	Solyc06g073245.1	SL3.0ch06	45277008	45277784	-	648	-	PF13499:EF-hand domain pair	-
gene:Solyc10g005850.3	1108.85	1206.29	1116.22	1383.46	1510.79	1608.89	1143.79	1501.05	-0.392388	0.000325036	0.00384538	Solyc10g005850.3	SL3.0ch10	649847	655072	-	3075	-	PF00397:WW domain	WW
gene:Solyc03g007980.1	1244.93	1151.95	1053.56	900.678	857.635	759.673	1150.15	839.329	0.454522	0.000327964	0.00387769	Solyc03g007980.1	SL3.0ch03	2465111	2466106	-	996	-	PF01656:CobQ/CobB/MinD/ParA nucleotide binding domain	CbiA
gene:Solyc04g074100.3	995.946	1083.75	1242.53	1420.83	1527.66	1770.65	1107.41	1573.05	-0.506291	0.000330538	0.00390578	Solyc04g074100.3	SL3.0ch04	60200644	60202415	+	932	-	-	-
gene:Solyc06g007580.1	128.021	105.497	73.4358	56.0466	32.7569	22.1451	102.318	36.9828	1.46844	0.000331409	0.00391373	Solyc06g007580.1	SL3.0ch06	1577413	1578312	+	900	-	PF04720:PDDEXK-like family of unknown function	-
gene:Solyc10g009060.1	749.983	679.872	708.901	566.365	501.28	440.976	712.919	502.874	0.503827	0.000332994	0.00392879	Solyc10g009060.1	SL3.0ch10	3081311	3082279	+	969	-	PF00069:Protein kinase domain	Pkinase
gene:Solyc05g009370.3	1686.45	1479.1	1596.01	1242.86	1175.28	942.611	1587.19	1120.25	0.502851	0.000333187	0.00392879	Solyc05g009370.3	SL3.0ch05	3518401	3524392	-	1227	-	PF00828:Ribosomal protein L18e/L15	-
gene:Solyc03g112010.3	327.614	161.976	126.31	95.3775	69.4843	78.9521	205.3	81.2713	1.33689	0.000333283	0.00392879	Solyc03g112010.3	SL3.0ch03	64045520	64056169	-	2682	-	PF00067:Cytochrome P450	p450
gene:Solyc06g008450.3	767.12	777.91	630.569	933.126	1060.13	1046.6	725.2	1013.28	-0.482996	0.00033438	0.00393936	Solyc06g008450.3	SL3.0ch06	2350825	2358814	-	6867	-	PF00931:NB-ARC domain	NB-ARC
gene:Solyc08g081555.1	194.552	155.582	228.141	96.3607	62.5359	120.354	192.758	93.0835	1.05016	0.000335524	0.00395047	Solyc08g081555.1	SL3.0ch08	64693836	64695357	-	816	-	PF00155:Aminotransferase class I and II	Aminotran_1_2
gene:Solyc05g013870.3	25.2011	53.2815	126.31	3.93309	16.8748	15.4053	68.2641	12.071	2.5002	0.00033613	0.00395525	Solyc05g013870.3	SL3.0ch05	7268699	7272105	+	2631	-	PF14577:Sieve element occlusion C-terminus|PF14576:Sieve element occlusion N-terminus	-
gene:Solyc12g009470.2	1369.93	1353.35	1369.82	1046.2	1103.81	887.73	1364.37	1012.58	0.430369	0.000336772	0.00396044	Solyc12g009470.2	SL3.0ch12	2722792	2729725	-	4815	-	-	-
gene:Solyc03g059310.3	4045.27	3829.88	3974.35	3205.47	3278.67	2859.61	3949.83	3114.58	0.342839	0.000337742	0.00396948	Solyc03g059310.3	SL3.0ch03	30865440	30876980	+	1392	-	PF00400:WD domain, G-beta repeat	WD40
gene:Solyc02g022830.3	962.68	967.592	1048.66	1245.81	1247.74	1321.97	992.979	1271.84	-0.356927	0.000338741	0.00397833	Solyc02g022830.3	SL3.0ch02	24583440	24618062	+	3029	-	PF13662:Toprim domain|PF13481:AAA domain	-
gene:Solyc11g072530.2	341.726	333.542	410.262	500.486	506.243	621.988	361.843	542.906	-0.584943	0.000339198	0.00397833	Solyc11g072530.2	SL3.0ch11	56012228	56022812	+	2980	-	PF01496:V-type ATPase 116kDa subunit family	-
gene:Solyc07g043120.2	377.008	448.63	558.112	617.495	781.202	943.574	461.25	780.757	-0.759164	0.00033926	0.00397833	Solyc07g043120.2	SL3.0ch07	56821354	56831779	+	2838	-	PF00201:UDP-glucoronosyl and UDP-glucosyl transferase	UDPGT
gene:Solyc03g098240.3	15172	14161.2	13711.9	11541.7	11203.9	12077.7	14348.4	11607.8	0.305787	0.000339303	0.00397833	Solyc03g098240.3	SL3.0ch03	62031070	62035654	+	2247	-	PF00282:Pyridoxal-dependent decarboxylase conserved domain	-
gene:Solyc07g063150.3	571.56	599.95	640.36	806.284	761.35	858.845	603.957	808.826	-0.421328	0.000340601	0.00399117	Solyc07g063150.3	SL3.0ch07	65846781	65853506	+	2768	-	PF04765:Protein of unknown function (DUF616)	-
gene:Solyc08g076410.3	283.26	323.952	329.972	220.253	212.424	168.495	312.394	200.391	0.640904	0.000342903	0.00401575	Solyc08g076410.3	SL3.0ch08	60545784	60556966	+	4307	-	-	-
gene:Solyc11g011300.2	983.849	1186.05	724.567	2050.12	1230.87	1947.81	964.821	1742.93	-0.853465	0.000343877	0.00402478	Solyc11g011300.2	SL3.0ch11	4340492	4348994	+	2868	-	PF14683:Polysaccharide lyase family 4, domain III|PF14686:Polysaccharide lyase family 4, domain II|PF06045:Rhamnogalacturonate lyase family	-
gene:Solyc01g009760.3	16.1287	30.9033	40.1449	4.91636	7.94107	4.81415	29.059	5.89053	2.30461	0.00034434	0.0040278	Solyc01g009760.3	SL3.0ch01	4072551	4074951	+	937	-	PF02893:GRAM domain	GRAM
gene:Solyc07g062520.3	1061.47	1219.08	1369.82	1662.71	1592.18	1866.93	1216.79	1707.28	-0.488565	0.000345178	0.00403521	Solyc07g062520.3	SL3.0ch07	65341817	65354470	+	4910	-	PF00067:Cytochrome P450	p450
gene:Solyc04g008810.3	3549.32	3455.84	3043.18	4708.89	4735.85	4008.26	3349.45	4484.34	-0.421007	0.000346637	0.00404985	Solyc04g008810.3	SL3.0ch04	2432046	2434439	+	843	-	PF01283:Ribosomal protein S26e	-
gene:Solyc04g072160.3	428.418	368.708	374.033	262.534	244.188	148.276	390.386	218.333	0.838855	0.00034813	0.00406489	Solyc04g072160.3	SL3.0ch04	59262502	59268996	-	4900	-	-	-
gene:Solyc03g093130.3	2400.15	4178.34	6338.98	946.892	291.834	97.2459	4305.82	445.324	3.27338	0.000348871	0.00407113	Solyc03g093130.3	SL3.0ch03	55733462	55735427	-	1789	-	PF00722:Glycosyl hydrolases family 16|PF06955:Xyloglucan endo-transglycosylase (XET) C-terminus	-
gene:Solyc06g009690.2	232.858	240.832	251.64	331.363	336.503	396.686	241.777	354.851	-0.553617	0.000351113	0.00409486	Solyc06g009690.2	SL3.0ch06	3633144	3639509	-	2252	-	-	-
gene:Solyc02g081530.1	86.6916	86.3161	78.3316	137.658	138.969	144.425	83.7798	140.35	-0.745057	0.000353942	0.00412542	Solyc02g081530.1	SL3.0ch02	46013786	46015009	+	1224	-	PF11955:Plant organelle RNA recognition domain	-
gene:Solyc06g069170.3	3085.62	2640.63	2407.72	2116.99	1907.84	1900.63	2711.32	1975.15	0.457016	0.00035597	0.00414554	Solyc06g069170.3	SL3.0ch06	43061649	43063266	+	561	-	-	-
gene:Solyc01g008000.3	19069.1	16372.3	16045.2	14051	12645.2	12441.7	17162.2	13045.9	0.395642	0.000356259	0.00414554	Solyc01g008000.3	SL3.0ch01	2110531	2114573	+	850	-	PF00025:ADP-ribosylation factor family	Arf
gene:Solyc05g009610.1	547.367	377.233	382.845	271.383	212.424	108.8	435.815	197.536	1.14199	0.0003563	0.00414554	Solyc05g009610.1	SL3.0ch05	3812164	3813201	-	1038	-	PF07859:alpha/beta hydrolase fold	Abhydrolase_3
gene:Solyc04g050305.1	495.957	485.927	442.573	359.878	331.539	337.953	474.819	343.124	0.46837	0.000356781	0.00414869	Solyc04g050305.1	SL3.0ch04	46489665	46493885	-	2626	-	-	-
gene:Solyc05g050930.2	1331.62	1278.76	1372.76	1104.22	982.707	986.901	1327.71	1024.61	0.374038	0.000358129	0.0041619	Solyc05g050930.2	SL3.0ch05	62010098	62011516	+	1419	-	PF04859:Plant protein of unknown function (DUF641)	-
gene:Solyc03g112565.1	1500.98	1438.6	1324.78	1070.78	1157.41	1034.08	1421.45	1087.42	0.386426	0.00035851	0.00416388	Solyc03g112565.1	SL3.0ch03	64435538	64443476	+	471	-	-	-
gene:Solyc09g010390.2	781.233	932.427	815.627	1260.56	1052.19	1179.47	843.096	1164.07	-0.465773	0.000360975	0.00419003	Solyc09g010390.2	SL3.0ch09	3771745	3776040	+	1102	-	-	-
novel.52	204.633	193.945	162.538	283.183	267.018	320.623	187.038	290.274	-0.634942	0.00036228	0.00420271	-	SL3.0ch01	6271586	6281677	-	2731	-	-	-
gene:Solyc03g116750.3	9373.79	10433.6	10531.7	8509.24	7310.74	6854.39	10113	7558.13	0.42012	0.000363627	0.00421585	Solyc03g116750.3	SL3.0ch03	67513987	67525804	-	5778	-	-	-
gene:Solyc03g043930.3	110.885	116.154	128.268	217.303	170.733	194.492	118.435	194.176	-0.712902	0.000363889	0.00421641	Solyc03g043930.3	SL3.0ch03	7664751	7672611	-	1635	-	PF03006:Haemolysin-III related	-
gene:Solyc03g097780.3	1185.46	1251.05	1463.82	999.005	907.267	956.091	1300.11	954.121	0.446559	0.000364747	0.00422386	Solyc03g097780.3	SL3.0ch03	61544145	61550468	-	2050	-	PF00777:Glycosyltransferase family 29 (sialyltransferase)	Glyco_transf_29
gene:Solyc03g097250.3	4875.9	4015.3	3997.85	3224.15	3312.42	3187.93	4296.35	3241.5	0.406479	0.000364978	0.00422405	Solyc03g097250.3	SL3.0ch03	60982323	60984299	-	848	-	-	-
gene:Solyc04g074700.3	45.3619	67.1347	86.1647	26.5484	17.8674	4.81415	66.2204	16.41	2.01476	0.000365204	0.00422418	Solyc04g074700.3	SL3.0ch04	60703139	60705132	-	1533	-	PF02183:Homeobox associated leucine zipper|PF00046:Homeobox domain	Homeobox
gene:Solyc03g093535.1	71.571	39.4283	13.708	7.86618	0	5.77698	41.5691	4.54772	3.18957	0.000367331	0.00424629	Solyc03g093535.1	SL3.0ch03	56335300	56335521	-	180	-	-	-
gene:Solyc01g079090.3	2625.95	2498.9	2551.65	2166.15	1898.91	2002.69	2558.83	2022.58	0.339312	0.000371256	0.00428915	Solyc01g079090.3	SL3.0ch01	78018019	78023491	+	2000	-	PF01593:Flavin containing amine oxidoreductase	Amino_oxidase
gene:Solyc02g080660.3	293.34	302.639	341.721	439.523	429.81	442.902	312.567	437.412	-0.484359	0.000371484	0.00428927	Solyc02g080660.3	SL3.0ch02	45392590	45395649	+	1481	-	PF07983:X8 domain|PF00332:Glycosyl hydrolases family 17	Glyco_hydro_17
gene:Solyc10g079840.2	292.332	299.442	273.181	362.828	567.786	472.75	288.319	467.788	-0.698342	0.000372098	0.00429384	Solyc10g079840.2	SL3.0ch10	61447897	61452950	+	1599	-	PF03462:PCRF domain|PF00472:RF-1 domain	-
gene:Solyc06g072340.3	188.504	230.176	218.349	308.748	299.775	365.876	212.343	324.799	-0.613793	0.000374775	0.0043222	Solyc06g072340.3	SL3.0ch06	44747677	44761358	-	5754	-	PF00069:Protein kinase domain	Pkinase
gene:Solyc03g112590.3	474.788	586.097	421.032	624.378	883.444	955.128	493.972	820.983	-0.733444	0.000375042	0.00432275	Solyc03g112590.3	SL3.0ch03	64460806	64464738	-	2890	-	PF00004:ATPase family associated with various cellular activities (AAA)|PF02933:Cell division protein 48 (CDC48), domain 2|PF02359:Cell division protein 48 (CDC48), N-terminal domain	AAA
gene:Solyc09g075480.3	1286.26	1174.32	904.729	798.418	766.313	690.349	1121.77	751.693	0.577436	0.000377255	0.00434571	Solyc09g075480.3	SL3.0ch09	67600538	67608061	-	3897	-	-	-
gene:Solyc10g006130.1	4943.44	2688.59	2096.35	1398.21	694.843	626.803	3242.79	906.62	1.83868	0.000378321	0.00435544	Solyc10g006130.1	SL3.0ch10	857310	857975	-	666	-	PF00847:AP2 domain	AP2
gene:Solyc03g117030.2	564.504	559.456	553.217	721.722	760.357	705.755	559.059	729.278	-0.383418	0.000380949	0.00438314	Solyc03g117030.2	SL3.0ch03	67778353	67779330	+	978	-	PF04857:CAF1 family ribonuclease	CAF1
gene:Solyc08g007310.3	228.826	421.99	676.589	223.203	173.711	161.756	442.468	186.223	1.24882	0.000381299	0.00438461	Solyc08g007310.3	SL3.0ch08	1858366	1863416	-	2579	-	PF03016:Exostosin family	-
gene:Solyc03g112820.3	603.817	550.931	572.8	749.254	735.541	781.818	575.849	755.538	-0.391669	0.000383376	0.00440592	Solyc03g112820.3	SL3.0ch03	64611789	64619785	-	4408	-	PF04006:Mpp10 protein	-
gene:Solyc09g065990.3	863.892	892.998	937.041	698.124	714.696	641.245	897.977	684.688	0.391465	0.000384326	0.0044134	Solyc09g065990.3	SL3.0ch09	64487183	64499290	+	3196	-	-	-
gene:Solyc03g043900.1	478.82	656.428	763.733	953.775	954.913	1113.03	632.994	1007.24	-0.670081	0.000384476	0.0044134	Solyc03g043900.1	SL3.0ch03	7629948	7630559	-	612	-	PF00170:bZIP transcription factor	bZIP_1
gene:Solyc05g005330.3	92.7399	82.0535	95.9562	45.2305	45.6611	50.0672	90.2499	46.9863	0.942202	0.000385214	0.00441931	Solyc05g005330.3	SL3.0ch05	262370	271073	+	6830	-	-	-
gene:Solyc11g013490.2	1277.19	1207.36	1275.83	940.992	963.847	1036.01	1253.46	980.281	0.354699	0.000387991	0.00444857	Solyc11g013490.2	SL3.0ch11	6543127	6550309	+	2026	-	PF01762:Galactosyltransferase|PF13334:Domain of unknown function (DUF4094)	Galactosyl_T
gene:Solyc04g011670.3	40.3217	26.6408	44.0615	64.896	98.2707	95.3202	37.008	86.1623	-1.21628	0.000388447	0.0044512	Solyc04g011670.3	SL3.0ch04	4149532	4155300	+	1651	-	PF00170:bZIP transcription factor|PF14144:Seed dormancy control	bZIP_1
gene:Solyc04g007880.3	13330.4	17144.9	15392.2	12357.8	10310.5	9844.94	15289.1	10837.7	0.496434	0.000391702	0.0044859	Solyc04g007880.3	SL3.0ch04	1559969	1564047	+	2408	-	-	-
gene:Solyc10g081940.2	546.359	862.095	595.32	1103.23	937.046	1433.65	667.925	1157.98	-0.794319	0.000394434	0.00451456	Solyc10g081940.2	SL3.0ch10	62994051	63000557	+	3058	-	-	-
gene:Solyc03g025340.1	6702.47	8158.47	10812.7	6385.37	4522.44	3955.31	8557.88	4954.37	0.788575	0.000395917	0.0045289	Solyc03g025340.1	SL3.0ch03	2798802	2799851	-	1050	-	PF00168:C2 domain	C2
gene:Solyc09g083050.3	291.324	149.188	357.388	365.777	722.637	855.956	265.967	648.124	-1.2844	0.00039841	0.00455477	Solyc09g083050.3	SL3.0ch09	69144365	69146999	-	1871	-	PF08541:3-Oxoacyl-[acyl-carrier-protein (ACP)] synthase III C terminal|PF08392:FAE1/Type III polyketide synthase-like protein	-
gene:Solyc02g064700.3	4610.79	5273.81	5565.46	4115	3949.69	3554.77	5150.02	3873.15	0.411102	0.000398725	0.00455574	Solyc02g064700.3	SL3.0ch02	36362565	36372084	-	2035	-	PF00069:Protein kinase domain	Pkinase
gene:Solyc03g120690.3	329.63	234.439	173.309	501.469	389.112	463.121	245.792	451.234	-0.876738	0.000400773	0.00457648	Solyc03g120690.3	SL3.0ch03	70475689	70476760	-	606	-	-	-
gene:Solyc01g104920.3	6657.11	8376.92	8796.63	10659.7	10511	12425.3	7943.56	11198.7	-0.495478	0.000401928	0.00458701	Solyc01g104920.3	SL3.0ch01	93138065	93146773	-	2741	-	PF00004:ATPase family associated with various cellular activities (AAA)	AAA
gene:Solyc08g068600.3	1020.14	555.193	469.989	160.273	17.8674	49.1044	681.774	75.7484	3.17	0.000403938	0.00460394	Solyc08g068600.3	SL3.0ch08	57794832	57796816	-	1505	-	PF00282:Pyridoxal-dependent decarboxylase conserved domain	-
gene:Solyc10g078160.2	98.7881	90.5786	98.8936	149.457	173.711	152.127	96.0868	158.432	-0.720623	0.000404109	0.00460394	Solyc10g078160.2	SL3.0ch10	60158387	60163295	+	1846	-	-	-
gene:Solyc05g026540.3	4422.28	4501.22	4460	5270.34	5267.9	5390.89	4461.17	5309.71	-0.251237	0.000404113	0.00460394	Solyc05g026540.3	SL3.0ch05	41740374	41746604	+	2288	-	PF10151:Uncharacterised conserved protein (DUF2359)	-
gene:Solyc07g043600.3	1134.05	1098.66	1257.22	838.732	945.979	793.372	1163.31	859.361	0.437237	0.000404408	0.00460464	Solyc07g043600.3	SL3.0ch07	57675949	57683158	+	1801	-	PF13041:PPR repeat family	-
gene:Solyc02g092670.2	2270.11	2095.03	2805.25	1791.52	787.158	673.981	2390.13	1084.22	1.14049	0.000404701	0.00460531	Solyc02g092670.2	SL3.0ch02	54315919	54324084	-	4479	-	PF00082:Subtilase family|PF02225:PA domain|PF05922:Peptidase inhibitor I9	Peptidase_S8
gene:Solyc02g092517.1	114.917	119.351	188.975	238.935	310.694	240.708	141.081	263.446	-0.899529	0.000406222	0.00461842	Solyc02g092517.1	SL3.0ch02	54225590	54226904	+	642	-	-	-
gene:Solyc10g006770.3	1697.54	1625.09	1594.05	1360.85	1285.46	1284.42	1638.89	1310.24	0.322886	0.000406322	0.00461842	Solyc10g006770.3	SL3.0ch10	1211501	1214683	+	3183	-	PF08512:Histone chaperone Rttp106-like|PF14826:FACT complex subunit SPT16 N-terminal lobe domain|PF00557:Metallopeptidase family M24|PF08644:FACT complex subunit (SPT16/CDC68)	Peptidase_M24
gene:Solyc02g084840.3	37.2976	79.9223	8.8123	0	7.94107	0.96283	42.0107	2.96797	3.82677	0.000410023	0.0046578	Solyc02g084840.3	SL3.0ch02	48557999	48559074	-	919	-	PF00257:Dehydrin	-
gene:Solyc01g102960.3	196.568	209.929	157.642	107.177	65.5138	26.9593	188.047	66.5499	1.49899	0.000411338	0.00467005	Solyc01g102960.3	SL3.0ch01	91487831	91488400	+	570	-	PF00011:Hsp20/alpha crystallin family	-
gene:Solyc01g006000.3	326.606	385.758	392.637	502.452	506.243	625.84	368.334	544.845	-0.565069	0.000412416	0.0046796	Solyc01g006000.3	SL3.0ch01	661940	669581	+	3048	-	PF04188:Mannosyltransferase (PIG-V)	-
gene:Solyc03g063240.3	1522.14	1456.72	1332.62	1079.63	1157.41	1102.44	1437.16	1113.16	0.368463	0.000415807	0.00471535	Solyc03g063240.3	SL3.0ch03	36031275	36041180	-	2011	-	PF13883:Pyridoxamine 5'-phosphate oxidase|PF10615:Protein of unknown function (DUF2470)	-
gene:Solyc07g045340.3	6072.45	4969.03	4553.02	3940.96	3657.85	3688.6	5198.17	3762.47	0.466316	0.000416727	0.00471926	Solyc07g045340.3	SL3.0ch07	58569637	58573685	-	784	-	-	-
gene:Solyc05g052040.1	9898.98	4068.58	1782.04	1162.23	928.112	952.239	5249.87	1014.19	2.37194	0.000416992	0.00471926	Solyc05g052040.1	SL3.0ch05	63233780	63234877	-	1098	-	PF00847:AP2 domain	AP2
gene:Solyc03g114720.3	661.276	995.299	1602.86	670.592	429.81	413.054	1086.48	504.486	1.10692	0.000417043	0.00471926	Solyc03g114720.3	SL3.0ch03	66108773	66115562	+	2791	-	PF00010:Helix-loop-helix DNA-binding domain	HLH
gene:Solyc09g091050.3	3790.24	3556.01	3548.42	3088.46	2389.27	2408.04	3631.56	2628.59	0.466317	0.00041711	0.00471926	Solyc09g091050.3	SL3.0ch09	70865111	70875470	+	3080	-	PF00168:C2 domain|PF01764:Lipase (class 3)	Lipase_3
gene:Solyc02g077560.3	5021.06	4387.2	4246.55	3520.12	3571.49	3576.92	4551.6	3556.18	0.356049	0.000418247	0.00472941	Solyc02g077560.3	SL3.0ch02	43028003	43034598	+	2928	-	PF02362:B3 DNA binding domain|PF06507:Auxin response factor	Auxin_resp
gene:Solyc03g005940.3	15.1206	24.5095	8.8123	0	1.98527	0.96283	16.1475	0.982699	4.03915	0.000419003	0.00473524	Solyc03g005940.3	SL3.0ch03	633787	635547	-	983	-	PF06884:Protein of unknown function (DUF1264)	-
gene:Solyc10g075090.2	2289.26	1787.06	2094.39	2405.09	3648.92	4179.65	2056.91	3411.22	-0.729769	0.000419439	0.00473745	Solyc10g075090.2	SL3.0ch10	58857957	58859120	-	569	-	PF00234:Protease inhibitor/seed storage/LTP family	-
gene:Solyc04g008590.3	1159.25	1129.57	1114.27	869.213	933.075	884.841	1134.36	895.71	0.340809	0.000422992	0.00477484	Solyc04g008590.3	SL3.0ch04	2196102	2201329	+	1690	-	PF02780:Transketolase, C-terminal domain|PF02779:Transketolase, pyrimidine binding domain	-
gene:Solyc02g069400.3	346.767	363.38	292.764	460.172	464.552	522.817	334.304	482.514	-0.530277	0.000423259	0.00477512	Solyc02g069400.3	SL3.0ch02	39871786	39874892	+	2011	-	PF01764:Lipase (class 3)	Lipase_3
gene:Solyc07g021750.1	1892.1	1894.69	1812.4	1517.19	867.561	834.774	1866.39	1073.18	0.798389	0.00042434	0.00478457	Solyc07g021750.1	SL3.0ch07	21301509	21302489	-	981	-	PF08211:Cytidine and deoxycytidylate deaminase zinc-binding region|PF00383:Cytidine and deoxycytidylate deaminase zinc-binding region	-
gene:Solyc01g006240.3	32.2574	20.247	65.6027	1.96655	10.919	7.70264	39.369	6.86272	2.52255	0.000424994	0.0047892	Solyc01g006240.3	SL3.0ch01	859861	860918	-	702	-	PF01419:Jacalin-like lectin domain	-
gene:Solyc04g015740.3	266.123	351.658	276.119	451.322	409.958	530.52	297.967	463.933	-0.63977	0.000426591	0.00480445	Solyc04g015740.3	SL3.0ch04	6028854	6033756	+	2168	-	PF03385:Protein of unknown function, DUF288	-
gene:Solyc01g080450.3	513.094	583.965	534.613	727.622	692.858	823.22	543.891	747.9	-0.460008	0.000427216	0.00480874	Solyc01g080450.3	SL3.0ch01	79540458	79546107	-	4358	-	PF13041:PPR repeat family	-
gene:Solyc10g087010.2	219.753	290.917	214.433	393.309	340.473	397.649	241.701	377.144	-0.6432	0.00042749	0.00480909	Solyc10g087010.2	SL3.0ch10	64160613	64173296	+	5187	-	PF00067:Cytochrome P450	p450
gene:Solyc01g104580.3	504.021	411.333	385.783	263.517	312.679	285.961	433.712	287.386	0.59381	0.000429002	0.00482333	Solyc01g104580.3	SL3.0ch01	92931638	92935016	+	1531	-	PF03168:Late embryogenesis abundant protein	-
gene:Solyc04g058170.1	222.777	235.504	187.996	85.5447	136.983	46.2159	215.426	89.5813	1.26652	0.000430215	0.00483421	Solyc04g058170.1	SL3.0ch04	55200298	55200768	+	471	-	PF13499:EF-hand domain pair	-
gene:Solyc05g013170.2	615.914	594.622	604.132	762.036	787.158	785.67	604.889	778.288	-0.363547	0.000430525	0.00483494	Solyc05g013170.2	SL3.0ch05	6254593	6256802	-	818	-	PF07802:GCK domain	-
gene:Solyc10g084770.2	162.295	222.717	275.14	356.928	359.333	407.277	220.05	374.513	-0.766857	0.000431893	0.004845	Solyc10g084770.2	SL3.0ch10	64314844	64318807	+	2513	-	PF07714:Protein tyrosine kinase	Pkinase_Tyr
gene:Solyc01g111170.3	8537.11	8146.74	8666.41	9730.47	11068.9	11275.7	8450.09	10691.7	-0.339431	0.000431913	0.004845	Solyc01g111170.3	SL3.0ch01	97436698	97437213	+	516	-	PF00160:Cyclophilin type peptidyl-prolyl cis-trans isomerase/CLD	Pro_isomerase
gene:Solyc02g078330.3	202.617	200.339	215.412	305.798	302.753	283.072	206.122	297.208	-0.52745	0.000432726	0.00485135	Solyc02g078330.3	SL3.0ch02	43624228	43628124	-	1693	-	PF13041:PPR repeat family	-
gene:Solyc07g062480.1	216.729	479.534	65.6027	3.93309	37.7201	12.5168	253.955	18.0566	3.8143	0.000433644	0.00485565	Solyc07g062480.1	SL3.0ch07	65331937	65332830	-	894	-	PF01453:D-mannose binding lectin	B_lectin
gene:Solyc09g057710.3	201.608	258.948	294.722	153.391	155.843	150.202	251.76	153.145	0.717424	0.000433738	0.00485565	Solyc09g057710.3	SL3.0ch09	50457739	50462018	-	3702	-	PF00010:Helix-loop-helix DNA-binding domain	HLH
gene:Solyc01g010640.3	559.463	490.19	532.655	699.107	790.136	677.833	527.436	722.359	-0.453275	0.000433848	0.00485565	Solyc01g010640.3	SL3.0ch01	5589679	5590631	+	953	-	PF03703:Bacterial PH domain	-
gene:Solyc02g086800.3	697.565	773.648	614.903	1017.69	916.2	940.685	695.372	958.191	-0.463065	0.000435137	0.00486731	Solyc02g086800.3	SL3.0ch02	50051992	50061116	+	4673	-	PF16212:Phospholipid-translocating P-type ATPase C-terminal|PF12710:haloacid dehalogenase-like hydrolase|PF00122:E1-E2 ATPase|PF16209:Phospholipid-translocating ATPase N-terminal	E1-E2_ATPase
gene:Solyc01g099840.3	1474.77	1930.92	2640.75	3851.48	2760.51	3838.81	2015.48	3483.6	-0.789396	0.000436098	0.00487529	Solyc01g099840.3	SL3.0ch01	89862094	89864203	+	907	-	PF05564:Dormancy/auxin associated protein	-
gene:Solyc01g109760.2	239.914	239.767	314.305	410.025	389.112	394.76	264.662	397.966	-0.58755	0.000437292	0.00488586	Solyc01g109760.2	SL3.0ch01	96534551	96536599	+	1413	-	PF06813:Nodulin-like	-
gene:Solyc02g083375.1	5234.76	3901.27	3144.03	2379.52	2901.47	1786.05	4093.36	2355.68	0.797167	0.00043803	0.00489133	Solyc02g083375.1	SL3.0ch02	47363951	47364229	+	279	-	-	-
gene:Solyc02g077090.3	127.013	86.3161	63.6444	41.2975	39.7053	19.2566	92.3246	33.4198	1.46689	0.000439758	0.00490785	Solyc02g077090.3	SL3.0ch02	42708683	42713179	-	2247	-	-	-
gene:Solyc07g049440.3	300.397	207.798	399.491	410.025	639.256	975.347	302.562	674.876	-1.15693	0.000446462	0.00497919	Solyc07g049440.3	SL3.0ch07	59836843	59840297	+	1519	-	PF00657:GDSL-like Lipase/Acylhydrolase	Lipase_GDSL
gene:Solyc11g020040.2	5916.2	5522.1	6028.59	4887.85	3245.91	3182.15	5822.3	3771.97	0.626294	0.000446656	0.00497919	Solyc11g020040.2	SL3.0ch11	10036469	10040967	+	2638	-	PF00012:Hsp70 protein	HSP70
gene:Solyc09g083090.3	203.625	303.705	343.68	188.788	107.204	88.5804	283.67	128.191	1.14619	0.000450426	0.00501838	Solyc09g083090.3	SL3.0ch09	69190167	69191471	+	1305	-	PF00069:Protein kinase domain|PF03822:NAF domain	Pkinase
gene:Solyc12g096090.2	450.595	417.727	339.763	273.35	249.151	280.184	402.695	267.561	0.589276	0.000454063	0.00505604	Solyc12g096090.2	SL3.0ch12	66130270	66138440	-	1714	-	PF00201:UDP-glucoronosyl and UDP-glucosyl transferase	UDPGT
gene:Solyc01g090590.3	1893.1	1982.07	1824.15	2258.58	2414.08	2438.85	1899.77	2370.5	-0.319533	0.000456064	0.00507545	Solyc01g090590.3	SL3.0ch01	84134963	84142352	-	2202	-	-	-
gene:Solyc10g081240.2	2402.16	2272.99	2458.63	1918.37	1880.05	1565.56	2377.93	1787.99	0.411519	0.000456499	0.00507742	Solyc10g081240.2	SL3.0ch10	62474035	62477956	+	1004	-	PF01025:GrpE	-
gene:Solyc05g009790.2	937.479	856.767	892.001	711.89	521.132	417.868	895.416	550.297	0.702524	0.000456777	0.00507765	Solyc05g009790.2	SL3.0ch05	3973487	3988403	-	2264	-	PF00557:Metallopeptidase family M24|PF00847:AP2 domain|PF02362:B3 DNA binding domain	Peptidase_M24
gene:Solyc08g080110.3	1690.49	1669.84	1456.97	1985.23	2093.46	2329.09	1605.77	2135.93	-0.411795	0.00045767	0.00508471	Solyc08g080110.3	SL3.0ch08	63570030	63579463	+	2880	-	PF04424:Protein of unknown function (DUF544)	-
gene:Solyc07g062970.3	12276.9	11526.9	11056.5	13567.2	14989.8	15555.5	11620.1	14704.1	-0.339608	0.000458573	0.00509187	Solyc07g062970.3	SL3.0ch07	65727082	65730518	+	1567	-	PF00481:Protein phosphatase 2C	PP2C
gene:Solyc11g022430.2	40.3217	13.8532	21.5412	5.89964	2.9779	3.85132	25.2387	4.24295	2.57369	0.000460164	0.00510665	Solyc11g022430.2	SL3.0ch11	13913173	13917852	-	615	-	PF01852:START domain	START
gene:Solyc09g098330.3	2038.26	1844.61	1756.59	1299.89	1554.46	1341.22	1879.82	1398.52	0.426727	0.000460469	0.00510716	Solyc09g098330.3	SL3.0ch09	72675381	72682310	-	1760	-	-	-
gene:Solyc10g008560.3	2155.19	2304.96	2456.67	1881	1657.7	1812.05	2305.61	1783.58	0.370387	0.000462695	0.00512668	Solyc10g008560.3	SL3.0ch10	2654854	2663644	-	2548	-	PF04884:Vitamin B6 photo-protection and homoeostasis	-
gene:Solyc10g074540.1	38.3056	82.0535	80.2898	22.6153	28.7864	15.4053	66.883	22.269	1.58742	0.00046275	0.00512668	Solyc10g074540.1	SL3.0ch10	58170355	58171389	-	1035	-	PF04674:Phosphate-induced protein 1 conserved region	-
gene:Solyc06g069760.3	27.2171	42.6252	46.0198	74.7287	80.4033	104.949	38.6207	86.6935	-1.16697	0.000463437	0.00513133	Solyc06g069760.3	SL3.0ch06	43559612	43562357	-	2135	-	PF02701:Dof domain, zinc finger	zf-Dof
gene:Solyc06g061170.3	18488.5	14724.9	9168.71	9042.18	8122.72	5848.23	14127.4	7671.04	0.880995	0.000463838	0.00513133	Solyc06g061170.3	SL3.0ch06	39291655	39297319	+	2717	-	PF00153:Mitochondrial carrier protein	Mito_carr
gene:Solyc03g119755.1	221.769	167.304	190.933	279.249	293.819	318.697	193.335	297.255	-0.619943	0.000463951	0.00513133	Solyc03g119755.1	SL3.0ch03	69784765	69788208	-	2903	-	PF08616:Stabilization of polarity axis	-
gene:Solyc12g010380.2	1082.64	1031.53	1328.7	815.133	849.694	816.48	1147.62	827.102	0.472866	0.000468706	0.00518102	Solyc12g010380.2	SL3.0ch12	3429830	3438972	-	1989	-	PF00406:Adenylate kinase|PF09353:Domain of unknown function (DUF1995)	ADK
gene:Solyc02g064680.3	9658.05	16745.3	17348.5	4173.01	1021.42	819.369	14584	2004.6	2.86299	0.000469634	0.00518836	Solyc02g064680.3	SL3.0ch02	36322659	36328948	+	4236	-	PF12515:Ca2+-ATPase N terminal autoinhibitory domain|PF00690:Cation transporter/ATPase, N-terminus|PF12710:haloacid dehalogenase-like hydrolase|PF00689:Cation transporting ATPase, C-terminus|PF00122:E1-E2 ATPase	E1-E2_ATPase
gene:Solyc03g098110.3	746.959	727.826	702.047	555.549	574.735	544.962	725.611	558.415	0.377844	0.000472824	0.00522068	Solyc03g098110.3	SL3.0ch03	61885850	61888047	-	471	-	-	-
gene:Solyc08g066810.3	461.683	310.098	348.575	218.287	230.291	246.485	373.452	231.687	0.689015	0.000473227	0.0052222	Solyc08g066810.3	SL3.0ch08	55726462	55730370	-	2220	-	PF00150:Cellulase (glycosyl hydrolase family 5)	-
gene:Solyc02g092480.3	551.399	562.653	717.713	409.041	404.002	442.902	610.588	418.648	0.544803	0.000473546	0.00522279	Solyc02g092480.3	SL3.0ch02	54168802	54175725	+	4856	-	-	-
gene:Solyc09g009190.3	1205.62	1131.7	1117.2	940.992	896.348	835.737	1151.51	891.026	0.370078	0.000477859	0.00526741	Solyc09g009190.3	SL3.0ch09	2539842	2557593	+	2730	-	PF02806:Alpha amylase, C-terminal all-beta domain|PF02922:Carbohydrate-binding module 48 (Isoamylase N-terminal domain)|PF00128:Alpha amylase, catalytic domain	-
gene:Solyc08g005050.3	3360.81	1646.4	1055.52	701.074	460.582	543.036	2020.91	568.231	1.83045	0.000480444	0.00529295	Solyc08g005050.3	SL3.0ch08	33463	35295	-	1833	-	PF14215:bHLH-MYC and R2R3-MYB transcription factors N-terminal|PF00010:Helix-loop-helix DNA-binding domain	HLH
gene:Solyc02g078550.3	1781.21	1808.37	1527.47	2145.5	2202.65	2473.51	1705.68	2273.89	-0.415033	0.000484157	0.00532824	Solyc02g078550.3	SL3.0ch02	43775820	43786429	-	3980	-	PF00035:Double-stranded RNA binding motif|PF03031:NLI interacting factor-like phosphatase	NIF
gene:Solyc09g010640.2	2492.89	3574.12	6102.03	2459.17	1917.77	1613.7	4056.35	1996.88	1.02249	0.000484189	0.00532824	Solyc09g010640.2	SL3.0ch09	3969591	3971704	-	2036	-	-	-
gene:Solyc08g065850.1	111.893	128.941	257.515	88.4946	53.6022	39.476	166.116	60.5243	1.45766	0.000485602	0.0053408	Solyc08g065850.1	SL3.0ch08	54255705	54255899	-	195	-	-	-
gene:Solyc07g054790.1	1448.56	1047.51	668.756	141.591	406.98	110.726	1054.94	219.765	2.26324	0.000486371	0.00534628	Solyc07g054790.1	SL3.0ch07	63112730	63113002	-	273	-	-	-
gene:Solyc02g094445.1	157.255	161.976	139.039	249.751	207.46	264.778	152.756	240.663	-0.656771	0.000487413	0.00535475	Solyc02g094445.1	SL3.0ch02	55605031	55610229	-	1056	-	-	-
gene:Solyc01g044370.2	4.03217	3.19689	0	14.7491	18.86	26.9593	2.40969	20.1895	-3.08011	0.000488726	0.00536092	Solyc01g044370.2	SL3.0ch01	43235132	43236198	-	746	-	PF03473:MOSC domain	MOSC
gene:Solyc11g069090.2	31091	27727.7	26741.4	22662.5	21806.2	23422.8	28520.1	22630.5	0.333706	0.000488755	0.00536092	Solyc11g069090.2	SL3.0ch11	53970230	53975288	+	3445	-	PF00005:ABC transporter|PF12848:ABC transporter	ABC_tran
gene:Solyc08g006840.3	539.303	611.672	687.359	823.983	825.871	1004.23	612.778	884.695	-0.52976	0.000488792	0.00536092	Solyc08g006840.3	SL3.0ch08	1373899	1381628	+	1360	-	PF00312:Ribosomal protein S15	-
gene:Solyc01g108840.3	1532.22	2352.91	2489.96	1539.81	1149.47	1131.33	2125.03	1273.53	0.738656	0.000490142	0.00537275	Solyc01g108840.3	SL3.0ch01	95910668	95922919	-	4143	-	PF08263:Leucine rich repeat N-terminal domain|PF00069:Protein kinase domain	Pkinase
gene:Solyc04g072250.3	8.06434	19.1813	9.79144	0	0.992633	0	12.3457	0.330878	5.13428	0.000493208	0.00540334	Solyc04g072250.3	SL3.0ch04	59335088	59336839	-	743	-	PF00011:Hsp20/alpha crystallin family	-
gene:Solyc03g096360.3	6818.4	6471.57	6372.27	8436.48	8577.34	7564.96	6554.08	8192.93	-0.321967	0.000496109	0.00543211	Solyc03g096360.3	SL3.0ch03	59838197	59840222	-	843	-	PF01247:Ribosomal protein L35Ae	-
gene:Solyc03g097950.3	848.772	882.342	852.835	670.592	648.189	507.412	861.316	608.731	0.500883	0.00050166	0.00548776	Solyc03g097950.3	SL3.0ch03	61767035	61769174	+	557	-	PF00831:Ribosomal L29 protein	-
gene:Solyc06g053310.3	3624.92	3583.72	3968.47	3038.31	2466.69	1959.36	3725.7	2488.12	0.582522	0.000501852	0.00548776	Solyc06g053310.3	SL3.0ch06	36142345	36151320	+	1499	-	PF16123:Hydroxyacylglutathione hydrolase C-terminus|PF00753:Metallo-beta-lactamase superfamily	Lactamase_B
gene:Solyc06g084260.3	316.525	426.252	418.095	259.584	265.033	215.674	386.957	246.764	0.649114	0.000502047	0.00548776	Solyc06g084260.3	SL3.0ch06	49502789	49508003	+	1288	-	PF16035:Chalcone isomerase like	-
gene:Solyc07g066020.3	1523.15	1305.4	1088.81	952.791	901.311	871.362	1305.79	908.488	0.523294	0.000502555	0.00548776	Solyc07g066020.3	SL3.0ch07	67681377	67691811	+	2850	-	PF01490:Transmembrane amino acid transporter protein	Aa_trans
gene:Solyc07g039388.1	8.06434	6.39378	10.7706	0	0	0	8.40957	0	5.546	0.000502777	0.00548776	Solyc07g039388.1	SL3.0ch07	47534209	47534775	-	483	-	PF00931:NB-ARC domain	NB-ARC
gene:Solyc02g089415.1	7.0563	7.45941	6.85401	33.4313	21.8379	26.9593	7.12324	27.4095	-1.94515	0.000502864	0.00548776	Solyc02g089415.1	SL3.0ch02	51890122	51895964	-	1440	-	-	-
gene:Solyc07g056020.3	3401.13	2840.97	2693.63	2285.13	2247.32	2126.89	2978.58	2219.78	0.424224	0.00050359	0.00549264	Solyc07g056020.3	SL3.0ch07	64046313	64055297	-	4016	-	PF11987:Translation-initiation factor 2|PF00009:Elongation factor Tu GTP binding domain	GTP_EFTU
gene:Solyc12g098330.2	3232.79	3548.55	3441.69	4109.1	4127.37	4285.56	3407.68	4174.01	-0.292716	0.000508289	0.00553908	Solyc12g098330.2	SL3.0ch12	66859688	66862282	+	968	-	PF00572:Ribosomal protein L13	-
gene:Solyc01g005470.3	26.2091	23.4439	11.7497	41.2975	110.182	57.7698	20.4676	69.7499	-1.77087	0.00050841	0.00553908	Solyc01g005470.3	SL3.0ch01	322539	324960	-	867	-	PF04749:PLAC8 family	-
gene:Solyc01g104970.3	364.911	415.596	400.47	597.83	551.904	499.709	393.659	549.814	-0.482104	0.000513171	0.00558786	Solyc01g104970.3	SL3.0ch01	93183944	93195078	+	5024	-	-	-
gene:Solyc10g055740.2	26.2091	23.4439	28.3952	36.3811	101.249	99.1715	26.0161	78.9337	-1.60043	0.000514431	0.00559848	Solyc10g055740.2	SL3.0ch10	57257473	57261227	-	1711	-	PF01490:Transmembrane amino acid transporter protein	Aa_trans
gene:Solyc03g095620.3	2808.41	2524.48	2503.67	2085.52	2100.41	1804.34	2612.19	1996.76	0.387677	0.000516407	0.00561689	Solyc03g095620.3	SL3.0ch03	58216919	58228916	-	6280	-	-	-
gene:Solyc08g075034.1	109.877	104.432	116.518	69.8124	59.558	47.1787	110.276	58.8497	0.9071	0.000519482	0.00564722	Solyc08g075034.1	SL3.0ch08	59322587	59325368	+	480	-	PF03283:Pectinacetylesterase	-
gene:Solyc05g056120.3	765.104	1219.08	3731.52	411.991	149.888	81.8406	1905.23	214.573	3.15048	0.000520371	0.00565376	Solyc05g056120.3	SL3.0ch05	66360248	66362822	-	1371	-	PF00320:GATA zinc finger	GATA
gene:Solyc06g066210.1	243.946	278.13	253.598	381.51	386.134	339.879	258.558	369.174	-0.51419	0.000520938	0.0056568	Solyc06g066210.1	SL3.0ch06	41638006	41638347	-	342	-	-	-
gene:Solyc11g005937.1	70.563	58.6097	69.5193	104.227	118.123	149.239	66.2306	123.863	-0.902468	0.000523047	0.00567495	Solyc11g005937.1	SL3.0ch11	753957	754344	-	294	-	-	-
gene:Solyc12g007040.2	61.4906	57.544	50.9155	126.842	81.3959	154.053	56.65	120.764	-1.09299	0.000523186	0.00567495	Solyc12g007040.2	SL3.0ch12	1482999	1485425	-	651	-	-	-
gene:Solyc11g016970.2	142.134	191.813	146.872	234.019	253.121	312.92	160.273	266.687	-0.736064	0.000525362	0.00569542	Solyc11g016970.2	SL3.0ch11	7627701	7632851	+	3309	-	PF01554:MatE	MatE
gene:Solyc02g092600.3	1768.11	1687.96	1606.78	1032.44	1392.66	1202.58	1687.61	1209.23	0.480916	0.000526084	0.00570011	Solyc02g092600.3	SL3.0ch02	54285681	54287866	-	862	-	PF03000:NPH3 family	-
gene:Solyc03g114750.3	124.997	92.7098	108.685	60.9629	62.5359	45.253	108.797	56.2506	0.953178	0.000529077	0.00572939	Solyc03g114750.3	SL3.0ch03	66138043	66141613	-	2054	-	-	-
gene:Solyc10g006240.3	2044.31	2034.29	1723.29	1408.05	1385.72	1564.6	1933.96	1452.79	0.412522	0.000530499	0.00574163	Solyc10g006240.3	SL3.0ch10	918728	923403	-	1378	-	PF01168:Alanine racemase, N-terminal domain	Ala_racemase_N
gene:Solyc06g016790.2	16.1287	13.8532	40.1449	72.7622	62.5359	76.0636	23.3756	70.4539	-1.58636	0.000530876	0.00574255	Solyc06g016790.2	SL3.0ch06	13634147	13636276	-	2016	-	-	-
gene:Solyc12g099800.2	1018.12	983.577	1081.95	826.932	784.18	678.795	1027.88	763.303	0.429664	0.000532471	0.00575665	Solyc12g099800.2	SL3.0ch12	67774653	67779125	-	1420	-	PF13616:PPIC-type PPIASE domain|PF00581:Rhodanese-like domain	Rhodanese
gene:Solyc01g091480.3	807.442	963.33	1152.45	646.994	652.16	698.052	974.408	665.735	0.549695	0.000532991	0.00575729	Solyc01g091480.3	SL3.0ch01	84981981	84992580	-	3715	-	PF00225:Kinesin motor domain|PF00514:Armadillo/beta-catenin-like repeat	Kinesin
gene:Solyc01g010230.2	3439.44	3158.53	2550.67	3913.43	5450.55	4346.22	3049.55	4570.06	-0.583657	0.000533115	0.00575729	Solyc01g010230.2	SL3.0ch01	4944037	4944699	-	663	-	-	-
gene:Solyc07g062220.3	1085.66	1004.89	978.165	1283.17	1272.56	1431.73	1022.91	1329.15	-0.377932	0.000541134	0.00584069	Solyc07g062220.3	SL3.0ch07	65142966	65147806	-	1408	-	PF13839:GDSL/SGNH-like Acyl-Esterase family found in Pmr5 and Cas1p|PF14416:PMR5 N terminal Domain	-
gene:Solyc06g051200.3	813.49	837.586	941.937	693.207	623.374	575.773	864.338	630.785	0.454747	0.000547446	0.00590558	Solyc06g051200.3	SL3.0ch06	34476884	34481921	+	3604	-	-	-
gene:Solyc01g081070.3	3356.78	3195.83	3054.93	2557.49	2580.85	2675.71	3202.51	2604.68	0.298041	0.000549094	0.00592012	Solyc01g081070.3	SL3.0ch01	80250902	80272588	+	2802	-	PF00626:Gelsolin repeat|PF04811:Sec23/Sec24 trunk domain|PF04810:Sec23/Sec24 zinc finger|PF08033:Sec23/Sec24 beta-sandwich domain|PF04815:Sec23/Sec24 helical domain	-
gene:Solyc03g118060.3	413.297	189.682	261.432	178.956	90.3296	84.7291	288.137	118.005	1.28834	0.000551221	0.0059398	Solyc03g118060.3	SL3.0ch03	68528501	68529796	-	1034	-	-	-
gene:Solyc08g061000.3	3675.32	4277.44	4777.25	5682.33	5415.81	6362.38	4243.34	5820.17	-0.455852	0.000551878	0.00594359	Solyc08g061000.3	SL3.0ch08	46406944	46414325	-	3139	-	PF00271:Helicase conserved C-terminal domain|PF00270:DEAD/DEAH box helicase	DEAD
gene:Solyc08g077385.1	197.576	204.601	249.682	356.928	317.643	308.106	217.286	327.559	-0.591315	0.000552411	0.00594359	Solyc08g077385.1	SL3.0ch08	61386060	61388225	+	2166	-	PF01348:Type II intron maturase	-
gene:Solyc08g014470.3	3011.02	3118.03	4263.19	2468.01	2449.82	2192.36	3464.08	2370.07	0.547663	0.000552478	0.00594359	Solyc08g014470.3	SL3.0ch08	4530933	4553869	-	2613	-	PF07969:Amidohydrolase family	-
gene:Solyc01g059870.3	538.295	539.209	508.176	664.692	705.762	846.328	528.56	738.928	-0.483669	0.000557288	0.00599207	Solyc01g059870.3	SL3.0ch01	68878387	68885698	-	4190	-	PF02518:Histidine kinase-, DNA gyrase B-, and HSP90-like ATPase|PF00360:Phytochrome region|PF00512:His Kinase A (phospho-acceptor) domain|PF08446:PAS fold|PF01590:GAF domain|PF00989:PAS fold	GAF
gene:Solyc05g009740.1	473.78	447.565	459.219	613.562	593.595	600.806	460.188	602.654	-0.388949	0.000559383	0.00601131	Solyc05g009740.1	SL3.0ch05	3947364	3949607	-	2244	-	PF00931:NB-ARC domain	NB-ARC
gene:Solyc05g008610.3	1014.09	927.098	909.625	1193.69	1188.18	1290.19	950.271	1224.02	-0.365278	0.00056225	0.00603883	Solyc05g008610.3	SL3.0ch05	2921628	2927370	+	1612	-	-	-
gene:Solyc07g008360.2	5063.4	5411.27	5404.88	6167.09	6542.45	6740.78	5293.18	6483.44	-0.292646	0.00056631	0.00607911	Solyc07g008360.2	SL3.0ch07	3141390	3149900	+	3018	-	PF00501:AMP-binding enzyme|PF00327:Ribosomal protein L30p/L7e|PF08079:Ribosomal L30 N-terminal domain|PF13193:AMP-binding enzyme C-terminal domain	AMP-binding
gene:Solyc06g071410.3	216.729	187.551	227.162	153.391	113.16	108.8	210.481	125.117	0.751198	0.000568221	0.00609631	Solyc06g071410.3	SL3.0ch06	44070207	44076113	-	3484	-	PF07714:Protein tyrosine kinase	Pkinase_Tyr
gene:Solyc03g097980.3	447.571	418.793	451.386	557.516	613.447	585.401	439.25	585.455	-0.414126	0.000570139	0.00611355	Solyc03g097980.3	SL3.0ch03	61776015	61783853	-	4169	-	PF00503:G-protein alpha subunit	G-alpha
gene:Solyc04g007660.1	314.509	325.017	279.056	454.272	401.024	436.162	306.194	430.486	-0.49222	0.000571124	0.00612078	Solyc04g007660.1	SL3.0ch04	1354427	1355536	-	1110	-	PF08450:SMP-30/Gluconolaconase/LRE-like region	-
gene:Solyc02g091690.3	34.2734	90.5786	110.643	30.4815	19.8527	7.70264	78.4984	19.3456	2.02191	0.000571441	0.00612085	Solyc02g091690.3	SL3.0ch02	53564454	53566163	+	1259	-	PF00010:Helix-loop-helix DNA-binding domain	HLH
gene:Solyc01g007960.3	754.016	785.37	813.669	939.026	1063.11	1115.92	784.351	1039.35	-0.406112	0.000572944	0.00613361	Solyc01g007960.3	SL3.0ch01	2083908	2109080	+	7922	-	PF00069:Protein kinase domain|PF01657:Salt stress response/antifungal|PF07714:Protein tyrosine kinase	Pkinase_Tyr
gene:Solyc12g099770.2	7539.15	7741.81	7076.28	9131.65	9469.72	8753.09	7452.41	9118.16	-0.291069	0.000575253	0.00615499	Solyc12g099770.2	SL3.0ch12	67760403	67764528	+	1661	-	PF14853:Fis1 C-terminal tetratricopeptide repeat|PF14852:Fis1 N-terminal tetratricopeptide repeat	-
gene:Solyc05g052930.3	549.383	607.409	648.194	773.836	796.092	835.737	601.662	801.888	-0.414375	0.000577435	0.00617498	Solyc05g052930.3	SL3.0ch05	63961167	63968397	+	1272	-	PF04893:Yip1 domain	-
gene:Solyc01g005950.3	1604.8	1533.44	1463.82	1174.03	1282.48	1131.33	1534.02	1195.95	0.359206	0.000577957	0.00617721	Solyc01g005950.3	SL3.0ch01	616639	624436	-	2136	-	PF00149:Calcineurin-like phosphoesterase	Metallophos
gene:Solyc11g007010.2	686.477	761.926	704.005	934.109	889.399	1044.67	717.469	956.06	-0.414567	0.000579796	0.0061935	Solyc11g007010.2	SL3.0ch11	1496925	1505732	+	3353	-	PF08167:rRNA processing/ribosome biogenesis	-
gene:Solyc03g119610.1	1435.45	1192.44	1023.21	1598.8	1815.53	1838.04	1217.03	1750.79	-0.52473	0.000586189	0.00625831	Solyc03g119610.1	SL3.0ch03	69669806	69670537	+	732	-	-	-
gene:Solyc01g068060.3	1618.92	1312.86	1161.27	952.791	994.618	742.342	1364.35	896.584	0.605773	0.000586499	0.00625831	Solyc01g068060.3	SL3.0ch01	76894610	76896975	-	697	-	PF02991:Autophagy protein Atg8 ubiquitin like	-
gene:Solyc05g054410.3	514.102	476.337	559.091	758.103	634.293	793.372	516.51	728.589	-0.49603	0.000587968	0.0062706	Solyc05g054410.3	SL3.0ch05	65185980	65191388	-	2840	-	-	-
gene:Solyc02g081390.3	22716.2	23610.1	24767.5	19962.4	18851.1	16530.8	23697.9	18448.1	0.361299	0.00059014	0.00629036	Solyc02g081390.3	SL3.0ch02	45929669	45944446	-	3050	-	PF01965:DJ-1/PfpI family|PF01593:Flavin containing amine oxidoreductase	Amino_oxidase
gene:Solyc11g011850.2	2806.39	2940.07	2674.04	2386.4	2142.1	2110.52	2806.84	2213.01	0.342856	0.000593666	0.00632452	Solyc11g011850.2	SL3.0ch11	4794954	4807174	-	3131	-	-	-
gene:Solyc03g114020.3	204.633	271.736	271.223	151.424	171.726	136.722	249.197	153.29	0.70118	0.000594781	0.00633297	Solyc03g114020.3	SL3.0ch03	65542950	65544215	-	941	-	PF14009:Domain of unknown function (DUF4228)	-
gene:Solyc06g066460.3	2090.68	2181.35	2047.39	1621.42	1772.84	1695.54	2106.47	1696.6	0.312091	0.000596079	0.00634336	Solyc06g066460.3	SL3.0ch06	41839484	41840515	-	810	-	-	-
gene:Solyc06g051560.3	81.6514	133.204	155.684	60.9629	60.5506	54.8813	123.513	58.7983	1.07118	0.000596571	0.00634517	Solyc06g051560.3	SL3.0ch06	35163322	35166704	+	1088	-	-	-
gene:Solyc04g081580.3	2197.53	2325.21	2235.39	2714.82	2706.91	2997.29	2252.71	2806.34	-0.317149	0.000598566	0.00636296	Solyc04g081580.3	SL3.0ch04	65611104	65617672	+	2797	-	PF00271:Helicase conserved C-terminal domain|PF00270:DEAD/DEAH box helicase	DEAD
gene:Solyc04g072260.2	906.23	1019.81	1120.14	1295.95	1351.97	1596.37	1015.39	1414.76	-0.478506	0.000599098	0.00636517	Solyc04g072260.2	SL3.0ch04	59340344	59349872	-	5037	-	-	-
gene:Solyc03g026060.3	432.45	403.874	509.155	618.479	597.565	695.164	448.493	637.069	-0.505841	0.000600027	0.0063716	Solyc03g026060.3	SL3.0ch03	3484534	3491574	-	2640	-	PF12796:Ankyrin repeats (3 copies)|PF13857:Ankyrin repeats (many copies)|PF13637:Ankyrin repeats (many copies)	-
gene:Solyc03g007170.3	491.925	606.344	771.566	972.457	864.584	1163.1	623.278	1000.05	-0.681972	0.000602292	0.00638995	Solyc03g007170.3	SL3.0ch03	1743776	1748516	-	2106	-	PF00254:FKBP-type peptidyl-prolyl cis-trans isomerase	FKBP_C
gene:Solyc08g079830.3	992.922	846.111	865.564	709.923	521.132	402.463	901.532	544.506	0.727603	0.000602403	0.00638995	Solyc08g079830.3	SL3.0ch08	63395746	63399373	-	1791	-	PF00403:Heavy-metal-associated domain|PF00080:Copper/zinc superoxide dismutase (SODC)	HMA
gene:Solyc09g083080.3	3746.89	4203.91	4178.99	4947.83	5131.91	6189.07	4043.26	5422.94	-0.423596	0.000605702	0.00642149	Solyc09g083080.3	SL3.0ch09	69169445	69173371	-	2096	-	PF08156:NOP5NT (NUC127) domain|PF01798:snoRNA binding domain, fibrillarin	-
gene:Solyc12g096810.2	558.455	493.387	465.094	664.692	669.035	771.227	505.645	701.651	-0.472819	0.000613008	0.00649545	Solyc12g096810.2	SL3.0ch12	66552694	66562699	+	2604	-	PF07766:LETM1-like protein	-
gene:Solyc01g107280.3	78.6273	19.1813	6.85401	4.91636	1.98527	3.85132	34.8876	3.58432	3.28203	0.000614524	0.006508	Solyc01g107280.3	SL3.0ch01	94772547	94782185	-	2373	-	-	-
gene:Solyc02g079100.3	4267.04	4259.32	4032.12	3415.89	3540.72	3121.5	4186.16	3359.37	0.317444	0.000614964	0.00650917	Solyc02g079100.3	SL3.0ch02	44272177	44277250	+	1663	-	PF13419:Haloacid dehalogenase-like hydrolase|PF01687:Riboflavin kinase	-
gene:Solyc01g080840.3	2395.11	2284.71	2105.16	1857.4	1725.2	1788.94	2261.66	1790.51	0.336918	0.000615701	0.00651177	Solyc01g080840.3	SL3.0ch01	79979062	79997278	-	5011	-	PF07516:SecA Wing and Scaffold domain|PF07517:SecA DEAD-like domain|PF01043:SecA preprotein cross-linking domain	-
gene:Solyc06g053210.3	93.7479	62.8722	61.6861	29.4982	36.7274	15.4053	72.7687	27.2103	1.42096	0.000615871	0.00651177	Solyc06g053210.3	SL3.0ch06	36038358	36042125	+	2085	-	-	-
gene:Solyc12g089340.2	3279.16	3029.59	2918.83	2524.06	2451.8	2475.44	3075.86	2483.77	0.308441	0.000620438	0.00655654	Solyc12g089340.2	SL3.0ch12	65440027	65459918	-	3964	-	PF00168:C2 domain|PF03635:Vacuolar protein sorting-associated protein 35|PF17047:Synaptotagmin-like mitochondrial-lipid-binding domain	C2
gene:Solyc12g057150.1	2132.01	3884.22	4895.72	1162.23	457.604	199.306	3637.32	606.379	2.5846	0.000622231	0.00657196	Solyc12g057150.1	SL3.0ch12	64172095	64172442	-	348	-	-	-
gene:Solyc06g073990.2	44.3539	36.2314	34.2701	85.5447	65.5138	86.6547	38.2851	79.2378	-1.04976	0.000624433	0.00659168	Solyc06g073990.2	SL3.0ch06	45877267	45878596	+	1231	-	-	-
gene:Solyc09g064440.3	3094.69	2924.09	2655.44	2154.35	2281.07	2357.97	2891.41	2264.46	0.352514	0.000628973	0.00663605	Solyc09g064440.3	SL3.0ch09	61940090	61953472	+	7418	-	PF00005:ABC transporter|PF00664:ABC transporter transmembrane region	ABC_membrane
gene:Solyc02g072310.3	274.188	228.045	218.349	147.491	166.762	151.164	240.194	155.139	0.630805	0.000630898	0.0066528	Solyc02g072310.3	SL3.0ch02	42162429	42172385	+	6944	-	-	-
gene:Solyc06g073280.3	4888	4572.62	5198.28	4056.98	3824.62	3386.27	4886.3	3755.96	0.379654	0.000631384	0.00665436	Solyc06g073280.3	SL3.0ch06	45291438	45296327	+	1556	-	PF00155:Aminotransferase class I and II	Aminotran_1_2
gene:Solyc07g007060.2	3403.15	3795.78	5279.55	2894.76	2839.92	2407.08	4159.49	2713.92	0.616114	0.000636615	0.00670591	Solyc07g007060.2	SL3.0ch07	1836748	1837995	-	1167	-	PF01545:Cation efflux family	-
gene:Solyc03g096780.1	43.3458	58.6097	69.5193	182.889	84.3738	131.908	57.1583	133.057	-1.21872	0.000639419	0.00673184	Solyc03g096780.1	SL3.0ch03	60555428	60555769	-	342	-	-	-
gene:Solyc07g005570.3	1540.29	1271.3	1077.06	875.113	886.421	933.946	1296.21	898.493	0.528614	0.000641001	0.00674489	Solyc07g005570.3	SL3.0ch07	451982	455802	-	1512	-	PF05634:APO RNA-binding	-
gene:Solyc10g083460.1	144.15	130.007	120.435	211.404	182.645	249.373	131.531	214.474	-0.705968	0.000643928	0.00677207	Solyc10g083460.1	SL3.0ch10	63377213	63377692	+	480	-	PF01754:A20-like zinc finger|PF01428:AN1-like Zinc finger	zf-A20
gene:Solyc09g011420.3	1632.02	1600.58	1672.38	1897.72	2154.01	2196.22	1634.99	2082.65	-0.349088	0.000646354	0.00679396	Solyc09g011420.3	SL3.0ch09	4751104	4754547	+	986	-	PF01248:Ribosomal protein L7Ae/L30e/S12e/Gadd45 family	-
gene:Solyc06g068260.2	31.2493	41.5596	42.1032	11.7993	16.8748	9.6283	38.304	12.7674	1.58651	0.000646973	0.00679684	Solyc06g068260.2	SL3.0ch06	42420319	42421713	-	1104	-	PF14226:non-haem dioxygenase in morphine synthesis N-terminal|PF03171:2OG-Fe(II) oxygenase superfamily	2OG-FeII_Oxy
gene:Solyc05g018233.1	1639.08	1485.49	1339.47	1210.41	1040.28	969.57	1488.01	1073.42	0.47116	0.000647477	0.00679851	Solyc05g018233.1	SL3.0ch05	20273448	20285840	-	5016	-	-	-
gene:Solyc01g089855.1	538.295	447.565	400.47	779.735	628.337	649.911	462.11	685.994	-0.570055	0.000650167	0.00681828	Solyc01g089855.1	SL3.0ch01	83468236	83469856	-	502	-	-	-
gene:Solyc04g009140.3	254.027	239.767	239.89	340.212	371.245	324.474	244.561	345.31	-0.497445	0.000650403	0.00681828	Solyc04g009140.3	SL3.0ch04	2651061	2654033	-	1324	-	PF11788:39S mitochondrial ribosomal protein L46	-
gene:Solyc06g051920.3	1320.54	1720.99	2445.9	1297.92	855.65	909.875	1829.14	1021.15	0.841063	0.000650579	0.00681828	Solyc06g051920.3	SL3.0ch06	35681905	35691813	+	7056	-	-	-
gene:Solyc05g054460.3	729.823	704.382	723.588	888.879	959.876	901.209	719.264	916.655	-0.349684	0.000650744	0.00681828	Solyc05g054460.3	SL3.0ch05	65233479	65238669	+	1578	-	PF00535:Glycosyl transferase family 2	Glycos_transf_2
gene:Solyc02g068240.3	602.809	583.965	611.965	728.605	796.092	839.588	599.58	788.095	-0.394328	0.000651439	0.00682193	Solyc02g068240.3	SL3.0ch02	38800914	38806046	-	1523	-	PF03982:Diacylglycerol acyltransferase	-
gene:Solyc08g008280.3	395.153	317.558	189.954	129.792	184.63	88.5804	300.888	134.334	1.16357	0.000652207	0.00682634	Solyc08g008280.3	SL3.0ch08	2699944	2702124	-	1759	-	PF03106:WRKY DNA -binding domain	WRKY
gene:Solyc04g058100.3	11.0885	17.0501	18.6037	41.2975	36.7274	53.9185	15.5808	43.9811	-1.49762	0.000653435	0.00683232	Solyc04g058100.3	SL3.0ch04	55154558	55155327	+	494	-	-	-
gene:Solyc02g079930.3	3365.85	3242.71	3092.14	2775.78	2255.26	2209.7	3233.57	2413.58	0.421954	0.000653472	0.00683232	Solyc02g079930.3	SL3.0ch02	44872357	44876118	-	1398	-	PF02679:(2R)-phospho-3-sulfolactate synthase (ComA)	ComA
gene:Solyc01g080640.3	17383.7	20446.3	23294.8	27088.2	26449.7	30547.7	20374.9	28028.5	-0.460098	0.000655127	0.00684599	Solyc01g080640.3	SL3.0ch01	79742304	79748846	+	4893	-	PF00005:ABC transporter|PF00664:ABC transporter transmembrane region	ABC_membrane
[truncated: 1,525 more rows]

## Sheet: slh2a.z_RvWT_R_Up
gene_id	DM_R_1	DM_R_2	DM_R_3	WT_R_1	WT_R_2	WT_R_3	DM_R	WT_R		log2FoldChange	pvalue	padj	gene_name	gene_chr	gene_start	gene_end	gene_strand	gene_length	gene_biotype	gene_description	tf_family
[truncated: 2,088 more rows]

[truncated: 47 more sheets: slh2a.z_RvWT_R_Down, slh2a.z_PvWT_P_All, slh2a.z_PvWT_P_UP, slh2a.z_PvWT_P_Down, slh2a.z_BvWT_B_All, slh2a.z_BvWT_B_UP, slh2a.z_BvWT_B_Down, slh2a.z_MGvWT_MG_All, slh2a.z_MGvWT_MG_UP, slh2a.z_MGvWT_MG_Down, WT_BvsWT_MG_All, WT_BvsWT_MG_UP, WT_BvsWT_MG_Down, WT_PvsWT_B_All, WT_PvsWT_B_UP, Sheet18, WT_PvsWT_B_Down, WT_RvsWT_P_All, WT_RvsWT_P_UP, WT_RvsWT_P_Down …]
