# Supplementary material for: The histone variant Sl_H2A.Z regulates carotenoid biosynthesis and gene expression during tomato fruit ripening
Source: Hortic Res. 2021 Apr 1;8:85. doi: 10.1038/s41438-021-00520-3 (PMC8012623; doi:10.1038/s41438-021-00520-3)
Supplement: Supplementary file 4 — Dataset 4 [file 41438_2021_520_MOESM4_ESM.xls]

## Sheet: Solanum_lycopersicum_solgenomic
gene_id	gene_name	gene_chr	gene_start	gene_end	gene_strand	gene_length	gene_biotype	gene_description	gene_tf_family
novel.500	-	SL3.0ch09	63038684	63047301	+	1535	-	-	-
novel.501	-	SL3.0ch09	63039139	63039719	+	512	-	-	-
novel.502	-	SL3.0ch09	66699200	66702904	+	1359	-	-	-
novel.503	-	SL3.0ch09	5270529	5272959	-	2431	-	PF00139:Legume lectin domain|PF00069:Protein kinase domain	Pkinase
novel.504	-	SL3.0ch09	9214899	9222547	-	1122	-	-	-
novel.505	-	SL3.0ch09	14854451	14875733	-	1114	-	-	-
novel.506	-	SL3.0ch09	15237708	15238713	-	952	-	-	-
novel.507	-	SL3.0ch09	22869349	22901513	-	403	-	-	-
novel.508	-	SL3.0ch09	31086548	31101918	-	376	-	-	-
novel.509	-	SL3.0ch09	31086977	31103489	-	1520	-	-	-
novel.663	-	SL3.0ch12	60047912	60057769	-	3533	-	-	-
novel.662	-	SL3.0ch12	58378056	58389283	-	1508	-	-	-
novel.665	-	SL3.0ch12	60464597	60465913	-	1317	-	-	-
novel.664	-	SL3.0ch12	60383940	60389236	-	4332	-	PF09331:Domain of unknown function (DUF1985)|PF02902:Ulp1 protease family, C-terminal catalytic domain	Peptidase_C48
novel.667	-	SL3.0ch12	61308463	61310633	-	937	-	-	-
novel.666	-	SL3.0ch12	61240934	61255179	-	6008	-	-	-
novel.597	-	SL3.0ch11	6008828	6011205	-	2378	-	-	-
novel.596	-	SL3.0ch11	4596632	4598497	-	1866	-	PF13456:Reverse transcriptase-like|PF13966:zinc-binding in reverse transcriptase	-
novel.267	-	SL3.0ch05	52208354	52219913	+	9833	-	PF07727:Reverse transcriptase (RNA-dependent DNA polymerase)|PF13976:GAG-pre-integrase domain|PF00665:Integrase core domain	RVT_2
novel.266	-	SL3.0ch05	50404761	50408602	+	3842	-	-	-
novel.261	-	SL3.0ch05	41215474	41217550	+	825	-	-	-
novel.260	-	SL3.0ch05	35042958	35047761	+	1221	-	-	-
novel.263	-	SL3.0ch05	48621513	48624410	+	2898	-	-	-
novel.262	-	SL3.0ch05	43176690	43187146	+	1054	-	-	-
novel.342	-	SL3.0ch06	38839387	38842985	-	561	-	-	-
novel.343	-	SL3.0ch06	41752713	41755381	-	2669	-	-	-
novel.340	-	SL3.0ch06	37686157	37687727	-	1571	-	-	-
novel.341	-	SL3.0ch06	37775941	37785379	-	754	-	PF06886:Targeting protein for Xklp2 (TPX2)	-
novel.269	-	SL3.0ch05	66040778	66042288	+	1400	-	-	-
novel.268	-	SL3.0ch05	57053815	57056439	+	2625	-	-	-
novel.344	-	SL3.0ch06	46184835	46186382	-	1548	-	-	-
novel.345	-	SL3.0ch06	48064647	48068319	-	2241	-	-	-
novel.469	-	SL3.0ch08	22973461	22975817	-	1428	-	-	-
novel.468	-	SL3.0ch08	22510222	22512466	-	797	-	-	-
novel.463	-	SL3.0ch08	7505180	7506714	-	794	-	-	-
novel.462	-	SL3.0ch08	5622500	5623500	-	738	-	-	-
novel.461	-	SL3.0ch08	5276016	5283390	-	1021	-	-	-
novel.460	-	SL3.0ch08	3453039	3457517	-	533	-	-	-
novel.467	-	SL3.0ch08	20286207	20289407	-	859	-	-	-
novel.466	-	SL3.0ch08	11423089	11425933	-	2845	-	-	-
novel.465	-	SL3.0ch08	11302306	11305580	-	697	-	-	-
novel.464	-	SL3.0ch08	11273804	11278785	-	2558	-	-	-
novel.544	-	SL3.0ch10	9154078	9154697	-	418	-	-	-
novel.399	-	SL3.0ch07	11177494	11179885	-	2392	-	PF14244:gag-polypeptide of LTR copia-type|PF13976:GAG-pre-integrase domain|PF00665:Integrase core domain	rve
novel.398	-	SL3.0ch07	9799077	9819229	-	2102	-	-	-
novel.545	-	SL3.0ch10	9727944	9733927	-	947	-	-	-
novel.395	-	SL3.0ch07	6866570	6866959	-	204	-	-	-
novel.394	-	SL3.0ch07	6693116	6693905	-	790	-	PF14227:gag-polypeptide of LTR copia-type	-
novel.397	-	SL3.0ch07	8854498	8856295	-	795	-	-	-
novel.396	-	SL3.0ch07	7184653	7187831	-	463	-	-	-
novel.391	-	SL3.0ch07	2626318	2629206	-	2889	-	-	-
novel.390	-	SL3.0ch07	1460679	1464355	-	585	-	-	-
novel.393	-	SL3.0ch07	4585928	4590691	-	2749	-	PF05695:Plant protein of unknown function (DUF825)	-
novel.392	-	SL3.0ch07	3278755	3280078	-	813	-	-	-
novel.231	-	SL3.0ch04	26413541	26430495	-	2023	-	-	-
novel.540	-	SL3.0ch10	62179259	62182961	+	631	-	-	-
novel.541	-	SL3.0ch10	2535741	2536633	-	710	-	-	-
novel.162	-	SL3.0ch03	56430501	56441902	+	1500	-	-	-
novel.163	-	SL3.0ch03	60445954	60454162	+	2640	-	-	-
novel.160	-	SL3.0ch03	53209217	53212017	+	1072	-	-	-
novel.161	-	SL3.0ch03	55701557	55704804	+	2098	-	-	-
novel.166	-	SL3.0ch03	66250269	66251568	+	1300	-	-	-
novel.167	-	SL3.0ch03	69216998	69218027	+	1030	-	-	-
novel.164	-	SL3.0ch03	61251859	61253377	+	1438	-	-	-
novel.165	-	SL3.0ch03	62142608	62147062	+	1229	-	-	-
novel.168	-	SL3.0ch03	2612845	2617240	-	4396	-	-	-
novel.169	-	SL3.0ch03	6224632	6225822	-	978	-	-	-
novel.625	-	SL3.0ch12	23339669	23341714	+	539	-	-	-
novel.624	-	SL3.0ch12	21255017	21256518	+	1502	-	-	-
novel.627	-	SL3.0ch12	29868828	29870875	+	716	-	-	-
novel.626	-	SL3.0ch12	23475510	23482820	+	3732	-	-	-
novel.621	-	SL3.0ch12	8980094	8982639	+	1420	-	PF02902:Ulp1 protease family, C-terminal catalytic domain	Peptidase_C48
novel.620	-	SL3.0ch12	6383304	6385116	+	470	-	-	-
novel.623	-	SL3.0ch12	19457261	19465507	+	696	-	-	-
novel.622	-	SL3.0ch12	18110704	18120194	+	887	-	-	-
novel.223	-	SL3.0ch04	12239376	12242562	-	3187	-	-	-
novel.629	-	SL3.0ch12	32276739	32290849	+	3218	-	-	-
novel.628	-	SL3.0ch12	32187776	32190495	+	2720	-	-	-
novel.265	-	SL3.0ch05	50118683	50124711	+	6029	-	PF14223:gag-polypeptide of LTR copia-type|PF13966:zinc-binding in reverse transcriptase|PF00078:Reverse transcriptase (RNA-dependent DNA polymerase)	RVT_1
novel.264	-	SL3.0ch05	49808949	49809526	+	578	-	-	-
novel.222	-	SL3.0ch04	6751332	6753172	-	440	-	-	-
novel.595	-	SL3.0ch11	43035415	43042200	+	6786	-	-	-
novel.306	-	SL3.0ch06	25604975	25611268	+	226	-	-	-
novel.307	-	SL3.0ch06	27932396	27973519	+	18326	-	PF00078:Reverse transcriptase (RNA-dependent DNA polymerase)|PF08284:Retroviral aspartyl protease	RVT_1
novel.304	-	SL3.0ch06	16850208	16860948	+	531	-	-	-
novel.594	-	SL3.0ch11	38433292	38441239	+	507	-	-	-
novel.302	-	SL3.0ch06	5160811	5163486	+	2676	-	-	-
novel.303	-	SL3.0ch06	11609001	11609209	+	209	-	-	-
novel.300	-	SL3.0ch05	66199460	66200302	-	843	-	-	-
novel.301	-	SL3.0ch06	2241853	2247794	+	1096	-	-	-
novel.593	-	SL3.0ch11	32260595	32262518	+	669	-	-	-
novel.308	-	SL3.0ch06	29864962	29865488	+	400	-	-	-
novel.619	-	SL3.0ch12	6301012	6309559	+	929	-	-	-
novel.430	-	SL3.0ch08	12926094	12930081	+	950	-	PF03004:Plant transposase (Ptta/En/Spm family)	-
novel.431	-	SL3.0ch08	15118935	15121662	+	990	-	-	-
novel.432	-	SL3.0ch08	16185733	16191584	+	496	-	-	-
novel.433	-	SL3.0ch08	16822535	16825254	+	618	-	-	-
novel.434	-	SL3.0ch08	20445670	20470841	+	377	-	-	-
novel.591	-	SL3.0ch11	31690641	31691671	+	1031	-	PF13962:Domain of unknown function	-
novel.436	-	SL3.0ch08	31013902	31020226	+	313	-	-	-
novel.437	-	SL3.0ch08	34459342	34465424	+	4876	-	PF01693:Caulimovirus viroplasmin	-
novel.438	-	SL3.0ch08	35142384	35145079	+	1046	-	-	-
novel.439	-	SL3.0ch08	37589384	37593690	+	4307	-	-	-
novel.533	-	SL3.0ch10	47058417	47066412	+	1521	-	PF05699:hAT family C-terminal dimerisation region	hATC
novel.532	-	SL3.0ch10	42762047	42765256	+	720	-	-	-
novel.535	-	SL3.0ch10	51242740	51249073	+	6334	-	PF13456:Reverse transcriptase-like|PF14111:Domain of unknown function (DUF4283)|PF14392:Zinc knuckle	-
novel.534	-	SL3.0ch10	50794636	50798116	+	3481	-	-	-
novel.537	-	SL3.0ch10	57386849	57392698	+	1198	-	-	-
novel.536	-	SL3.0ch10	53534881	53542002	+	680	-	-	-
novel.614	-	SL3.0ch11	49241990	49246809	-	664	-	-	-
novel.615	-	SL3.0ch11	50502081	50521616	-	3268	-	-	-
novel.616	-	SL3.0ch11	51120191	51131218	-	1099	-	-	-
novel.617	-	SL3.0ch11	56468038	56470277	-	2240	-	-	-
novel.224	-	SL3.0ch04	17008533	17011240	-	2708	-	-	-
novel.610	-	SL3.0ch11	32201227	32210952	-	2854	-	-	-
novel.347	-	SL3.0ch07	4511353	4512104	+	752	-	-	-
novel.238	-	SL3.0ch04	58089718	58090859	-	1142	-	-	-
novel.239	-	SL3.0ch04	58519340	58520227	-	591	-	-	-
novel.548	-	SL3.0ch10	19508943	19517814	-	4903	-	PF02992:Transposase family tnp2|PF13963:Transposase-associated domain|PF13960:Domain of unknown function (DUF4218)|PF03004:Plant transposase (Ptta/En/Spm family)	Transposase_21
novel.549	-	SL3.0ch10	20891987	20895301	-	3315	-	-	-
novel.232	-	SL3.0ch04	33656145	33656937	-	793	-	-	-
novel.233	-	SL3.0ch04	34193105	34202250	-	1186	-	-	-
novel.546	-	SL3.0ch10	10086525	10086810	-	286	-	-	-
novel.598	-	SL3.0ch11	10099451	10102001	-	2551	-	-	-
novel.236	-	SL3.0ch04	53338769	53339673	-	630	-	-	-
novel.237	-	SL3.0ch04	55055272	55056597	-	816	-	-	-
novel.542	-	SL3.0ch10	2725286	2726234	-	949	-	-	-
novel.235	-	SL3.0ch04	42474552	42479206	-	1045	-	-	-
novel.458	-	SL3.0ch08	59682811	59683777	+	967	-	-	-
novel.543	-	SL3.0ch10	5443760	5451487	-	792	-	-	-
novel.310	-	SL3.0ch06	32782732	32787886	+	3773	-	PF14227:gag-polypeptide of LTR copia-type	-
novel.59	-	SL3.0ch01	29216521	29219036	-	872	-	-	-
novel.58	-	SL3.0ch01	24242027	24244767	-	2741	-	-	-
novel.53	-	SL3.0ch01	6423128	6426121	-	555	-	-	-
novel.52	-	SL3.0ch01	6271586	6281677	-	2731	-	-	-
novel.51	-	SL3.0ch01	5408743	5411219	-	522	-	-	-
novel.50	-	SL3.0ch01	440353	441615	-	993	-	-	-
novel.57	-	SL3.0ch01	18774048	18780212	-	1597	-	PF03732:Retrotransposon gag protein|PF08284:Retroviral aspartyl protease	Retrotrans_gag
novel.56	-	SL3.0ch01	14350952	14354723	-	3772	-	-	-
novel.55	-	SL3.0ch01	14283403	14285309	-	854	-	-	-
novel.54	-	SL3.0ch01	12090047	12090954	-	908	-	-	-
novel.128	-	SL3.0ch02	35571534	35572397	-	755	-	-	-
novel.129	-	SL3.0ch02	36314196	36316874	-	545	-	-	-
novel.126	-	SL3.0ch02	34664739	34666676	-	460	-	-	-
novel.127	-	SL3.0ch02	35228090	35235103	-	263	-	-	-
novel.124	-	SL3.0ch02	29165351	29167865	-	778	-	-	-
novel.125	-	SL3.0ch02	31802516	31809895	-	3536	-	PF05699:hAT family C-terminal dimerisation region	hATC
novel.122	-	SL3.0ch02	25266534	25267641	-	1025	-	PF13976:GAG-pre-integrase domain	-
novel.123	-	SL3.0ch02	26293993	26294500	-	508	-	-	-
novel.120	-	SL3.0ch02	23616853	23617562	-	628	-	-	-
novel.121	-	SL3.0ch02	24747228	24750994	-	2983	-	PF14372:Domain of unknown function (DUF4413)|PF05699:hAT family C-terminal dimerisation region	hATC
novel.289	-	SL3.0ch05	44588432	44589281	-	778	-	PF14227:gag-polypeptide of LTR copia-type	-
novel.323	-	SL3.0ch06	2298377	2306704	-	594	-	-	-
novel.199	-	SL3.0ch04	18821698	18822562	+	865	-	-	-
novel.198	-	SL3.0ch04	16187866	16191956	+	1437	-	-	-
novel.193	-	SL3.0ch03	71801747	71805143	-	990	-	-	-
novel.192	-	SL3.0ch03	71490493	71493338	-	1915	-	-	-
novel.191	-	SL3.0ch03	67171772	67172690	-	919	-	-	-
novel.190	-	SL3.0ch03	64009434	64011743	-	2310	-	PF00665:Integrase core domain	rve
novel.197	-	SL3.0ch04	6436723	6446198	+	619	-	-	-
novel.196	-	SL3.0ch04	6109156	6112187	+	3032	-	-	-
novel.195	-	SL3.0ch04	4756572	4757730	+	1159	-	-	-
novel.194	-	SL3.0ch04	3877169	3881017	+	934	-	PF10215:Oligosaccaryltransferase	-
novel.575	-	SL3.0ch10	58899324	58900720	-	870	-	PF03108:MuDR family transposase	MuDR
novel.574	-	SL3.0ch10	58473084	58491237	-	2131	-	-	-
novel.577	-	SL3.0ch10	64125535	64128134	-	461	-	-	-
novel.576	-	SL3.0ch10	62470465	62472923	-	2292	-	PF04937:Protein of unknown function (DUF 659)|PF05699:hAT family C-terminal dimerisation region	DUF659
novel.571	-	SL3.0ch10	55689247	55698931	-	1226	-	PF06839:GRF zinc finger	zf-GRF
novel.570	-	SL3.0ch10	54183442	54191997	-	380	-	-	-
novel.573	-	SL3.0ch10	57248860	57255440	-	2610	-	PF07727:Reverse transcriptase (RNA-dependent DNA polymerase)	RVT_2
novel.572	-	SL3.0ch10	56611533	56614299	-	825	-	PF07727:Reverse transcriptase (RNA-dependent DNA polymerase)	RVT_2
novel.579	-	SL3.0ch11	2396439	2401007	+	577	-	-	-
novel.578	-	SL3.0ch10	64758189	64759139	-	832	-	-	-
novel.346	-	SL3.0ch07	3774312	3775632	+	1321	-	-	-
novel.588	-	SL3.0ch11	25091901	25093804	+	361	-	-	-
novel.589	-	SL3.0ch11	28247162	28255491	+	1312	-	-	-
novel.580	-	SL3.0ch11	3354240	3354550	+	311	-	-	-
novel.581	-	SL3.0ch11	8696956	8698973	+	906	-	-	-
novel.582	-	SL3.0ch11	12950568	12957042	+	5378	-	-	-
novel.583	-	SL3.0ch11	13128933	13145767	+	2470	-	-	-
novel.584	-	SL3.0ch11	17922942	17941664	+	309	-	-	-
novel.585	-	SL3.0ch11	17923249	17941977	+	400	-	-	-
novel.586	-	SL3.0ch11	19760433	19768361	+	579	-	-	-
novel.587	-	SL3.0ch11	24301722	24304997	+	1609	-	-	-
novel.276	-	SL3.0ch05	10958517	10960185	-	728	-	-	-
novel.277	-	SL3.0ch05	12061311	12064712	-	2313	-	-	-
novel.274	-	SL3.0ch05	9427189	9443703	-	1324	-	-	-
novel.275	-	SL3.0ch05	10685675	10688558	-	2884	-	-	-
novel.272	-	SL3.0ch05	7886607	7889279	-	579	-	-	-
novel.273	-	SL3.0ch05	9155212	9157179	-	1968	-	-	-
novel.270	-	SL3.0ch05	66044049	66049916	+	456	-	-	-
novel.271	-	SL3.0ch05	2542078	2543274	-	1197	-	-	-
novel.377	-	SL3.0ch07	55793205	55794570	+	1366	-	-	-
novel.376	-	SL3.0ch07	55389579	55392609	+	1256	-	-	-
novel.375	-	SL3.0ch07	54619797	54623109	+	1018	-	-	-
novel.374	-	SL3.0ch07	54109861	54111721	+	1410	-	PF02902:Ulp1 protease family, C-terminal catalytic domain	Peptidase_C48
novel.373	-	SL3.0ch07	54108620	54109400	+	714	-	-	-
novel.372	-	SL3.0ch07	53691481	53696968	+	5488	-	-	-
novel.278	-	SL3.0ch05	14562904	14570057	-	4314	-	-	-
novel.279	-	SL3.0ch05	23873047	23877408	-	1106	-	-	-
novel.409	-	SL3.0ch07	47392893	47395621	-	2729	-	-	-
novel.408	-	SL3.0ch07	41004485	41009227	-	3515	-	-	-
novel.401	-	SL3.0ch07	17022693	17027163	-	575	-	-	-
novel.400	-	SL3.0ch07	13981060	13991159	-	733	-	-	-
novel.403	-	SL3.0ch07	21220985	21228165	-	1199	-	-	-
novel.402	-	SL3.0ch07	19282691	19291401	-	2492	-	-	-
novel.405	-	SL3.0ch07	27025427	27030700	-	378	-	-	-
novel.404	-	SL3.0ch07	21325306	21329708	-	4403	-	PF13976:GAG-pre-integrase domain|PF07727:Reverse transcriptase (RNA-dependent DNA polymerase)|PF14227:gag-polypeptide of LTR copia-type|PF00665:Integrase core domain	RVT_2
novel.407	-	SL3.0ch07	30153116	30161867	-	3061	-	-	-
novel.406	-	SL3.0ch07	28902545	28909381	-	2079	-	-	-
novel.450	-	SL3.0ch08	53824282	53825349	+	1068	-	-	-
novel.451	-	SL3.0ch08	54012487	54021488	+	716	-	-	-
novel.478	-	SL3.0ch08	48426740	48431980	-	5241	-	-	-
novel.479	-	SL3.0ch08	50174175	50189561	-	960	-	-	-
novel.474	-	SL3.0ch08	34459264	34463512	-	1824	-	-	-
novel.475	-	SL3.0ch08	34755135	34765598	-	473	-	-	-
novel.476	-	SL3.0ch08	45546201	45548466	-	2266	-	-	-
novel.477	-	SL3.0ch08	45823692	45842214	-	9722	-	PF00078:Reverse transcriptase (RNA-dependent DNA polymerase)	RVT_1
novel.470	-	SL3.0ch08	23938507	23941913	-	619	-	-	-
novel.471	-	SL3.0ch08	26202479	26205899	-	632	-	-	-
novel.472	-	SL3.0ch08	28718426	28749276	-	3542	-	-	-
novel.473	-	SL3.0ch08	34153072	34154399	-	1328	-	-	-
novel.17	-	SL3.0ch01	440032	441618	+	1587	-	-	-
novel.16	-	SL3.0ch01	79938	82580	+	2312	-	-	-
novel.15	-	SL3.0ch00	14120379	14122554	-	2176	-	-	-
novel.14	-	SL3.0ch00	13489859	13492049	-	965	-	-	-
novel.13	-	SL3.0ch00	12991517	12993352	-	722	-	-	-
novel.12	-	SL3.0ch00	11677175	11681554	-	4144	-	-	-
novel.11	-	SL3.0ch00	11464987	11466808	-	226	-	-	-
novel.10	-	SL3.0ch00	10820740	10821965	-	1226	-	-	-
novel.459	-	SL3.0ch08	3428038	3446967	-	16863	-	-	-
novel.19	-	SL3.0ch01	5123682	5129046	+	506	-	-	-
novel.18	-	SL3.0ch01	5070013	5071156	+	719	-	-	-
novel.88	-	SL3.0ch01	88928791	88930158	-	1368	-	-	-
novel.89	-	SL3.0ch01	89014509	89018703	-	4195	-	-	-
novel.84	-	SL3.0ch01	76717370	76723069	-	5700	-	PF10536:Plant mobile domain	-
novel.85	-	SL3.0ch01	76985060	77003609	-	2845	-	-	-
novel.86	-	SL3.0ch01	78956841	78962832	-	5992	-	PF00078:Reverse transcriptase (RNA-dependent DNA polymerase)|PF00665:Integrase core domain|PF08284:Retroviral aspartyl protease	RVT_1
novel.87	-	SL3.0ch01	88311460	88314542	-	247	-	-	-
novel.80	-	SL3.0ch01	70757641	70760117	-	2477	-	-	-
novel.81	-	SL3.0ch01	72627357	72631465	-	4109	-	-	-
novel.82	-	SL3.0ch01	74618283	74623872	-	3599	-	PF10536:Plant mobile domain	-
novel.83	-	SL3.0ch01	75128649	75133863	-	2235	-	-	-
novel.388	-	SL3.0ch07	64877604	64880227	+	2624	-	-	-
novel.389	-	SL3.0ch07	630227	631539	-	735	-	-	-
novel.386	-	SL3.0ch07	64616644	64617687	+	585	-	-	-
novel.387	-	SL3.0ch07	64791659	64792532	+	358	-	-	-
novel.384	-	SL3.0ch07	61440008	61443093	+	2189	-	PF04504:Protein of unknown function, DUF573	-
novel.385	-	SL3.0ch07	61691188	61692258	+	992	-	-	-
novel.382	-	SL3.0ch07	58661606	58663672	+	499	-	-	-
novel.383	-	SL3.0ch07	59245035	59252279	+	517	-	-	-
novel.380	-	SL3.0ch07	58326409	58329460	+	1794	-	-	-
novel.381	-	SL3.0ch07	58366114	58367257	+	1144	-	-	-
novel.229	-	SL3.0ch04	25170608	25172703	-	2096	-	-	-
novel.560	-	SL3.0ch10	40527931	40529119	-	448	-	-	-
novel.228	-	SL3.0ch04	24197112	24201505	-	2980	-	-	-
novel.561	-	SL3.0ch10	41594147	41597940	-	2173	-	-	-
novel.490	-	SL3.0ch09	14251343	14260915	+	549	-	-	-
novel.157	-	SL3.0ch03	37460905	37463874	+	1700	-	-	-
novel.156	-	SL3.0ch03	34201670	34204588	+	1131	-	-	-
novel.155	-	SL3.0ch03	33998887	34003924	+	3384	-	-	-
novel.154	-	SL3.0ch03	33861535	33863520	+	365	-	-	-
novel.153	-	SL3.0ch03	29703131	29713897	+	3160	-	-	-
novel.152	-	SL3.0ch03	28299032	28305474	+	4048	-	PF10551:MULE transposase domain|PF04434:SWIM zinc finger|PF03108:MuDR family transposase	MuDR
novel.151	-	SL3.0ch03	20502610	20503212	+	427	-	-	-
novel.150	-	SL3.0ch03	20365886	20380702	+	6387	-	PF07727:Reverse transcriptase (RNA-dependent DNA polymerase)	RVT_2
novel.159	-	SL3.0ch03	43248992	43254662	+	3049	-	-	-
novel.158	-	SL3.0ch03	42665704	42669020	+	881	-	-	-
novel.636	-	SL3.0ch12	52099697	52107676	+	1518	-	-	-
novel.637	-	SL3.0ch12	53394584	53397405	+	2822	-	-	-
novel.634	-	SL3.0ch12	51339443	51345038	+	2182	-	-	-
novel.635	-	SL3.0ch12	51634896	51636823	+	451	-	-	-
novel.632	-	SL3.0ch12	43662855	43679244	+	898	-	-	-
novel.633	-	SL3.0ch12	46294980	46296758	+	1779	-	-	-
novel.630	-	SL3.0ch12	33963292	33966115	+	1273	-	-	-
novel.631	-	SL3.0ch12	41911037	41911689	+	653	-	PF00181:Ribosomal Proteins L2, RNA binding domain|PF00223:Photosystem I psaA/psaB protein	-
novel.638	-	SL3.0ch12	59182861	59195364	+	436	-	-	-
novel.639	-	SL3.0ch12	60047912	60052677	+	4708	-	-	-
novel.221	-	SL3.0ch04	3195620	3197646	-	2027	-	-	-
novel.568	-	SL3.0ch10	49447246	49451381	-	783	-	-	-
novel.220	-	SL3.0ch04	2448859	2450303	-	1445	-	-	-
novel.569	-	SL3.0ch10	51094468	51105152	-	9544	-	PF13976:GAG-pre-integrase domain	-
novel.551	-	SL3.0ch10	23979599	23987507	-	1340	-	-	-
novel.339	-	SL3.0ch06	36084783	36089536	-	4528	-	-	-
novel.338	-	SL3.0ch06	35348633	35348980	-	265	-	-	-
novel.333	-	SL3.0ch06	25280893	25285633	-	1310	-	-	-
novel.332	-	SL3.0ch06	23858106	23861258	-	1593	-	-	-
novel.331	-	SL3.0ch06	23371330	23373865	-	2536	-	-	-
novel.330	-	SL3.0ch06	19664408	19667346	-	1374	-	-	-
novel.337	-	SL3.0ch06	34906127	34922731	-	1632	-	-	-
novel.336	-	SL3.0ch06	34132797	34134965	-	1884	-	PF02902:Ulp1 protease family, C-terminal catalytic domain	Peptidase_C48
novel.335	-	SL3.0ch06	26224329	26227662	-	743	-	-	-
novel.334	-	SL3.0ch06	26207585	26214597	-	962	-	-	-
novel.227	-	SL3.0ch04	23750383	23753922	-	530	-	-	-
novel.226	-	SL3.0ch04	21924197	21926319	-	2123	-	-	-
novel.445	-	SL3.0ch08	50940685	50942049	+	1253	-	PF09331:Domain of unknown function (DUF1985)	-
novel.444	-	SL3.0ch08	50633599	50638805	+	3009	-	-	-
novel.447	-	SL3.0ch08	50943478	50944841	+	1060	-	PF02902:Ulp1 protease family, C-terminal catalytic domain	Peptidase_C48
novel.446	-	SL3.0ch08	50942901	50943313	+	413	-	-	-
novel.441	-	SL3.0ch08	42514433	42517781	+	1098	-	-	-
novel.440	-	SL3.0ch08	38550308	38563689	+	466	-	-	-
novel.443	-	SL3.0ch08	47020039	47022639	+	2601	-	-	-
novel.442	-	SL3.0ch08	44859321	44863662	+	2973	-	-	-
novel.522	-	SL3.0ch10	13695038	13703204	+	4277	-	-	-
novel.523	-	SL3.0ch10	14102506	14123189	+	19884	-	PF08284:Retroviral aspartyl protease|PF00078:Reverse transcriptase (RNA-dependent DNA polymerase)|PF00385:Chromo (CHRromatin Organisation MOdifier) domain	RVT_1
novel.520	-	SL3.0ch10	10791445	10796125	+	549	-	-	-
novel.521	-	SL3.0ch10	12261929	12265367	+	817	-	-	-
novel.449	-	SL3.0ch08	52855954	52856718	+	765	-	-	-
novel.448	-	SL3.0ch08	52345459	52352553	+	818	-	-	-
novel.524	-	SL3.0ch10	19191505	19194461	+	2957	-	-	-
novel.525	-	SL3.0ch10	26437927	26440133	+	2207	-	-	-
novel.210	-	SL3.0ch04	48128415	48130523	+	2109	-	-	-
novel.211	-	SL3.0ch04	50108817	50114168	+	641	-	-	-
novel.212	-	SL3.0ch04	52670253	52676391	+	1829	-	-	-
novel.213	-	SL3.0ch04	53354142	53358707	+	911	-	PF14244:gag-polypeptide of LTR copia-type	-
novel.209	-	SL3.0ch04	45490572	45494515	+	3010	-	-	-
novel.208	-	SL3.0ch04	45078380	45081876	+	1125	-	-	-
novel.207	-	SL3.0ch04	44093639	44111615	+	1273	-	-	-
novel.206	-	SL3.0ch04	41466648	41467428	+	653	-	-	-
novel.205	-	SL3.0ch04	40638459	40646167	+	1000	-	-	-
novel.204	-	SL3.0ch04	33993986	33996220	+	456	-	-	-
novel.203	-	SL3.0ch04	33206160	33210814	+	415	-	-	-
novel.202	-	SL3.0ch04	32027391	32029710	+	2320	-	-	-
novel.201	-	SL3.0ch04	29241502	29251168	+	926	-	-	-
novel.200	-	SL3.0ch04	22382155	22392847	+	6220	-	-	-
novel.599	-	SL3.0ch11	10283931	10285751	-	732	-	-	-
novel.218	-	SL3.0ch04	66015013	66016247	+	660	-	-	-
novel.219	-	SL3.0ch04	66060185	66062785	+	574	-	-	-
novel.353	-	SL3.0ch07	13472924	13473612	+	689	-	-	-
novel.352	-	SL3.0ch07	13331186	13333275	+	690	-	-	-
novel.607	-	SL3.0ch11	21525276	21553052	-	4723	-	-	-
novel.354	-	SL3.0ch07	14110816	14134943	+	467	-	-	-
novel.357	-	SL3.0ch07	18407377	18408209	+	738	-	-	-
novel.356	-	SL3.0ch07	18333751	18343473	+	1023	-	-	-
novel.590	-	SL3.0ch11	28888516	28891401	+	1336	-	PF13952:Domain of unknown function (DUF4216)	-
novel.68	-	SL3.0ch01	48388401	48390474	-	459	-	-	-
novel.69	-	SL3.0ch01	53624703	53642557	-	17855	-	PF03732:Retrotransposon gag protein	Retrotrans_gag
novel.66	-	SL3.0ch01	46542403	46549651	-	2180	-	-	-
novel.67	-	SL3.0ch01	47661662	47673265	-	2352	-	-	-
novel.64	-	SL3.0ch01	42407286	42408921	-	1636	-	-	-
novel.65	-	SL3.0ch01	42822331	42826693	-	439	-	-	-
novel.62	-	SL3.0ch01	32735449	32742732	-	234	-	-	-
novel.63	-	SL3.0ch01	35311519	35316504	-	4986	-	-	-
novel.60	-	SL3.0ch01	29885904	29887680	-	1777	-	-	-
novel.61	-	SL3.0ch01	32573646	32574318	-	589	-	-	-
novel.113	-	SL3.0ch02	50017598	50019582	+	814	-	-	-
novel.112	-	SL3.0ch02	49878402	49881101	+	2599	-	-	-
novel.111	-	SL3.0ch02	42022111	42023593	+	1178	-	-	-
novel.110	-	SL3.0ch02	37914832	37915590	+	759	-	PF10536:Plant mobile domain	-
novel.117	-	SL3.0ch02	8027399	8034936	-	1423	-	-	-
novel.116	-	SL3.0ch02	3493458	3502444	-	3908	-	-	-
novel.115	-	SL3.0ch02	339827	350359	-	8756	-	PF13976:GAG-pre-integrase domain|PF00665:Integrase core domain|PF14227:gag-polypeptide of LTR copia-type|PF00098:Zinc knuckle|PF07727:Reverse transcriptase (RNA-dependent DNA polymerase)	RVT_2
novel.114	-	SL3.0ch02	55316395	55317591	+	1147	-	-	-
novel.119	-	SL3.0ch02	15666377	15668976	-	1144	-	-	-
novel.118	-	SL3.0ch02	15468528	15471423	-	732	-	-	-
novel.611	-	SL3.0ch11	32812532	32817038	-	1194	-	-	-
novel.491	-	SL3.0ch09	15051429	15055244	+	384	-	-	-
novel.558	-	SL3.0ch10	40114891	40119581	-	4691	-	PF00078:Reverse transcriptase (RNA-dependent DNA polymerase)|PF14111:Domain of unknown function (DUF4283)	RVT_1
novel.612	-	SL3.0ch11	44753763	44756651	-	927	-	-	-
novel.613	-	SL3.0ch11	47488180	47488872	-	593	-	-	-
novel.188	-	SL3.0ch03	62442517	62443456	-	940	-	-	-
novel.189	-	SL3.0ch03	63467811	63468539	-	295	-	PF13854:Kelch motif	-
novel.184	-	SL3.0ch03	55012326	55018380	-	1140	-	PF03732:Retrotransposon gag protein	Retrotrans_gag
novel.185	-	SL3.0ch03	55022016	55024396	-	731	-	-	-
novel.186	-	SL3.0ch03	55985790	55989795	-	438	-	-	-
novel.187	-	SL3.0ch03	56439678	56442133	-	1064	-	-	-
novel.180	-	SL3.0ch03	35363010	35365731	-	544	-	-	-
novel.181	-	SL3.0ch03	43118540	43123043	-	2811	-	-	-
novel.182	-	SL3.0ch03	47763981	47768028	-	3282	-	PF00075:RNase H	RnaseH
novel.183	-	SL3.0ch03	54996172	54996948	-	777	-	-	-
novel.566	-	SL3.0ch10	46913957	46921414	-	5983	-	PF13650:Aspartyl protease|PF03732:Retrotransposon gag protein	Retrotrans_gag
novel.567	-	SL3.0ch10	47654999	47656290	-	1292	-	-	-
novel.564	-	SL3.0ch10	45814167	45814547	-	381	-	PF07727:Reverse transcriptase (RNA-dependent DNA polymerase)	RVT_2
novel.565	-	SL3.0ch10	46496911	46500898	-	557	-	-	-
novel.562	-	SL3.0ch10	41689491	41690266	-	491	-	-	-
novel.563	-	SL3.0ch10	41768857	41771505	-	993	-	-	-
novel.649	-	SL3.0ch12	6193854	6196986	-	747	-	-	-
novel.648	-	SL3.0ch12	5781434	5789076	-	988	-	-	-
novel.647	-	SL3.0ch12	4720108	4743086	-	8463	-	PF01107:Viral movement protein (MP)	-
novel.646	-	SL3.0ch12	4519334	4520872	-	1539	-	PF14227:gag-polypeptide of LTR copia-type	-
novel.645	-	SL3.0ch12	2533133	2534129	-	997	-	-	-
novel.644	-	SL3.0ch12	2359677	2362527	-	1063	-	PF06596:Photosystem II reaction centre X protein (PsbX)	-
novel.643	-	SL3.0ch12	1565807	1568704	-	2898	-	-	-
novel.642	-	SL3.0ch12	62290787	62291957	+	680	-	-	-
novel.641	-	SL3.0ch12	62232305	62248604	+	7680	-	PF07727:Reverse transcriptase (RNA-dependent DNA polymerase)|PF14223:gag-polypeptide of LTR copia-type	RVT_2
novel.640	-	SL3.0ch12	60784518	60788811	+	3230	-	-	-
novel.249	-	SL3.0ch05	19070109	19073832	+	3316	-	-	-
novel.248	-	SL3.0ch05	15471239	15478644	+	7406	-	PF14111:Domain of unknown function (DUF4283)|PF00078:Reverse transcriptase (RNA-dependent DNA polymerase)|PF13966:zinc-binding in reverse transcriptase|PF13456:Reverse transcriptase-like	RVT_1
novel.243	-	SL3.0ch05	3468450	3469642	+	1193	-	-	-
novel.242	-	SL3.0ch04	66014374	66016253	-	1641	-	-	-
novel.241	-	SL3.0ch04	62564825	62567653	-	2829	-	-	-
novel.240	-	SL3.0ch04	59599390	59600171	-	452	-	-	-
novel.247	-	SL3.0ch05	13941942	13982485	+	2332	-	-	-
novel.246	-	SL3.0ch05	12104960	12108087	+	2655	-	-	-
novel.245	-	SL3.0ch05	9820369	9822812	+	1093	-	-	-
novel.244	-	SL3.0ch05	4761368	4762035	+	668	-	-	-
novel.360	-	SL3.0ch07	36210955	36219683	+	773	-	-	-
novel.361	-	SL3.0ch07	36276842	36278138	+	595	-	-	-
novel.362	-	SL3.0ch07	39270764	39339688	+	1455	-	-	-
novel.363	-	SL3.0ch07	46894419	46903544	+	359	-	-	-
novel.364	-	SL3.0ch07	46917135	46924302	+	1173	-	-	-
novel.365	-	SL3.0ch07	47255314	47256438	+	450	-	-	-
novel.366	-	SL3.0ch07	47291874	47293630	+	966	-	-	-
novel.367	-	SL3.0ch07	47900779	47907796	+	1082	-	-	-
novel.368	-	SL3.0ch07	48351508	48359237	+	2276	-	-	-
novel.369	-	SL3.0ch07	49628352	49640412	+	5243	-	PF00385:Chromo (CHRromatin Organisation MOdifier) domain|PF03732:Retrotransposon gag protein	Chromo
novel.418	-	SL3.0ch07	63100267	63104112	-	2093	-	-	-
novel.419	-	SL3.0ch07	63640937	63643358	-	2422	-	PF14227:gag-polypeptide of LTR copia-type|PF13976:GAG-pre-integrase domain|PF00665:Integrase core domain	rve
novel.412	-	SL3.0ch07	50214721	50221996	-	710	-	-	-
novel.413	-	SL3.0ch07	52168856	52170311	-	1456	-	-	-
novel.410	-	SL3.0ch07	48306198	48350638	-	4540	-	-	-
novel.411	-	SL3.0ch07	49763458	49778864	-	615	-	-	-
novel.416	-	SL3.0ch07	56906434	56909379	-	998	-	-	-
novel.417	-	SL3.0ch07	58015651	58018428	-	857	-	-	-
novel.414	-	SL3.0ch07	55844927	55848605	-	3679	-	-	-
novel.415	-	SL3.0ch07	55999796	56002235	-	2440	-	-	-
novel.379	-	SL3.0ch07	56755382	56758599	+	2536	-	-	-
novel.481	-	SL3.0ch08	52597649	52607086	-	2108	-	-	-
novel.480	-	SL3.0ch08	50796701	50799703	-	446	-	-	-
novel.483	-	SL3.0ch08	53270847	53274963	-	787	-	-	-
novel.482	-	SL3.0ch08	53264646	53265442	-	732	-	-	-
novel.485	-	SL3.0ch08	59071803	59076553	-	3847	-	PF02902:Ulp1 protease family, C-terminal catalytic domain	Peptidase_C48
novel.484	-	SL3.0ch08	54245462	54246339	-	801	-	-	-
novel.487	-	SL3.0ch09	1408352	1410593	+	1483	-	-	-
novel.486	-	SL3.0ch08	65590938	65595414	-	2260	-	-	-
novel.489	-	SL3.0ch09	14153153	14156535	+	429	-	-	-
novel.488	-	SL3.0ch09	5263935	5272959	+	2306	-	PF00069:Protein kinase domain|PF00139:Legume lectin domain	Pkinase
novel.28	-	SL3.0ch01	18480614	18482201	+	1588	-	-	-
novel.29	-	SL3.0ch01	20432204	20438308	+	1974	-	-	-
novel.22	-	SL3.0ch01	9407180	9407923	+	206	-	-	-
novel.23	-	SL3.0ch01	11765895	11768628	+	826	-	-	-
novel.20	-	SL3.0ch01	5819930	5825521	+	3050	-	-	-
novel.21	-	SL3.0ch01	6501744	6504171	+	1575	-	-	-
novel.26	-	SL3.0ch01	14721492	14728508	+	2060	-	-	-
novel.528	-	SL3.0ch10	33157022	33162232	+	2355	-	-	-
novel.24	-	SL3.0ch01	13578035	13579528	+	586	-	-	-
novel.25	-	SL3.0ch01	13987058	13987861	+	311	-	-	-
novel.529	-	SL3.0ch10	40317500	40318925	+	1310	-	-	-
novel.550	-	SL3.0ch10	21604526	21608676	-	2305	-	-	-
novel.99	-	SL3.0ch02	22996263	23002560	+	3176	-	PF14223:gag-polypeptide of LTR copia-type	-
novel.98	-	SL3.0ch02	22915947	22932201	+	2135	-	-	-
novel.97	-	SL3.0ch02	22663769	22687173	+	1360	-	-	-
novel.96	-	SL3.0ch02	17522091	17526309	+	591	-	PF04062:ARP2/3 complex ARPC3 (21 kDa) subunit	-
novel.95	-	SL3.0ch02	7614481	7622661	+	1341	-	-	-
novel.94	-	SL3.0ch02	6296156	6313064	+	6988	-	-	-
novel.93	-	SL3.0ch02	3493296	3502460	+	3438	-	-	-
novel.92	-	SL3.0ch01	97204022	97205303	-	456	-	-	-
novel.91	-	SL3.0ch01	94478967	94481362	-	1435	-	-	-
novel.90	-	SL3.0ch01	89953051	89954916	-	1866	-	-	-
novel.526	-	SL3.0ch10	27753578	27757547	+	776	-	-	-
novel.527	-	SL3.0ch10	27968601	27973304	+	641	-	-	-
novel.148	-	SL3.0ch03	8759085	8760764	+	589	-	-	-
novel.149	-	SL3.0ch03	10233536	10234632	+	1097	-	-	-
novel.140	-	SL3.0ch02	52663648	52669600	-	5906	-	PF08284:Retroviral aspartyl protease|PF00078:Reverse transcriptase (RNA-dependent DNA polymerase)|PF00665:Integrase core domain|PF03732:Retrotransposon gag protein	RVT_1
novel.141	-	SL3.0ch02	52672036	52672514	-	432	-	-	-
novel.142	-	SL3.0ch03	3655467	3655678	+	212	-	-	-
novel.143	-	SL3.0ch03	4156012	4156896	+	885	-	-	-
novel.144	-	SL3.0ch03	4385256	4387556	+	670	-	-	-
novel.145	-	SL3.0ch03	4460386	4464137	+	3752	-	-	-
novel.146	-	SL3.0ch03	7220296	7228341	+	670	-	-	-
novel.147	-	SL3.0ch03	8308222	8311074	+	2853	-	-	-
novel.287	-	SL3.0ch05	31483875	31491194	-	270	-	-	-
novel.286	-	SL3.0ch05	30671943	30674741	-	1457	-	-	-
novel.285	-	SL3.0ch05	30173909	30186534	-	841	-	-	-
novel.284	-	SL3.0ch05	28883849	28886296	-	2448	-	-	-
novel.283	-	SL3.0ch05	27157184	27158111	-	761	-	-	-
novel.329	-	SL3.0ch06	19606790	19609439	-	539	-	-	-
novel.281	-	SL3.0ch05	26742985	26747348	-	1296	-	-	-
novel.280	-	SL3.0ch05	24387796	24390954	-	1033	-	-	-
novel.324	-	SL3.0ch06	4552326	4556863	-	3032	-	-	-
novel.325	-	SL3.0ch06	4885395	4894204	-	1619	-	PF09331:Domain of unknown function (DUF1985)	-
novel.326	-	SL3.0ch06	8155364	8159217	-	863	-	-	-
novel.327	-	SL3.0ch06	13804701	13810857	-	2992	-	-	-
novel.320	-	SL3.0ch06	219989	232655	-	1600	-	-	-
novel.321	-	SL3.0ch06	1710980	1713400	-	568	-	-	-
novel.322	-	SL3.0ch06	1936769	1940468	-	807	-	-	-
novel.288	-	SL3.0ch05	34140971	34169037	-	1865	-	-	-
novel.47	-	SL3.0ch01	81719555	81723254	+	3567	-	-	-
novel.456	-	SL3.0ch08	58080749	58083925	+	679	-	-	-
novel.457	-	SL3.0ch08	59441606	59445171	+	3566	-	-	-
novel.454	-	SL3.0ch08	57757797	57758979	+	808	-	-	-
novel.455	-	SL3.0ch08	57844919	57848541	+	1923	-	PF13963:Transposase-associated domain|PF02992:Transposase family tnp2	Transposase_21
novel.452	-	SL3.0ch08	57756067	57756800	+	622	-	-	-
novel.453	-	SL3.0ch08	57756882	57757260	+	312	-	-	-
novel.519	-	SL3.0ch10	10109157	10114632	+	1260	-	-	-
novel.518	-	SL3.0ch10	6105233	6106958	+	1130	-	-	-
novel.517	-	SL3.0ch10	5131534	5413824	+	589	-	-	-
novel.516	-	SL3.0ch10	3421568	3431464	+	1588	-	PF03108:MuDR family transposase	MuDR
novel.515	-	SL3.0ch10	2483271	2486744	+	2299	-	-	-
novel.514	-	SL3.0ch10	958297	961399	+	615	-	-	-
novel.513	-	SL3.0ch09	67274928	67276703	-	1677	-	-	-
novel.512	-	SL3.0ch09	62270864	62271499	-	285	-	-	-
novel.511	-	SL3.0ch09	58063084	58141805	-	971	-	-	-
novel.510	-	SL3.0ch09	39311619	39323395	-	244	-	-	-
novel.359	-	SL3.0ch07	35546249	35548897	+	969	-	PF05699:hAT family C-terminal dimerisation region	hATC
novel.358	-	SL3.0ch07	23579171	23581815	+	2645	-	-	-
novel.609	-	SL3.0ch11	31214156	31216770	-	691	-	-	-
novel.608	-	SL3.0ch11	21607078	21608969	-	560	-	-	-
novel.214	-	SL3.0ch04	54403669	54411673	+	3849	-	PF08284:Retroviral aspartyl protease|PF00665:Integrase core domain	rve
novel.215	-	SL3.0ch04	58274225	58281017	+	2190	-	PF14223:gag-polypeptide of LTR copia-type	-
novel.216	-	SL3.0ch04	58525575	58527191	+	1617	-	-	-
novel.217	-	SL3.0ch04	60931943	60941012	+	2969	-	-	-
novel.351	-	SL3.0ch07	12917948	12920777	+	1424	-	-	-
novel.350	-	SL3.0ch07	9907698	9909947	+	537	-	-	-
novel.601	-	SL3.0ch11	13156619	13159409	-	708	-	-	-
novel.600	-	SL3.0ch11	10632248	10633106	-	772	-	PF05699:hAT family C-terminal dimerisation region	hATC
novel.355	-	SL3.0ch07	16812649	16815403	+	1113	-	-	-
novel.606	-	SL3.0ch11	16280241	16292137	-	813	-	-	-
novel.605	-	SL3.0ch11	16180970	16185459	-	1966	-	-	-
novel.604	-	SL3.0ch11	14860411	14888256	-	706	-	-	-
novel.618	-	SL3.0ch12	4738875	4741643	+	1021	-	-	-
novel.603	-	SL3.0ch11	14700824	14706307	-	550	-	-	-
novel.602	-	SL3.0ch11	14575608	14576452	-	759	-	-	-
novel.282	-	SL3.0ch05	26856253	26903816	-	472	-	-	-
novel.27	-	SL3.0ch01	18164106	18167561	+	1511	-	-	-
novel.71	-	SL3.0ch01	63115427	63120091	-	748	-	-	-
novel.70	-	SL3.0ch01	57852704	57857629	-	2112	-	-	-
novel.73	-	SL3.0ch01	64041819	64043934	-	845	-	-	-
novel.72	-	SL3.0ch01	63498305	63506622	-	517	-	-	-
novel.75	-	SL3.0ch01	65539561	65543475	-	3294	-	PF12854:PPR repeat|PF13041:PPR repeat family	-
novel.74	-	SL3.0ch01	64088996	64092820	-	2501	-	-	-
novel.77	-	SL3.0ch01	70423591	70425846	-	2256	-	-	-
novel.76	-	SL3.0ch01	68685795	68687073	-	421	-	-	-
novel.79	-	SL3.0ch01	70697803	70700279	-	2477	-	-	-
novel.78	-	SL3.0ch01	70485763	70488209	-	2447	-	-	-
novel.104	-	SL3.0ch02	32556078	32556958	+	487	-	-	-
novel.105	-	SL3.0ch02	32804706	32819216	+	1623	-	-	-
novel.106	-	SL3.0ch02	32841555	32843509	+	731	-	-	-
novel.107	-	SL3.0ch02	35040177	35042135	+	1405	-	-	-
novel.100	-	SL3.0ch02	23429866	23433809	+	962	-	-	-
novel.101	-	SL3.0ch02	23639223	23640871	+	635	-	-	-
novel.102	-	SL3.0ch02	27696347	27704058	+	7712	-	-	-
novel.103	-	SL3.0ch02	28784736	28795430	+	374	-	-	-
novel.108	-	SL3.0ch02	36858347	36862056	+	733	-	-	-
novel.109	-	SL3.0ch02	36993384	36997039	+	1433	-	-	-
novel.669	-	SL3.0ch12	67588814	67590072	-	1062	-	PF03242:Late embryogenesis abundant protein	-
novel.230	-	SL3.0ch04	26012689	26014504	-	1816	-	-	-
novel.668	-	SL3.0ch12	62053510	62055662	-	338	-	-	-
novel.328	-	SL3.0ch06	14556516	14563347	-	4191	-	-	-
novel.171	-	SL3.0ch03	8762605	8763919	-	838	-	-	-
novel.170	-	SL3.0ch03	8146246	8146848	-	413	-	-	-
novel.173	-	SL3.0ch03	20302353	20303733	-	361	-	-	-
novel.172	-	SL3.0ch03	10313309	10316630	-	898	-	-	-
novel.175	-	SL3.0ch03	26716905	26718711	-	914	-	-	-
novel.174	-	SL3.0ch03	20703131	20705686	-	882	-	-	-
novel.177	-	SL3.0ch03	29099191	29101558	-	2368	-	-	-
novel.176	-	SL3.0ch03	28232342	28247067	-	1935	-	-	-
novel.179	-	SL3.0ch03	32303702	32309728	-	2104	-	PF03732:Retrotransposon gag protein	Retrotrans_gag
novel.178	-	SL3.0ch03	32285946	32289758	-	921	-	-	-
novel.650	-	SL3.0ch12	6877998	6880424	-	2427	-	-	-
novel.651	-	SL3.0ch12	13809859	13826340	-	278	-	-	-
novel.652	-	SL3.0ch12	18116244	18120193	-	3026	-	-	-
novel.653	-	SL3.0ch12	19116620	19136833	-	251	-	-	-
novel.654	-	SL3.0ch12	24036033	24037716	-	1684	-	-	-
novel.655	-	SL3.0ch12	32276498	32290849	-	4500	-	-	-
novel.656	-	SL3.0ch12	32986151	32987697	-	1547	-	-	-
novel.657	-	SL3.0ch12	35197962	35202397	-	505	-	-	-
novel.658	-	SL3.0ch12	35457688	35459856	-	2169	-	-	-
novel.659	-	SL3.0ch12	39564460	39570040	-	1109	-	-	-
novel.378	-	SL3.0ch07	55824408	55825845	+	757	-	-	-
novel.348	-	SL3.0ch07	5040739	5046160	+	5422	-	-	-
novel.258	-	SL3.0ch05	28096611	28101153	+	707	-	-	-
novel.259	-	SL3.0ch05	33085672	33099055	+	2038	-	-	-
novel.254	-	SL3.0ch05	23505615	23521017	+	1333	-	-	-
novel.255	-	SL3.0ch05	24219171	24225016	+	960	-	-	-
novel.256	-	SL3.0ch05	25134027	25139460	+	3110	-	PF03732:Retrotransposon gag protein|PF00078:Reverse transcriptase (RNA-dependent DNA polymerase)|PF08284:Retroviral aspartyl protease	RVT_1
novel.257	-	SL3.0ch05	26469155	26471551	+	977	-	-	-
novel.250	-	SL3.0ch05	19319158	19323526	+	3653	-	-	-
novel.251	-	SL3.0ch05	19923179	19925543	+	2365	-	-	-
novel.252	-	SL3.0ch05	20524997	20530378	+	1168	-	-	-
novel.253	-	SL3.0ch05	21527596	21539522	+	621	-	-	-
novel.315	-	SL3.0ch06	35898344	35905641	+	1598	-	PF00076:RNA recognition motif. (a.k.a. RRM, RBD, or RNP domain)	RRM_1
novel.314	-	SL3.0ch06	35884208	35886962	+	820	-	PF00076:RNA recognition motif. (a.k.a. RRM, RBD, or RNP domain)	RRM_1
novel.317	-	SL3.0ch06	41344117	41346733	+	1892	-	PF02902:Ulp1 protease family, C-terminal catalytic domain	Peptidase_C48
novel.316	-	SL3.0ch06	38819739	38822102	+	770	-	-	-
novel.311	-	SL3.0ch06	33099667	33102989	+	2859	-	PF09331:Domain of unknown function (DUF1985)	-
novel.371	-	SL3.0ch07	52431082	52434622	+	3541	-	-	-
novel.313	-	SL3.0ch06	35863514	35866237	+	888	-	PF00076:RNA recognition motif. (a.k.a. RRM, RBD, or RNP domain)	RRM_1
novel.312	-	SL3.0ch06	33103496	33104227	+	656	-	PF02902:Ulp1 protease family, C-terminal catalytic domain	Peptidase_C48
novel.370	-	SL3.0ch07	51383402	51385101	+	1516	-	-	-
novel.319	-	SL3.0ch06	48864689	48866063	+	634	-	PF04419:4F5 protein family	-
novel.318	-	SL3.0ch06	42765704	42768106	+	1528	-	-	-
novel.349	-	SL3.0ch07	8691048	8698857	+	1202	-	-	-
novel.429	-	SL3.0ch08	11241500	11249319	+	436	-	-	-
novel.428	-	SL3.0ch08	8092971	8103843	+	1501	-	PF05699:hAT family C-terminal dimerisation region	hATC
novel.427	-	SL3.0ch08	7609111	7610705	+	588	-	-	-
novel.426	-	SL3.0ch08	7108674	7110125	+	813	-	-	-
novel.425	-	SL3.0ch08	3536224	3538508	+	993	-	-	-
novel.424	-	SL3.0ch08	3325153	3327295	+	2143	-	-	-
novel.423	-	SL3.0ch08	2429665	2435685	+	1201	-	-	-
novel.422	-	SL3.0ch07	66349833	66350930	-	432	-	-	-
novel.421	-	SL3.0ch07	64978833	64979674	-	842	-	-	-
novel.420	-	SL3.0ch07	63671032	63674798	-	668	-	-	-
novel.234	-	SL3.0ch04	35192970	35195638	-	1121	-	-	-
novel.492	-	SL3.0ch09	17476959	17480373	+	1907	-	-	-
novel.493	-	SL3.0ch09	31086985	31103489	+	1511	-	-	-
novel.559	-	SL3.0ch10	40204158	40206217	-	656	-	-	-
novel.305	-	SL3.0ch06	25369652	25371197	+	1546	-	-	-
novel.496	-	SL3.0ch09	49506819	49507499	+	681	-	-	-
novel.497	-	SL3.0ch09	57330947	57332000	+	973	-	-	-
novel.494	-	SL3.0ch09	44957929	44959603	+	743	-	-	-
novel.495	-	SL3.0ch09	49375690	49378224	+	2535	-	-	-
novel.553	-	SL3.0ch10	29178856	29183457	-	4602	-	-	-
novel.552	-	SL3.0ch10	27593433	27598613	-	2517	-	-	-
novel.498	-	SL3.0ch09	61283859	61285288	+	267	-	-	-
novel.499	-	SL3.0ch09	61796470	61797402	+	933	-	PF01701:Photosystem I reaction centre subunit IX / PsaJ	-
novel.557	-	SL3.0ch10	37949848	37957082	-	883	-	-	-
novel.556	-	SL3.0ch10	34798154	34810810	-	304	-	-	-
novel.555	-	SL3.0ch10	30976579	30979184	-	2606	-	-	-
novel.554	-	SL3.0ch10	30958378	30969902	-	1779	-	-	-
novel.39	-	SL3.0ch01	64089259	64092820	+	3299	-	-	-
novel.38	-	SL3.0ch01	63497883	63501006	+	1476	-	-	-
novel.35	-	SL3.0ch01	57569995	57574589	+	3334	-	-	-
novel.34	-	SL3.0ch01	41369459	41377161	+	389	-	-	-
novel.37	-	SL3.0ch01	63449548	63454192	+	1157	-	-	-
novel.36	-	SL3.0ch01	57852917	57857556	+	913	-	-	-
novel.31	-	SL3.0ch01	25765879	25770533	+	1045	-	-	-
novel.30	-	SL3.0ch01	25749776	25752331	+	1542	-	-	-
novel.33	-	SL3.0ch01	36745768	36752210	+	3166	-	PF14223:gag-polypeptide of LTR copia-type	-
novel.32	-	SL3.0ch01	36527644	36533422	+	3477	-	PF14223:gag-polypeptide of LTR copia-type	-
novel.592	-	SL3.0ch11	32252135	32257749	+	552	-	PF02902:Ulp1 protease family, C-terminal catalytic domain	Peptidase_C48
novel.547	-	SL3.0ch10	10462634	10470967	-	1007	-	-	-
novel.6	-	SL3.0ch00	15924911	15926581	+	1671	-	-	-
novel.661	-	SL3.0ch12	52715146	52717633	-	451	-	-	-
novel.309	-	SL3.0ch06	32745010	32746585	+	862	-	-	-
novel.539	-	SL3.0ch10	60000945	60001931	+	887	-	-	-
novel.538	-	SL3.0ch10	57736770	57740479	+	3044	-	PF07727:Reverse transcriptase (RNA-dependent DNA polymerase)	RVT_2
novel.48	-	SL3.0ch01	85402761	85405312	+	468	-	-	-
novel.49	-	SL3.0ch01	86275342	86276291	+	657	-	PF00319:SRF-type transcription factor (DNA-binding and dimerisation domain)	SRF-TF
novel.660	-	SL3.0ch12	43068933	43071474	-	2542	-	-	-
novel.40	-	SL3.0ch01	70543806	70622086	+	2917	-	-	-
novel.41	-	SL3.0ch01	71856147	71872646	+	3490	-	PF14214:Helitron helicase-like domain at N-terminus	-
novel.42	-	SL3.0ch01	71954086	71973857	+	1379	-	-	-
novel.43	-	SL3.0ch01	72171758	72174211	+	1876	-	PF09331:Domain of unknown function (DUF1985)	-
novel.44	-	SL3.0ch01	74607575	74623870	+	564	-	-	-
novel.45	-	SL3.0ch01	75068266	75070143	+	1878	-	-	-
novel.46	-	SL3.0ch01	79427623	79429197	+	1575	-	-	-
novel.435	-	SL3.0ch08	26843547	26846907	+	538	-	-	-
novel.139	-	SL3.0ch02	51603841	51605269	-	1429	-	-	-
novel.138	-	SL3.0ch02	50889015	50889625	-	378	-	-	-
novel.135	-	SL3.0ch02	47159139	47166368	-	867	-	-	-
novel.134	-	SL3.0ch02	47132536	47136107	-	3572	-	-	-
novel.137	-	SL3.0ch02	48370056	48372212	-	430	-	-	-
novel.136	-	SL3.0ch02	48111153	48115649	-	3112	-	-	-
novel.131	-	SL3.0ch02	39381979	39386186	-	1226	-	-	-
novel.130	-	SL3.0ch02	38049081	38050216	-	1136	-	-	-
novel.133	-	SL3.0ch02	44652436	44654488	-	1953	-	-	-
novel.132	-	SL3.0ch02	43152399	43154869	-	1571	-	-	-
novel.531	-	SL3.0ch10	42352942	42362235	+	1156	-	-	-
novel.530	-	SL3.0ch10	41595807	41604469	+	872	-	-	-
novel.298	-	SL3.0ch05	57841511	57844099	-	1535	-	-	-
novel.299	-	SL3.0ch05	59186561	59196117	-	6454	-	PF01585:G-patch domain|PF10536:Plant mobile domain	G-patch
novel.290	-	SL3.0ch05	44595131	44599256	-	4126	-	-	-
novel.291	-	SL3.0ch05	50405216	50408474	-	3215	-	-	-
novel.292	-	SL3.0ch05	52208354	52219913	-	2304	-	-	-
novel.293	-	SL3.0ch05	54609559	54614547	-	1595	-	-	-
novel.294	-	SL3.0ch05	55334154	55335752	-	629	-	PF03004:Plant transposase (Ptta/En/Spm family)	-
novel.295	-	SL3.0ch05	55647956	55650695	-	2740	-	-	-
novel.296	-	SL3.0ch05	57602585	57608575	-	1437	-	-	-
novel.297	-	SL3.0ch05	57684194	57692978	-	2001	-	-	-
novel.3	-	SL3.0ch00	4263052	4266937	+	3886	-	-	-
novel.2	-	SL3.0ch00	4197332	4198326	+	769	-	-	-
novel.1	-	SL3.0ch00	1151359	1152916	+	1558	-	-	-
novel.7	-	SL3.0ch00	20520482	20522253	+	1772	-	-	-
novel.225	-	SL3.0ch04	18796520	18805082	-	1180	-	-	-
novel.5	-	SL3.0ch00	12471954	12472696	+	642	-	-	-
novel.4	-	SL3.0ch00	11583607	11584606	+	1000	-	-	-
novel.9	-	SL3.0ch00	9552596	9552942	-	347	-	-	-
novel.8	-	SL3.0ch00	1670622	1682609	-	630	-	-	-
