# Supplementary material for: The histone variant Sl_H2A.Z regulates carotenoid biosynthesis and gene expression during tomato fruit ripening
Source: Hortic Res. 2021 Apr 1;8:85. doi: 10.1038/s41438-021-00520-3 (PMC8012623; doi:10.1038/s41438-021-00520-3)
Supplement: Supplementary file 5 — Dataset 5 [file 41438_2021_520_MOESM5_ESM.xlsx]

## Sheet: WT-UP
GO biological process complete	Solanum lycopersicum - REFLIST (34637)	upload_1 (2194)	upload_1 (expected)	upload_1 (over/under)	upload_1 (fold Enrichment)	upload_1 (raw P-value)	upload_1 (FDR)
respiratory electron transport chain (GO:0022904)	26	10	1.65	+	6.07	3.35e-05	0.00377	BP
mitochondrial respiratory chain complex assembly (GO:0033108)	19	7	1.2	+	5.82	0.000635	0.0377	BP
electron transport chain (GO:0022900)	30	10	1.9	+	5.26	8.98e-05	0.00912	BP
cellular response to oxidative stress (GO:0034599)	32	10	2.03	+	4.93	0.00014	0.0126	BP
cellular response to chemical stress (GO:0062197)	32	10	2.03	+	4.93	0.00014	0.0122	BP
response to oxidative stress (GO:0006979)	55	17	3.48	+	4.88	8.25e-07	0.000162	BP
response to reactive oxygen species (GO:0000302)	33	10	2.09	+	4.78	0.000172	0.0147	BP
cellular respiration (GO:0045333)	50	12	3.17	+	3.79	0.000258	0.0194	BP
cofactor biosynthetic process (GO:0051188)	84	18	5.32	+	3.38	3.1e-05	0.00361	BP
response to inorganic substance (GO:0010035)	58	12	3.67	+	3.27	0.000819	0.0453	BP
energy derivation by oxidation of organic compounds (GO:0015980)	59	12	3.74	+	3.21	0.000933	0.049	BP
small molecule catabolic process (GO:0044282)	83	15	5.26	+	2.85	0.000678	0.0396	BP
cofactor metabolic process (GO:0051186)	154	27	9.75	+	2.77	1.01e-05	0.0016	BP
oxidation-reduction process (GO:0055114)	137	22	8.68	+	2.54	0.000255	0.0196	BP
peptidyl-amino acid modification (GO:0018193)	126	20	7.98	+	2.51	0.000557	0.0358	BP
cellular protein catabolic process (GO:0044257)	203	32	12.86	+	2.49	1.19e-05	0.0017	BP
organonitrogen compound catabolic process (GO:1901565)	327	50	20.71	+	2.41	1.31e-07	2.75e-05	BP
proteolysis involved in cellular protein catabolic process (GO:0051603)	200	30	12.67	+	2.37	5.87e-05	0.00617	BP
cellular catabolic process (GO:0044248)	394	59	24.96	+	2.36	1.86e-08	5.33e-06	BP
small molecule biosynthetic process (GO:0044283)	154	23	9.75	+	2.36	0.000592	0.0373	BP
organic substance catabolic process (GO:1901575)	461	68	29.2	+	2.33	2.59e-09	9.05e-07	BP
catabolic process (GO:0009056)	505	74	31.99	+	2.31	7.5e-10	2.95e-07	BP
protein catabolic process (GO:0030163)	252	36	15.96	+	2.26	2.64e-05	0.00319	BP
cellular macromolecule catabolic process (GO:0044265)	246	35	15.58	+	2.25	3.69e-05	0.00401	BP
heterocycle biosynthetic process (GO:0018130)	165	23	10.45	+	2.2	0.000977	0.0505	BP
aromatic compound biosynthetic process (GO:0019438)	173	24	10.96	+	2.19	0.000783	0.044	BP
macromolecule catabolic process (GO:0009057)	319	43	20.21	+	2.13	1.67e-05	0.00229	BP
lipid metabolic process (GO:0006629)	195	26	12.35	+	2.1	0.000882	0.0479	BP
small molecule metabolic process (GO:0044281)	449	58	28.44	+	2.04	2.58e-06	0.000452	BP
organic acid metabolic process (GO:0006082)	278	35	17.61	+	1.99	0.000412	0.0282	BP
phosphate-containing compound metabolic process (GO:0006796)	474	59	30.02	+	1.97	4.9e-06	0.000813	BP
proteolysis (GO:0006508)	315	39	19.95	+	1.95	0.00025	0.0197	BP
oxoacid metabolic process (GO:0043436)	275	34	17.42	+	1.95	0.000612	0.0371	BP
carboxylic acid metabolic process (GO:0019752)	271	33	17.17	+	1.92	0.000888	0.0474	BP
phosphorus metabolic process (GO:0006793)	487	59	30.85	+	1.91	1.02e-05	0.00152	BP
organonitrogen compound metabolic process (GO:1901564)	1240	147	78.54	+	1.87	1.2e-11	6.28e-09	BP
cellular protein metabolic process (GO:0044267)	828	97	52.45	+	1.85	6.74e-08	1.63e-05	BP
cellular protein modification process (GO:0006464)	538	63	34.08	+	1.85	1.68e-05	0.0022	BP
protein modification process (GO:0036211)	538	63	34.08	+	1.85	1.68e-05	0.00211	BP
protein metabolic process (GO:0019538)	913	105	57.83	+	1.82	4.21e-08	1.1e-05	BP
regulation of nucleobase-containing compound metabolic process (GO:0019219)	375	43	23.75	+	1.81	0.000532	0.0349	BP
regulation of biosynthetic process (GO:0009889)	391	44	24.77	+	1.78	0.000685	0.0392	BP
regulation of cellular biosynthetic process (GO:0031326)	389	43	24.64	+	1.75	0.000989	0.0502	BP
metabolic process (GO:0008152)	2259	244	143.09	+	1.71	1.26e-14	1.32e-11	BP
regulation of primary metabolic process (GO:0080090)	540	58	34.21	+	1.7	0.000318	0.0228	BP
regulation of cellular metabolic process (GO:0031323)	551	59	34.9	+	1.69	0.000266	0.0195	BP
cellular metabolic process (GO:0044237)	2054	219	130.11	+	1.68	1.29e-12	1.01e-09	BP
cellular macromolecule metabolic process (GO:0044260)	1071	113	67.84	+	1.67	9.53e-07	0.000177	BP
biosynthetic process (GO:0009058)	659	69	41.74	+	1.65	0.000182	0.0151	BP
regulation of nitrogen compound metabolic process (GO:0051171)	535	56	33.89	+	1.65	0.000602	0.0372	BP
cellular biosynthetic process (GO:0044249)	624	65	39.53	+	1.64	0.000318	0.0223	BP
organic substance biosynthetic process (GO:1901576)	621	64	39.34	+	1.63	0.000421	0.0282	BP
organic substance metabolic process (GO:0071704)	2083	213	131.94	+	1.61	7.99e-11	3.59e-08	BP
regulation of metabolic process (GO:0019222)	617	62	39.08	+	1.59	0.000991	0.0495	BP
primary metabolic process (GO:0044238)	1903	191	120.54	+	1.58	3.19e-09	1e-06	BP
regulation of cellular process (GO:0050794)	898	89	56.88	+	1.56	0.000124	0.0115	BP
nitrogen compound metabolic process (GO:0006807)	1727	170	109.39	+	1.55	8.73e-08	1.96e-05	BP
biological_process (GO:0008150)	4152	399	263	+	1.52	5.43e-16	8.56e-13	BP
regulation of biological process (GO:0050789)	969	93	61.38	+	1.52	0.000217	0.0175	BP
cellular process (GO:0009987)	3236	309	204.98	+	1.51	5.26e-12	3.31e-09	BP
biological regulation (GO:0065007)	1220	114	77.28	+	1.48	0.000121	0.0115	BP
macromolecule metabolic process (GO:0043170)	1468	133	92.99	+	1.43	0.00012	0.0118	BP
serine-type endopeptidase activity (GO:0004252)	15	8	0.95	+	8.42	3.42e-05	0.0045	MF
ATP-dependent peptidase activity (GO:0004176)	18	9	1.14	+	7.89	1.63e-05	0.00286	MF
oxidoreductase activity, acting on a sulfur group of donors, NAD(P) as acceptor (GO:0016668)	12	6	0.76	+	7.89	0.000442	0.0291	MF
ATPase binding (GO:0051117)	13	6	0.82	+	7.29	0.000613	0.0359	MF
prenyltransferase activity (GO:0004659)	13	6	0.82	+	7.29	0.000613	0.0346	MF
hydrolase activity, acting on acid phosphorus-nitrogen bonds (GO:0016825)	22	9	1.39	+	6.46	5.65e-05	0.00594	MF
serine-type peptidase activity (GO:0008236)	22	9	1.39	+	6.46	5.65e-05	0.00557	MF
serine hydrolase activity (GO:0017171)	22	9	1.39	+	6.46	5.65e-05	0.00524	MF
NADH dehydrogenase activity (GO:0003954)	18	7	1.14	+	6.14	0.000489	0.0309	MF
oxidoreductase activity, acting on NAD(P)H (GO:0016651)	42	16	2.66	+	6.01	1.74e-07	4.57e-05	MF
adenyl ribonucleotide binding (GO:0032559)	28	10	1.77	+	5.64	5.58e-05	0.00629	MF
ATP binding (GO:0005524)	26	9	1.65	+	5.46	0.000159	0.0132	MF
adenyl nucleotide binding (GO:0030554)	32	11	2.03	+	5.43	3.19e-05	0.00457	MF
oxidoreductase activity, acting on a sulfur group of donors (GO:0016667)	29	9	1.84	+	4.9	0.000313	0.0224	MF
nucleotide binding (GO:0000166)	85	16	5.38	+	2.97	0.000307	0.0242	MF
nucleoside phosphate binding (GO:1901265)	85	16	5.38	+	2.97	0.000307	0.0231	MF
ubiquitin-like protein transferase activity (GO:0019787)	160	27	10.13	+	2.66	2.85e-05	0.0045	MF
ubiquitin-protein transferase activity (GO:0004842)	155	26	9.82	+	2.65	4.32e-05	0.00524	MF
ATPase activity (GO:0016887)	147	22	9.31	+	2.36	0.000503	0.0305	MF
oxidoreductase activity (GO:0016491)	563	78	35.66	+	2.19	2.17e-09	8.57e-07	MF
ion binding (GO:0043167)	232	31	14.7	+	2.11	0.000322	0.0221	MF
catalytic activity, acting on a protein (GO:0140096)	844	100	53.46	+	1.87	2.67e-08	8.44e-06	MF
catalytic activity (GO:0003824)	2680	295	169.76	+	1.74	1.35e-18	7.1e-16	MF
transferase activity (GO:0016740)	1087	113	68.85	+	1.64	1.57e-06	0.000353	MF
molecular_function (GO:0003674)	4376	443	277.19	+	1.6	8.57e-22	1.35e-18	MF
hydrolase activity (GO:0016787)	841	84	53.27	+	1.58	0.000134	0.0118	MF
binding (GO:0005488)	1492	144	94.51	+	1.52	3.02e-06	0.000596	MF
endopeptidase Clp complex (GO:0009368)	9	6	0.57	+	10.52	0.000139	0.00377	CC
mitochondrial respiratory chain complex I (GO:0005747)	18	11	1.14	+	9.65	4.16e-07	2.17e-05	CC
respiratory chain complex I (GO:0045271)	19	11	1.2	+	9.14	6.21e-07	2.84e-05	CC
NADH dehydrogenase complex (GO:0030964)	20	11	1.27	+	8.68	9.1e-07	3.7e-05	CC
mitochondrial respirasome (GO:0005746)	29	14	1.84	+	7.62	1.03e-07	6.3e-06	CC
respirasome (GO:0070469)	30	14	1.9	+	7.37	1.43e-07	8.06e-06	CC
respiratory chain complex (GO:0098803)	28	13	1.77	+	7.33	4.18e-07	2.04e-05	CC
oxidoreductase complex (GO:1990204)	39	14	2.47	+	5.67	1.8e-06	6.95e-05	CC
inner mitochondrial membrane protein complex (GO:0098800)	51	15	3.23	+	4.64	5.99e-06	0.000219	CC
mitochondrial inner membrane (GO:0005743)	70	17	4.43	+	3.83	1.28e-05	0.000448	CC
mitochondrial membrane (GO:0031966)	78	18	4.94	+	3.64	1.31e-05	0.000437	CC
mitochondrial envelope (GO:0005740)	84	18	5.32	+	3.38	3.1e-05	0.000944	CC
organelle inner membrane (GO:0019866)	82	17	5.19	+	3.27	7.27e-05	0.00205	CC
mitochondrial protein complex (GO:0098798)	88	16	5.57	+	2.87	0.00043	0.0109	CC
chloroplast (GO:0009507)	358	59	22.68	+	2.6	8.58e-10	6.28e-08	CC
plastid (GO:0009536)	362	59	22.93	+	2.57	1.12e-09	7.49e-08	CC
mitochondrion (GO:0005739)	297	45	18.81	+	2.39	7.43e-07	3.2e-05	CC
envelope (GO:0031975)	172	24	10.89	+	2.2	0.000737	0.018	CC
organelle envelope (GO:0031967)	172	24	10.89	+	2.2	0.000737	0.0174	CC
membrane protein complex (GO:0098796)	176	24	11.15	+	2.15	0.0013	0.0298	CC
catalytic complex (GO:1902494)	379	48	24.01	+	2	2.98e-05	0.000948	CC
organelle membrane (GO:0031090)	344	42	21.79	+	1.93	0.000195	0.00511	CC
cytoplasm (GO:0005737)	2451	274	155.25	+	1.76	4.83e-18	1.77e-15	CC
intracellular (GO:0005622)	3818	400	241.84	+	1.65	7.09e-22	5.19e-19	CC
intracellular membrane-bounded organelle (GO:0043231)	2732	285	173.05	+	1.65	3.25e-15	3.97e-13	CC
membrane-bounded organelle (GO:0043227)	2849	297	180.46	+	1.65	8.29e-16	1.21e-13	CC
intracellular organelle (GO:0043229)	3048	300	193.07	+	1.55	3.58e-13	2.91e-11	CC
organelle (GO:0043226)	3113	306	197.19	+	1.55	2.48e-13	2.27e-11	CC
cellular_component (GO:0005575)	4835	457	306.26	+	1.49	2.9e-17	5.31e-15	CC
nucleus (GO:0005634)	1396	130	88.43	+	1.47	4.11e-05	0.0012	CC
cellular anatomical entity (GO:0110165)	4745	439	300.56	+	1.46	4.13e-15	4.32e-13	CC
protein-containing complex (GO:0032991)	1130	100	71.58	+	1.4	0.00173	0.0372	CC
ribosomal subunit (GO:0044391)	177	2	11.21	-	0.18	0.00229	0.0479	CC
ribosome (GO:0005840)	185	2	11.72	-	0.17	0.00163	0.0361	CC

## Sheet: DM-UP
GO biological process complete	Solanum lycopersicum - REFLIST (34637)	upload_1 (3413)	upload_1 (expected)	upload_1 (over/under)	upload_1 (fold Enrichment)	upload_1 (raw P-value)	upload_1 (FDR)
response to nutrient levels (GO:0031667)	7	5	0.69	+	7.25	0.00268	0.0458	BP
response to extracellular stimulus (GO:0009991)	7	5	0.69	+	7.25	0.00268	0.0455	BP
proteasomal ubiquitin-independent protein catabolic process (GO:0010499)	13	8	1.28	+	6.25	0.00029	0.00762	BP
iron-sulfur cluster assembly (GO:0016226)	13	7	1.28	+	5.46	0.00126	0.0243	BP
cell redox homeostasis (GO:0045454)	13	7	1.28	+	5.46	0.00126	0.0242	BP
metallo-sulfur cluster assembly (GO:0031163)	13	7	1.28	+	5.46	0.00126	0.024	BP
protein processing (GO:0016485)	20	10	1.97	+	5.07	0.000186	0.00552	BP
protein maturation (GO:0051604)	32	15	3.15	+	4.76	8.86e-06	0.000382	BP
glycerolipid biosynthetic process (GO:0045017)	22	10	2.17	+	4.61	0.000338	0.00858	BP
glycerophospholipid biosynthetic process (GO:0046474)	18	8	1.77	+	4.51	0.00148	0.0276	BP
respiratory electron transport chain (GO:0022904)	26	11	2.56	+	4.29	0.000281	0.0075	BP
mitochondrial respiratory chain complex assembly (GO:0033108)	19	8	1.87	+	4.27	0.00194	0.0348	BP
aromatic amino acid family metabolic process (GO:0009072)	24	10	2.36	+	4.23	0.000581	0.013	BP
protein quality control for misfolded or incompletely synthesized proteins (GO:0006515)	20	8	1.97	+	4.06	0.00251	0.0432	BP
reactive oxygen species metabolic process (GO:0072593)	23	9	2.27	+	3.97	0.00155	0.0283	BP
response to oxidative stress (GO:0006979)	55	21	5.42	+	3.87	2.16e-06	0.000117	BP
RNA splicing (GO:0008380)	61	23	6.01	+	3.83	8.58e-07	5.51e-05	BP
cellular response to oxidative stress (GO:0034599)	32	12	3.15	+	3.81	0.000366	0.00902	BP
cellular response to chemical stress (GO:0062197)	32	12	3.15	+	3.81	0.000366	0.00895	BP
mRNA splicing, via spliceosome (GO:0000398)	54	20	5.32	+	3.76	5.42e-06	0.000244	BP
RNA splicing, via transesterification reactions with bulged adenosine as nucleophile (GO:0000377)	57	21	5.62	+	3.74	3.4e-06	0.00017	BP
RNA splicing, via transesterification reactions (GO:0000375)	57	21	5.62	+	3.74	3.4e-06	0.000168	BP
electron transport chain (GO:0022900)	30	11	2.96	+	3.72	0.000743	0.016	BP
phospholipid biosynthetic process (GO:0008654)	30	11	2.96	+	3.72	0.000743	0.0159	BP
response to reactive oxygen species (GO:0000302)	33	12	3.25	+	3.69	0.000459	0.011	BP
mRNA processing (GO:0006397)	71	25	7	+	3.57	8.18e-07	5.37e-05	BP
transcription, DNA-templated (GO:0006351)	39	13	3.84	+	3.38	0.000533	0.0124	BP
nucleic acid-templated transcription (GO:0097659)	39	13	3.84	+	3.38	0.000533	0.0123	BP
RNA biosynthetic process (GO:0032774)	40	13	3.94	+	3.3	0.000649	0.0144	BP
cofactor biosynthetic process (GO:0051188)	84	27	8.28	+	3.26	1.3e-06	7.33e-05	BP
cellular respiration (GO:0045333)	50	16	4.93	+	3.25	0.000188	0.00542	BP
pyruvate metabolic process (GO:0006090)	35	11	3.45	+	3.19	0.00207	0.0366	BP
cellular amino acid biosynthetic process (GO:0008652)	61	19	6.01	+	3.16	6.59e-05	0.00236	BP
alpha-amino acid biosynthetic process (GO:1901607)	55	17	5.42	+	3.14	0.000169	0.00512	BP
chloroplast organization (GO:0009658)	39	12	3.84	+	3.12	0.00153	0.0282	BP
glycerolipid metabolic process (GO:0046486)	36	11	3.55	+	3.1	0.00248	0.043	BP
mRNA metabolic process (GO:0016071)	112	34	11.04	+	3.08	1.82e-07	1.43e-05	BP
coenzyme biosynthetic process (GO:0009108)	57	17	5.62	+	3.03	0.000241	0.00659	BP
organophosphate biosynthetic process (GO:0090407)	96	28	9.46	+	2.96	4.03e-06	0.000189	BP
plastid organization (GO:0009657)	48	14	4.73	+	2.96	0.000992	0.0199	BP
cofactor metabolic process (GO:0051186)	154	44	15.17	+	2.9	2.19e-08	2.09e-06	BP
sulfur compound metabolic process (GO:0006790)	85	24	8.38	+	2.87	2.97e-05	0.00117	BP
ATP metabolic process (GO:0046034)	50	14	4.93	+	2.84	0.00138	0.0258	BP
cellular homeostasis (GO:0019725)	76	21	7.49	+	2.8	0.000118	0.00386	BP
alpha-amino acid metabolic process (GO:1901605)	87	24	8.57	+	2.8	4.07e-05	0.00156	BP
response to inorganic substance (GO:0010035)	58	16	5.72	+	2.8	0.000742	0.0161	BP
cellular protein catabolic process (GO:0044257)	203	56	20	+	2.8	5.08e-10	6.4e-08	BP
ubiquitin-dependent protein catabolic process (GO:0006511)	153	42	15.08	+	2.79	8.6e-08	6.95e-06	BP
nucleobase-containing compound biosynthetic process (GO:0034654)	117	32	11.53	+	2.78	3.52e-06	0.000171	BP
positive regulation of transcription by RNA polymerase II (GO:0045944)	77	21	7.59	+	2.77	0.000137	0.0042	BP
energy derivation by oxidation of organic compounds (GO:0015980)	59	16	5.81	+	2.75	0.000865	0.0176	BP
proteolysis involved in cellular protein catabolic process (GO:0051603)	200	54	19.71	+	2.74	2.89e-09	3.25e-07	BP
heterocycle biosynthetic process (GO:0018130)	165	44	16.26	+	2.71	7.84e-08	6.5e-06	BP
proteasome-mediated ubiquitin-dependent protein catabolic process (GO:0043161)	94	25	9.26	+	2.7	6.08e-05	0.0022	BP
protein folding (GO:0006457)	83	22	8.18	+	2.69	0.000187	0.00547	BP
cellular macromolecule catabolic process (GO:0044265)	246	65	24.24	+	2.68	9.99e-11	1.43e-08	BP
modification-dependent protein catabolic process (GO:0019941)	163	43	16.06	+	2.68	2.15e-07	1.65e-05	BP
modification-dependent macromolecule catabolic process (GO:0043632)	165	43	16.26	+	2.64	2.47e-07	1.85e-05	BP
aromatic compound catabolic process (GO:0019439)	62	16	6.11	+	2.62	0.002	0.0355	BP
proteasomal protein catabolic process (GO:0010498)	97	25	9.56	+	2.62	8.28e-05	0.00281	BP
aromatic compound biosynthetic process (GO:0019438)	173	44	17.05	+	2.58	2.63e-07	1.92e-05	BP
peptidyl-amino acid modification (GO:0018193)	126	32	12.42	+	2.58	1.57e-05	0.000641	BP
organic cyclic compound catabolic process (GO:1901361)	67	17	6.6	+	2.58	0.0015	0.0278	BP
organic cyclic compound biosynthetic process (GO:1901362)	199	50	19.61	+	2.55	7.14e-08	6.08e-06	BP
proteolysis (GO:0006508)	315	78	31.04	+	2.51	2.76e-11	4.35e-09	BP
small molecule biosynthetic process (GO:0044283)	154	38	15.17	+	2.5	3.04e-06	0.000154	BP
protein catabolic process (GO:0030163)	252	62	24.83	+	2.5	3.42e-09	3.72e-07	BP
organonitrogen compound catabolic process (GO:1901565)	327	80	32.22	+	2.48	2.05e-11	3.4e-09	BP
coenzyme metabolic process (GO:0006732)	90	22	8.87	+	2.48	0.000385	0.00933	BP
organophosphate metabolic process (GO:0019637)	163	39	16.06	+	2.43	5.05e-06	0.000234	BP
cellular amino acid metabolic process (GO:0006520)	134	32	13.2	+	2.42	3.1e-05	0.00121	BP
cellular catabolic process (GO:0044248)	394	94	38.82	+	2.42	1.27e-12	2.5e-10	BP
macromolecule catabolic process (GO:0009057)	319	75	31.43	+	2.39	4.15e-10	5.45e-08	BP
protein modification by small protein conjugation (GO:0032446)	105	24	10.35	+	2.32	0.000534	0.0122	BP
organic substance catabolic process (GO:1901575)	461	105	45.43	+	2.31	7.21e-13	1.51e-10	BP
oxidation-reduction process (GO:0055114)	137	31	13.5	+	2.3	0.000109	0.00361	BP
nucleoside phosphate metabolic process (GO:0006753)	102	23	10.05	+	2.29	0.000806	0.0169	BP
drug metabolic process (GO:0017144)	116	26	11.43	+	2.27	0.000531	0.0124	BP
catabolic process (GO:0009056)	505	113	49.76	+	2.27	2.77e-13	6.71e-11	BP
organic acid biosynthetic process (GO:0016053)	108	24	10.64	+	2.26	0.00105	0.0207	BP
carboxylic acid biosynthetic process (GO:0046394)	108	24	10.64	+	2.26	0.00105	0.0206	BP
nucleotide metabolic process (GO:0009117)	100	22	9.85	+	2.23	0.00133	0.0252	BP
carbohydrate derivative biosynthetic process (GO:1901137)	91	20	8.97	+	2.23	0.00232	0.0403	BP
lipid biosynthetic process (GO:0008610)	114	25	11.23	+	2.23	0.000826	0.0172	BP
positive regulation of cellular biosynthetic process (GO:0031328)	151	32	14.88	+	2.15	0.000232	0.00657	BP
positive regulation of macromolecule biosynthetic process (GO:0010557)	151	32	14.88	+	2.15	0.000232	0.00651	BP
positive regulation of biosynthetic process (GO:0009891)	151	32	14.88	+	2.15	0.000232	0.00645	BP
regulation of transcription by RNA polymerase II (GO:0006357)	138	29	13.6	+	2.13	0.000556	0.0125	BP
nucleobase-containing small molecule metabolic process (GO:0055086)	129	27	12.71	+	2.12	0.000998	0.0199	BP
organic acid metabolic process (GO:0006082)	278	58	27.39	+	2.12	1.21e-06	6.92e-05	BP
positive regulation of nucleobase-containing compound metabolic process (GO:0045935)	144	30	14.19	+	2.11	0.000463	0.011	BP
positive regulation of gene expression (GO:0010628)	154	32	15.17	+	2.11	0.000406	0.00977	BP
oxoacid metabolic process (GO:0043436)	275	57	27.1	+	2.1	2.54e-06	0.000133	BP
small molecule metabolic process (GO:0044281)	449	93	44.24	+	2.1	1.26e-09	1.47e-07	BP
carboxylic acid metabolic process (GO:0019752)	271	56	26.7	+	2.1	2.37e-06	0.000126	BP
positive regulation of transcription, DNA-templated (GO:0045893)	136	28	13.4	+	2.09	0.000862	0.0179	BP
positive regulation of RNA biosynthetic process (GO:1902680)	136	28	13.4	+	2.09	0.000862	0.0177	BP
positive regulation of nucleic acid-templated transcription (GO:1903508)	136	28	13.4	+	2.09	0.000862	0.0176	BP
homeostatic process (GO:0042592)	132	27	13.01	+	2.08	0.00118	0.0229	BP
protein-containing complex subunit organization (GO:0043933)	201	41	19.81	+	2.07	9.71e-05	0.00325	BP
generation of precursor metabolites and energy (GO:0006091)	123	25	12.12	+	2.06	0.00208	0.0367	BP
gene expression (GO:0010467)	404	82	39.81	+	2.06	2.39e-08	2.22e-06	BP
organonitrogen compound metabolic process (GO:1901564)	1240	251	122.18	+	2.05	7.17e-23	2.51e-20	BP
positive regulation of metabolic process (GO:0009893)	224	45	22.07	+	2.04	5.77e-05	0.00211	BP
cellular biosynthetic process (GO:0044249)	624	125	61.49	+	2.03	1.07e-11	1.88e-09	BP
biosynthetic process (GO:0009058)	659	132	64.94	+	2.03	3.68e-12	6.81e-10	BP
positive regulation of RNA metabolic process (GO:0051254)	140	28	13.8	+	2.03	0.00156	0.0283	BP
positive regulation of cellular metabolic process (GO:0031325)	221	44	21.78	+	2.02	8.09e-05	0.00277	BP
organic substance biosynthetic process (GO:1901576)	621	123	61.19	+	2.01	3.38e-11	5.06e-09	BP
protein metabolic process (GO:0019538)	913	179	89.96	+	1.99	2.01e-15	5.76e-13	BP
organonitrogen compound biosynthetic process (GO:1901566)	353	69	34.78	+	1.98	1.18e-06	6.87e-05	BP
lipid metabolic process (GO:0006629)	195	38	19.21	+	1.98	0.000308	0.00801	BP
positive regulation of nitrogen compound metabolic process (GO:0051173)	222	43	21.88	+	1.97	0.000136	0.00423	BP
positive regulation of macromolecule metabolic process (GO:0010604)	222	43	21.88	+	1.97	0.000136	0.00419	BP
cellular protein metabolic process (GO:0044267)	828	158	81.59	+	1.94	6.41e-13	1.44e-10	BP
RNA processing (GO:0006396)	210	40	20.69	+	1.93	0.000327	0.00836	BP
nitrogen compound metabolic process (GO:0006807)	1727	328	170.17	+	1.93	1.6e-25	6.3e-23	BP
cellular nitrogen compound biosynthetic process (GO:0044271)	311	59	30.64	+	1.93	1.42e-05	0.000597	BP
primary metabolic process (GO:0044238)	1903	359	187.51	+	1.91	1.75e-27	7.86e-25	BP
cellular response to stress (GO:0033554)	223	42	21.97	+	1.91	0.000314	0.00811	BP
metabolic process (GO:0008152)	2259	424	222.59	+	1.9	3.65e-32	3.84e-29	BP
protein-containing complex assembly (GO:0065003)	171	32	16.85	+	1.9	0.00182	0.033	BP
positive regulation of cellular process (GO:0048522)	246	46	24.24	+	1.9	0.000182	0.00546	BP
organic substance metabolic process (GO:0071704)	2083	389	205.25	+	1.9	4.52e-29	3.56e-26	BP
cellular component assembly (GO:0022607)	241	45	23.75	+	1.89	0.000234	0.00648	BP
intracellular transport (GO:0046907)	290	54	28.58	+	1.89	5.69e-05	0.00211	BP
carbohydrate derivative metabolic process (GO:1901135)	172	32	16.95	+	1.89	0.00189	0.034	BP
cellular metabolic process (GO:0044237)	2054	382	202.39	+	1.89	2.52e-28	1.59e-25	BP
establishment of protein localization (GO:0045184)	242	45	23.85	+	1.89	0.000242	0.00658	BP
cellular protein-containing complex assembly (GO:0034622)	156	29	15.37	+	1.89	0.0028	0.0475	BP
cellular lipid metabolic process (GO:0044255)	156	29	15.37	+	1.89	0.0028	0.0472	BP
phosphate-containing compound metabolic process (GO:0006796)	474	88	46.71	+	1.88	3.19e-07	2.23e-05	BP
regulation of biosynthetic process (GO:0009889)	391	72	38.53	+	1.87	5.41e-06	0.000247	BP
cellular macromolecule metabolic process (GO:0044260)	1071	197	105.53	+	1.87	1.77e-14	4.64e-12	BP
positive regulation of biological process (GO:0048518)	261	48	25.72	+	1.87	0.000186	0.00548	BP
peptide transport (GO:0015833)	240	44	23.65	+	1.86	0.000348	0.00877	BP
protein transport (GO:0015031)	240	44	23.65	+	1.86	0.000348	0.0087	BP
regulation of cellular macromolecule biosynthetic process (GO:2000112)	382	70	37.64	+	1.86	6.51e-06	0.000289	BP
amide transport (GO:0042886)	241	44	23.75	+	1.85	0.000363	0.00901	BP
regulation of cellular biosynthetic process (GO:0031326)	389	71	38.33	+	1.85	7.5e-06	0.000328	BP
regulation of macromolecule biosynthetic process (GO:0010556)	384	70	37.84	+	1.85	9.67e-06	0.000412	BP
organic cyclic compound metabolic process (GO:1901360)	785	143	77.35	+	1.85	1.56e-10	2.14e-08	BP
phosphorus metabolic process (GO:0006793)	487	88	47.99	+	1.83	6.96e-07	4.67e-05	BP
cellular aromatic compound metabolic process (GO:0006725)	745	134	73.41	+	1.83	1.18e-09	1.43e-07	BP
intracellular protein transport (GO:0006886)	228	41	22.47	+	1.82	0.000806	0.017	BP
establishment of localization in cell (GO:0051649)	306	55	30.15	+	1.82	0.000127	0.00407	BP
macromolecule metabolic process (GO:0043170)	1468	263	144.65	+	1.82	1.13e-17	3.56e-15	BP
regulation of nucleobase-containing compound metabolic process (GO:0019219)	375	67	36.95	+	1.81	2.38e-05	0.000962	BP
heterocycle metabolic process (GO:0046483)	723	129	71.24	+	1.81	4.26e-09	4.47e-07	BP
regulation of RNA biosynthetic process (GO:2001141)	332	59	32.71	+	1.8	7.9e-05	0.0028	BP
regulation of transcription, DNA-templated (GO:0006355)	332	59	32.71	+	1.8	7.9e-05	0.00277	BP
regulation of nucleic acid-templated transcription (GO:1903506)	332	59	32.71	+	1.8	7.9e-05	0.00273	BP
regulation of RNA metabolic process (GO:0051252)	361	64	35.57	+	1.8	5.13e-05	0.00192	BP
regulation of cellular metabolic process (GO:0031323)	551	97	54.29	+	1.79	6.82e-07	4.67e-05	BP
cellular protein modification process (GO:0006464)	538	94	53.01	+	1.77	1.09e-06	6.61e-05	BP
protein modification process (GO:0036211)	538	94	53.01	+	1.77	1.09e-06	6.48e-05	BP
cellular protein localization (GO:0034613)	269	47	26.51	+	1.77	0.000692	0.0152	BP
regulation of primary metabolic process (GO:0080090)	540	94	53.21	+	1.77	1.54e-06	8.5e-05	BP
cellular macromolecule localization (GO:0070727)	272	47	26.8	+	1.75	0.000746	0.0159	BP
protein localization (GO:0008104)	290	50	28.58	+	1.75	0.00054	0.0122	BP
regulation of nitrogen compound metabolic process (GO:0051171)	535	92	52.72	+	1.75	2.8e-06	0.000144	BP
regulation of gene expression (GO:0010468)	442	76	43.55	+	1.74	2.5e-05	0.000997	BP
cellular localization (GO:0051641)	355	61	34.98	+	1.74	0.000133	0.0042	BP
nucleobase-containing compound metabolic process (GO:0006139)	646	111	63.65	+	1.74	3.13e-07	2.24e-05	BP
cellular component organization (GO:0016043)	605	103	59.61	+	1.73	1.06e-06	6.54e-05	BP
regulation of metabolic process (GO:0019222)	617	105	60.8	+	1.73	9.44e-07	5.95e-05	BP
cellular nitrogen compound metabolic process (GO:0034641)	875	147	86.22	+	1.7	1.2e-08	1.18e-06	BP
regulation of macromolecule metabolic process (GO:0060255)	602	100	59.32	+	1.69	3.74e-06	0.000179	BP
RNA metabolic process (GO:0016070)	422	70	41.58	+	1.68	0.000124	0.00404	BP
macromolecule localization (GO:0033036)	320	53	31.53	+	1.68	0.000957	0.0193	BP
cellular process (GO:0009987)	3236	533	318.86	+	1.67	4.81e-28	2.52e-25	BP
regulation of cellular process (GO:0050794)	898	147	88.49	+	1.66	4.57e-08	4e-06	BP
phosphorylation (GO:0016310)	324	53	31.93	+	1.66	0.00105	0.0205	BP
nitrogen compound transport (GO:0071705)	294	48	28.97	+	1.66	0.00218	0.0382	BP
biological_process (GO:0008150)	4152	676	409.12	+	1.65	6.63e-35	2.09e-31	BP
nucleic acid metabolic process (GO:0090304)	517	84	50.94	+	1.65	5.04e-05	0.00191	BP
regulation of biological process (GO:0050789)	969	157	95.48	+	1.64	3.04e-08	2.74e-06	BP
organelle organization (GO:0006996)	486	77	47.89	+	1.61	0.000193	0.00551	BP
response to stress (GO:0006950)	382	60	37.64	+	1.59	0.00137	0.0259	BP
macromolecule modification (GO:0043412)	694	109	68.38	+	1.59	1.49e-05	0.000618	BP
biological regulation (GO:0065007)	1220	191	120.21	+	1.59	7.94e-09	8.07e-07	BP
cellular response to stimulus (GO:0051716)	483	74	47.59	+	1.55	0.000729	0.0159	BP
establishment of localization (GO:0051234)	642	96	63.26	+	1.52	0.000253	0.00682	BP
transport (GO:0006810)	629	94	61.98	+	1.52	0.000285	0.00754	BP
cellular component organization or biogenesis (GO:0071840)	745	110	73.41	+	1.5	0.000129	0.00412	BP
localization (GO:0051179)	708	102	69.76	+	1.46	0.000484	0.0114	BP
ATP-dependent peptidase activity (GO:0004176)	18	13	1.77	+	7.33	1.04e-06	0.000137	MF
serine-type endopeptidase activity (GO:0004252)	15	10	1.48	+	6.77	3.07e-05	0.00202	MF
ATPase binding (GO:0051117)	13	8	1.28	+	6.25	0.00029	0.0117	MF
oxidoreductase activity, acting on a sulfur group of donors, NAD(P) as acceptor (GO:0016668)	12	7	1.18	+	5.92	0.000886	0.0285	MF
hydrolase activity, acting on acid phosphorus-nitrogen bonds (GO:0016825)	22	11	2.17	+	5.07	8.9e-05	0.00502	MF
chaperone binding (GO:0051087)	16	8	1.58	+	5.07	0.000821	0.0276	MF
serine-type peptidase activity (GO:0008236)	22	11	2.17	+	5.07	8.9e-05	0.00484	MF
serine hydrolase activity (GO:0017171)	22	11	2.17	+	5.07	8.9e-05	0.00468	MF
hydro-lyase activity (GO:0016836)	23	10	2.27	+	4.41	0.000446	0.0168	MF
adenyl ribonucleotide binding (GO:0032559)	28	12	2.76	+	4.35	0.000136	0.00632	MF
ATP binding (GO:0005524)	26	11	2.56	+	4.29	0.000281	0.012	MF
adenyl nucleotide binding (GO:0030554)	32	13	3.15	+	4.12	0.000111	0.00566	MF
oxidoreductase activity, acting on NAD(P)H (GO:0016651)	42	17	4.14	+	4.11	1.07e-05	0.00105	MF
ubiquitin conjugating enzyme activity (GO:0061631)	31	12	3.05	+	3.93	0.00029	0.012	MF
oxidoreductase activity, acting on a sulfur group of donors (GO:0016667)	29	11	2.86	+	3.85	0.000591	0.0212	MF
ubiquitin-like protein conjugating enzyme activity (GO:0061650)	35	13	3.45	+	3.77	0.000228	0.0103	MF
carbon-oxygen lyase activity (GO:0016835)	30	11	2.96	+	3.72	0.000743	0.0255	MF
metal cluster binding (GO:0051540)	31	11	3.05	+	3.6	0.000925	0.0292	MF
iron-sulfur cluster binding (GO:0051536)	31	11	3.05	+	3.6	0.000925	0.0286	MF
drug binding (GO:0008144)	58	19	5.72	+	3.32	3.75e-05	0.00227	MF
nucleotidyltransferase activity (GO:0016779)	43	14	4.24	+	3.3	0.000402	0.0155	MF
transition metal ion binding (GO:0046914)	48	15	4.73	+	3.17	0.000364	0.0143	MF
peptidase activity (GO:0008233)	174	45	17.15	+	2.62	1.39e-07	2.74e-05	MF
cofactor binding (GO:0048037)	93	24	9.16	+	2.62	0.000115	0.00567	MF
ubiquitin-protein transferase activity (GO:0004842)	155	40	15.27	+	2.62	8.01e-07	0.000115	MF
ubiquitin-like protein transferase activity (GO:0019787)	160	41	15.77	+	2.6	6.25e-07	9.86e-05	MF
peptidase activity, acting on L-amino acid peptides (GO:0070011)	172	44	16.95	+	2.6	2.36e-07	4.13e-05	MF
lyase activity (GO:0016829)	87	22	8.57	+	2.57	0.000275	0.0121	MF
ATPase activity (GO:0016887)	147	37	14.48	+	2.55	3.08e-06	0.000324	MF
endopeptidase activity (GO:0004175)	135	32	13.3	+	2.41	3.45e-05	0.00218	MF
cation binding (GO:0043169)	107	24	10.54	+	2.28	0.000643	0.0225	MF
metal ion binding (GO:0046872)	103	23	10.15	+	2.27	0.000883	0.029	MF
ion binding (GO:0043167)	232	50	22.86	+	2.19	2.99e-06	0.000336	MF
anion binding (GO:0043168)	138	29	13.6	+	2.13	0.000556	0.0204	MF
nucleoside-triphosphatase activity (GO:0017111)	230	48	22.66	+	2.12	1.13e-05	0.00105	MF
hydrolase activity, acting on acid anhydrides, in phosphorus-containing anhydrides (GO:0016818)	245	50	24.14	+	2.07	1.29e-05	0.00113	MF
pyrophosphatase activity (GO:0016462)	245	50	24.14	+	2.07	1.29e-05	0.00107	MF
hydrolase activity, acting on acid anhydrides (GO:0016817)	246	50	24.24	+	2.06	1.36e-05	0.00102	MF
catalytic activity, acting on a protein (GO:0140096)	844	159	83.16	+	1.91	1.47e-12	4.65e-10	MF
oxidoreductase activity (GO:0016491)	563	102	55.48	+	1.84	1.02e-07	2.3e-05	MF
RNA binding (GO:0003723)	324	57	31.93	+	1.79	0.000135	0.00647	MF
catalytic activity (GO:0003824)	2680	463	264.08	+	1.75	4.87e-28	2.56e-25	MF
binding (GO:0005488)	1492	251	147.02	+	1.71	3.94e-14	1.56e-11	MF
transferase activity (GO:0016740)	1087	182	107.11	+	1.7	2.31e-10	6.07e-08	MF
protein binding (GO:0005515)	528	88	52.03	+	1.69	1.3e-05	0.00102	MF
molecular_function (GO:0003674)	4376	722	431.19	+	1.67	2.08e-39	3.29e-36	MF
transferase activity, transferring phosphorus-containing groups (GO:0016772)	485	79	47.79	+	1.65	7.58e-05	0.00443	MF
hydrolase activity (GO:0016787)	841	133	82.87	+	1.6	1.2e-06	0.000146	MF
heterocyclic compound binding (GO:1901363)	838	126	82.57	+	1.53	1.76e-05	0.00126	MF
organic cyclic compound binding (GO:0097159)	844	126	83.16	+	1.52	2.4e-05	0.00164	MF
endopeptidase Clp complex (GO:0009368)	9	7	0.89	+	7.89	0.000256	0.00457	CC
proteasome core complex, alpha-subunit complex (GO:0019773)	8	6	0.79	+	7.61	0.000826	0.0126	CC
proteasome core complex (GO:0005839)	13	8	1.28	+	6.25	0.00029	0.00506	CC
mitochondrial respiratory chain complex I (GO:0005747)	18	11	1.77	+	6.2	2.23e-05	0.000583	CC
respiratory chain complex I (GO:0045271)	19	11	1.87	+	5.88	3.24e-05	0.00074	CC
NADH dehydrogenase complex (GO:0030964)	20	11	1.97	+	5.58	4.61e-05	0.000964	CC
U2 snRNP (GO:0005686)	13	7	1.28	+	5.46	0.00126	0.0168	CC
mitochondrial respirasome (GO:0005746)	29	15	2.86	+	5.25	3.51e-06	0.000128	CC
RNA polymerase III complex (GO:0005666)	14	7	1.38	+	5.07	0.00174	0.0224	CC
respirasome (GO:0070469)	30	15	2.96	+	5.07	4.83e-06	0.000168	CC
respiratory chain complex (GO:0098803)	28	14	2.76	+	5.07	9.97e-06	0.000304	CC
ESCRT complex (GO:0036452)	12	6	1.18	+	5.07	0.00373	0.039	CC
spliceosomal snRNP complex (GO:0097525)	32	14	3.15	+	4.44	3.21e-05	0.000783	CC
small nuclear ribonucleoprotein complex (GO:0030532)	32	14	3.15	+	4.44	3.21e-05	0.000758	CC
Sm-like protein family complex (GO:0120114)	33	14	3.25	+	4.31	4.2e-05	0.000903	CC
precatalytic spliceosome (GO:0071011)	19	8	1.87	+	4.27	0.00194	0.0245	CC
oxidoreductase complex (GO:1990204)	39	16	3.84	+	4.16	1.69e-05	0.000457	CC
peptidase complex (GO:1905368)	36	14	3.55	+	3.95	8.91e-05	0.00181	CC
spliceosomal tri-snRNP complex (GO:0097526)	21	8	2.07	+	3.87	0.0032	0.0349	CC
endopeptidase complex (GO:1905369)	31	11	3.05	+	3.6	0.000925	0.0135	CC
proteasome complex (GO:0000502)	31	11	3.05	+	3.6	0.000925	0.0133	CC
spliceosomal complex (GO:0005681)	58	19	5.72	+	3.32	3.75e-05	0.000831	CC
mitochondrial inner membrane (GO:0005743)	70	22	6.9	+	3.19	1.61e-05	0.000454	CC
inner mitochondrial membrane protein complex (GO:0098800)	51	16	5.03	+	3.18	0.000226	0.00414	CC
mitochondrial membrane (GO:0031966)	78	24	7.69	+	3.12	9.12e-06	0.00029	CC
organelle inner membrane (GO:0019866)	82	25	8.08	+	3.09	6.84e-06	0.000228	CC
RNA polymerase complex (GO:0030880)	51	15	5.03	+	2.98	0.000618	0.00963	CC
DNA-directed RNA polymerase complex (GO:0000428)	48	14	4.73	+	2.96	0.000992	0.014	CC
chloroplast (GO:0009507)	358	103	35.28	+	2.92	2.86e-18	1.9e-16	CC
plastid (GO:0009536)	362	104	35.67	+	2.92	2.12e-18	1.55e-16	CC
mitochondrial envelope (GO:0005740)	84	24	8.28	+	2.9	2.53e-05	0.000639	CC
nuclear DNA-directed RNA polymerase complex (GO:0055029)	47	13	4.63	+	2.81	0.00221	0.0269	CC
plastid envelope (GO:0009526)	62	17	6.11	+	2.78	0.000545	0.00906	CC
chloroplast envelope (GO:0009941)	62	17	6.11	+	2.78	0.000545	0.00886	CC
plastid stroma (GO:0009532)	71	19	7	+	2.72	0.000552	0.00879	CC
ubiquitin ligase complex (GO:0000151)	71	18	7	+	2.57	0.00106	0.0144	CC
envelope (GO:0031975)	172	43	16.95	+	2.54	5.07e-07	2.18e-05	CC
organelle envelope (GO:0031967)	172	43	16.95	+	2.54	5.07e-07	2.06e-05	CC
intrinsic component of organelle membrane (GO:0031300)	60	15	5.91	+	2.54	0.0033	0.0355	CC
mitochondrion (GO:0005739)	297	74	29.27	+	2.53	5.55e-11	2.9e-09	CC
chloroplast stroma (GO:0009570)	68	16	6.7	+	2.39	0.00337	0.0357	CC
catalytic complex (GO:1902494)	379	89	37.35	+	2.38	9.85e-12	5.55e-10	CC
membrane protein complex (GO:0098796)	176	40	17.34	+	2.31	1.11e-05	0.000324	CC
transferase complex (GO:1990234)	223	50	21.97	+	2.28	1.12e-06	4.31e-05	CC
organelle membrane (GO:0031090)	344	76	33.9	+	2.24	4.46e-09	2.18e-07	CC
thylakoid (GO:0009579)	97	21	9.56	+	2.2	0.00301	0.0339	CC
transferase complex, transferring phosphorus-containing groups (GO:0061695)	98	21	9.66	+	2.17	0.00312	0.0347	CC
endoplasmic reticulum (GO:0005783)	159	34	15.67	+	2.17	0.000125	0.0024	CC
nucleoplasm (GO:0005654)	126	26	12.42	+	2.09	0.00144	0.0189	CC
whole membrane (GO:0098805)	162	32	15.96	+	2	0.000881	0.0132	CC
bounding membrane of organelle (GO:0098588)	185	36	18.23	+	1.97	0.000515	0.00876	CC
cytoplasm (GO:0005737)	2451	459	241.51	+	1.9	9.65e-35	3.53e-32	CC
integral component of membrane (GO:0016021)	190	34	18.72	+	1.82	0.00218	0.0271	CC
membrane-bounded organelle (GO:0043227)	2849	500	280.73	+	1.78	6.47e-32	9.47e-30	CC
protein-containing complex (GO:0032991)	1130	198	111.35	+	1.78	9.03e-13	5.51e-11	CC
intracellular membrane-bounded organelle (GO:0043231)	2732	475	269.2	+	1.76	1.91e-29	2e-27	CC
intracellular (GO:0005622)	3818	658	376.21	+	1.75	1.22e-40	8.93e-38	CC
nuclear lumen (GO:0031981)	259	43	25.52	+	1.68	0.00232	0.0279	CC
organelle (GO:0043226)	3113	514	306.74	+	1.68	3.43e-27	3.14e-25	CC
intracellular organelle (GO:0043229)	3048	502	300.34	+	1.67	2.35e-26	1.91e-24	CC
intracellular organelle lumen (GO:0070013)	323	51	31.83	+	1.6	0.00258	0.0305	CC
membrane-enclosed lumen (GO:0031974)	323	51	31.83	+	1.6	0.00258	0.03	CC
organelle lumen (GO:0043233)	323	51	31.83	+	1.6	0.00258	0.0296	CC
endomembrane system (GO:0012505)	550	86	54.19	+	1.59	0.000145	0.00272	CC
cellular_component (GO:0005575)	4835	754	476.42	+	1.58	5.1e-34	9.34e-32	CC
nucleus (GO:0005634)	1396	214	137.56	+	1.56	4.56e-09	2.09e-07	CC
cellular anatomical entity (GO:0110165)	4745	727	467.55	+	1.55	1.95e-30	2.38e-28	CC
cytosol (GO:0005829)	538	80	53.01	+	1.51	0.00104	0.0144	CC
membrane (GO:0016020)	1367	184	134.7	+	1.37	9.22e-05	0.00182	CC
anchored component of plasma membrane (GO:0046658)	67	0	6.6	-	< 0.01	0.00402	0.0414	CC
anchored component of membrane (GO:0031225)	67	0	6.6	-	< 0.01	0.00402	0.0408	CC

## Sheet: WT-DOWN
GO biological process complete	Solanum lycopersicum - REFLIST (34637)	upload_1 (2680)	upload_1 (expected)	upload_1 (over/under)	upload_1 (fold Enrichment)	upload_1 (raw P-value)	upload_1 (FDR)
DNA replication initiation (GO:0006270)	9	6	0.7	+	8.62	0.000387	0.0139	BP
fruit development (GO:0010154)	8	5	0.62	+	8.08	0.0015	0.0394	BP
brassinosteroid biosynthetic process (GO:0016132)	12	6	0.93	+	6.46	0.00119	0.0332	BP
phytosteroid biosynthetic process (GO:0016129)	12	6	0.93	+	6.46	0.00119	0.0329	BP
steroid hormone biosynthetic process (GO:0120178)	12	6	0.93	+	6.46	0.00119	0.0326	BP
glucan biosynthetic process (GO:0009250)	22	10	1.7	+	5.87	5.33e-05	0.00305	BP
amino acid transmembrane transport (GO:0003333)	33	12	2.55	+	4.7	5.65e-05	0.00307	BP
cellular glucan metabolic process (GO:0006073)	34	12	2.63	+	4.56	7.14e-05	0.00363	BP
glucan metabolic process (GO:0044042)	37	13	2.86	+	4.54	3.74e-05	0.00241	BP
organic acid transmembrane transport (GO:1903825)	37	13	2.86	+	4.54	3.74e-05	0.00236	BP
carboxylic acid transmembrane transport (GO:1905039)	37	13	2.86	+	4.54	3.74e-05	0.00231	BP
DNA-dependent DNA replication (GO:0006261)	38	13	2.94	+	4.42	4.7e-05	0.00279	BP
cellular polysaccharide biosynthetic process (GO:0033692)	36	12	2.79	+	4.31	0.000112	0.00503	BP
monocarboxylic acid biosynthetic process (GO:0072330)	30	10	2.32	+	4.31	0.000412	0.0143	BP
polysaccharide biosynthetic process (GO:0000271)	36	12	2.79	+	4.31	0.000112	0.00496	BP
cellular carbohydrate biosynthetic process (GO:0034637)	43	14	3.33	+	4.21	3.8e-05	0.0023	BP
regulation of hormone levels (GO:0010817)	65	21	5.03	+	4.18	5.36e-07	8.03e-05	BP
hormone biosynthetic process (GO:0042446)	31	10	2.4	+	4.17	0.000511	0.0166	BP
amino acid transport (GO:0006865)	38	12	2.94	+	4.08	0.00017	0.00679	BP
regulation of signal transduction (GO:0009966)	29	9	2.24	+	4.01	0.00121	0.0326	BP
carboxylic acid transport (GO:0046942)	42	13	3.25	+	4	0.000109	0.00513	BP
organic acid transport (GO:0015849)	42	13	3.25	+	4	0.000109	0.00506	BP
DNA replication (GO:0006260)	42	13	3.25	+	4	0.000109	0.00498	BP
hormone metabolic process (GO:0042445)	55	17	4.26	+	3.99	1.03e-05	0.00085	BP
anion transmembrane transport (GO:0098656)	46	14	3.56	+	3.93	6.99e-05	0.00361	BP
organic hydroxy compound biosynthetic process (GO:1901617)	33	10	2.55	+	3.92	0.000765	0.0234	BP
regulation of cell communication (GO:0010646)	30	9	2.32	+	3.88	0.00147	0.0394	BP
regulation of signaling (GO:0023051)	30	9	2.32	+	3.88	0.00147	0.039	BP
carbohydrate biosynthetic process (GO:0016051)	51	15	3.95	+	3.8	5.4e-05	0.00304	BP
mitotic cell cycle (GO:0000278)	98	27	7.58	+	3.56	2.07e-07	3.84e-05	BP
rRNA metabolic process (GO:0016072)	84	23	6.5	+	3.54	1.76e-06	0.000213	BP
plant-type cell wall organization or biogenesis (GO:0071669)	37	10	2.86	+	3.49	0.00159	0.0414	BP
plant-type cell wall biogenesis (GO:0009832)	37	10	2.86	+	3.49	0.00159	0.041	BP
organic anion transport (GO:0015711)	52	14	4.02	+	3.48	0.000208	0.00788	BP
mitotic cell cycle process (GO:1903047)	78	21	6.04	+	3.48	6.08e-06	0.000563	BP
cellular polysaccharide metabolic process (GO:0044264)	49	13	3.79	+	3.43	0.00039	0.0138	BP
cell wall biogenesis (GO:0042546)	50	13	3.87	+	3.36	0.00046	0.0156	BP
rRNA processing (GO:0006364)	81	21	6.27	+	3.35	9.93e-06	0.000845	BP
cellular response to oxygen-containing compound (GO:1901701)	57	14	4.41	+	3.17	0.000461	0.0154	BP
cell wall organization or biogenesis (GO:0071554)	62	15	4.8	+	3.13	0.000336	0.0122	BP
organic acid catabolic process (GO:0016054)	54	13	4.18	+	3.11	0.000852	0.0253	BP
carboxylic acid catabolic process (GO:0046395)	54	13	4.18	+	3.11	0.000852	0.0251	BP
cellular carbohydrate metabolic process (GO:0044262)	76	18	5.88	+	3.06	0.000113	0.00493	BP
cellular response to organic substance (GO:0071310)	102	24	7.89	+	3.04	9.76e-06	0.000854	BP
anion transport (GO:0006820)	64	15	4.95	+	3.03	0.000448	0.0154	BP
cell cycle (GO:0007049)	128	30	9.9	+	3.03	8.63e-07	0.000113	BP
cell cycle process (GO:0022402)	112	26	8.67	+	3	5.22e-06	0.000499	BP
DNA metabolic process (GO:0006259)	104	24	8.05	+	2.98	1.29e-05	0.00104	BP
small molecule catabolic process (GO:0044282)	83	19	6.42	+	2.96	0.000108	0.00518	BP
cellular response to endogenous stimulus (GO:0071495)	76	17	5.88	+	2.89	0.000309	0.0114	BP
polysaccharide metabolic process (GO:0005976)	63	14	4.87	+	2.87	0.00107	0.0304	BP
hormone-mediated signaling pathway (GO:0009755)	68	15	5.26	+	2.85	0.000772	0.0234	BP
cellular response to hormone stimulus (GO:0032870)	68	15	5.26	+	2.85	0.000772	0.0232	BP
alpha-amino acid metabolic process (GO:1901605)	87	19	6.73	+	2.82	0.000184	0.00724	BP
ncRNA processing (GO:0034470)	112	24	8.67	+	2.77	3.65e-05	0.00245	BP
organic acid biosynthetic process (GO:0016053)	108	22	8.36	+	2.63	0.000204	0.00793	BP
carboxylic acid biosynthetic process (GO:0046394)	108	22	8.36	+	2.63	0.000204	0.00784	BP
ion transmembrane transport (GO:0034220)	110	22	8.51	+	2.58	0.000232	0.0087	BP
ncRNA metabolic process (GO:0034660)	139	27	10.75	+	2.51	5.89e-05	0.00314	BP
response to organic substance (GO:0010033)	196	38	15.17	+	2.51	2.45e-06	0.000258	BP
ribosome biogenesis (GO:0042254)	150	29	11.61	+	2.5	3.35e-05	0.0024	BP
cellular developmental process (GO:0048869)	88	17	6.81	+	2.5	0.00169	0.0429	BP
cell differentiation (GO:0030154)	88	17	6.81	+	2.5	0.00169	0.0426	BP
response to acid chemical (GO:0001101)	89	17	6.89	+	2.47	0.00181	0.0452	BP
cellular response to chemical stimulus (GO:0070887)	142	27	10.99	+	2.46	0.000122	0.00511	BP
protein phosphorylation (GO:0006468)	263	49	20.35	+	2.41	2.25e-07	3.93e-05	BP
carbohydrate metabolic process (GO:0005975)	145	27	11.22	+	2.41	0.00014	0.00564	BP
monocarboxylic acid metabolic process (GO:0032787)	110	20	8.51	+	2.35	0.00105	0.03	BP
cellular amino acid metabolic process (GO:0006520)	134	24	10.37	+	2.31	0.000496	0.0163	BP
response to oxygen-containing compound (GO:1901700)	135	24	10.45	+	2.3	0.000529	0.0168	BP
small molecule biosynthetic process (GO:0044283)	154	27	11.92	+	2.27	0.000394	0.0138	BP
ribonucleoprotein complex biogenesis (GO:0022613)	178	31	13.77	+	2.25	0.000122	0.00505	BP
response to endogenous stimulus (GO:0009719)	158	27	12.23	+	2.21	0.000463	0.0153	BP
response to chemical (GO:0042221)	281	48	21.74	+	2.21	2.74e-06	0.000279	BP
phosphorylation (GO:0016310)	324	55	25.07	+	2.19	6.31e-07	9.03e-05	BP
response to hormone (GO:0009725)	150	25	11.61	+	2.15	0.000995	0.0288	BP
carboxylic acid metabolic process (GO:0019752)	271	45	20.97	+	2.15	1.38e-05	0.00109	BP
macromolecule biosynthetic process (GO:0009059)	297	49	22.98	+	2.13	5.08e-06	0.0005	BP
oxoacid metabolic process (GO:0043436)	275	45	21.28	+	2.11	1.62e-05	0.00125	BP
organic substance biosynthetic process (GO:1901576)	621	101	48.05	+	2.1	1.27e-10	4.45e-08	BP
cellular macromolecule biosynthetic process (GO:0034645)	290	47	22.44	+	2.09	1.62e-05	0.00122	BP
organic acid metabolic process (GO:0006082)	278	45	21.51	+	2.09	1.89e-05	0.00139	BP
biosynthetic process (GO:0009058)	659	104	50.99	+	2.04	2.77e-10	7.26e-08	BP
regulation of biological quality (GO:0065008)	263	41	20.35	+	2.01	0.000118	0.00501	BP
organic cyclic compound biosynthetic process (GO:1901362)	199	31	15.4	+	2.01	0.000725	0.0224	BP
ion transport (GO:0006811)	181	28	14	+	2	0.00168	0.0431	BP
developmental process (GO:0032502)	233	36	18.03	+	2	0.000313	0.0115	BP
cellular response to stimulus (GO:0051716)	483	74	37.37	+	1.98	3.28e-07	5.16e-05	BP
signaling (GO:0023052)	290	44	22.44	+	1.96	0.000103	0.00509	BP
signal transduction (GO:0007165)	290	44	22.44	+	1.96	0.000103	0.00502	BP
small molecule metabolic process (GO:0044281)	449	68	34.74	+	1.96	1.77e-06	0.000206	BP
cellular component biogenesis (GO:0044085)	390	59	30.18	+	1.96	7.8e-06	0.000702	BP
cell communication (GO:0007154)	293	44	22.67	+	1.94	0.000117	0.00503	BP
response to stimulus (GO:0050896)	788	118	60.97	+	1.94	3.78e-10	9.17e-08	BP
cellular biosynthetic process (GO:0044249)	624	93	48.28	+	1.93	3.1e-08	6.1e-06	BP
transmembrane transport (GO:0055085)	216	32	16.71	+	1.91	0.0012	0.0327	BP
phosphorus metabolic process (GO:0006793)	487	72	37.68	+	1.91	1.94e-06	0.000218	BP
phosphate-containing compound metabolic process (GO:0006796)	474	70	36.68	+	1.91	2.2e-06	0.000239	BP
response to stress (GO:0006950)	382	55	29.56	+	1.86	5.18e-05	0.00302	BP
organic substance catabolic process (GO:1901575)	461	64	35.67	+	1.79	3.73e-05	0.00244	BP
organonitrogen compound catabolic process (GO:1901565)	327	45	25.3	+	1.78	0.000562	0.0177	BP
organic substance metabolic process (GO:0071704)	2083	282	161.17	+	1.75	1.26e-17	9.92e-15	BP
biological regulation (GO:0065007)	1220	165	94.4	+	1.75	1.4e-10	4.41e-08	BP
catabolic process (GO:0009056)	505	68	39.07	+	1.74	5.59e-05	0.00309	BP
primary metabolic process (GO:0044238)	1903	255	147.24	+	1.73	1.65e-15	8.67e-13	BP
cellular protein modification process (GO:0006464)	538	72	41.63	+	1.73	3.45e-05	0.00242	BP
protein modification process (GO:0036211)	538	72	41.63	+	1.73	3.45e-05	0.00237	BP
organonitrogen compound metabolic process (GO:1901564)	1240	165	95.94	+	1.72	3.84e-10	8.63e-08	BP
cellular macromolecule metabolic process (GO:0044260)	1071	142	82.87	+	1.71	8.83e-09	1.85e-06	BP
metabolic process (GO:0008152)	2259	295	174.79	+	1.69	1.74e-16	1.1e-13	BP
protein metabolic process (GO:0019538)	913	119	70.64	+	1.68	3.26e-07	5.4e-05	BP
regulation of cellular process (GO:0050794)	898	116	69.48	+	1.67	6.91e-07	9.46e-05	BP
macromolecule metabolic process (GO:0043170)	1468	189	113.58	+	1.66	1.97e-10	5.64e-08	BP
biological_process (GO:0008150)	4152	530	321.26	+	1.65	3.52e-28	5.54e-25	BP
nitrogen compound metabolic process (GO:0006807)	1727	220	133.62	+	1.65	1.41e-11	6.33e-09	BP
regulation of biological process (GO:0050789)	969	121	74.98	+	1.61	1.72e-06	0.000217	BP
cellular process (GO:0009987)	3236	397	250.38	+	1.59	4.24e-18	4.46e-15	BP
cellular metabolic process (GO:0044237)	2054	251	158.93	+	1.58	2.14e-11	8.41e-09	BP
cellular component organization or biogenesis (GO:0071840)	745	91	57.64	+	1.58	7.87e-05	0.00394	BP
organic cyclic compound metabolic process (GO:1901360)	785	95	60.74	+	1.56	6.96e-05	0.00365	BP
cellular protein metabolic process (GO:0044267)	828	98	64.07	+	1.53	0.000133	0.00546	BP
cellular aromatic compound metabolic process (GO:0006725)	745	86	57.64	+	1.49	0.000655	0.0204	BP
macromolecule modification (GO:0043412)	694	80	53.7	+	1.49	0.00116	0.0325	BP
heterocycle metabolic process (GO:0046483)	723	83	55.94	+	1.48	0.00091	0.0265	BP
cellular nitrogen compound metabolic process (GO:0034641)	875	99	67.7	+	1.46	0.000519	0.0167	BP
cellulose synthase activity (GO:0016759)	11	6	0.85	+	7.05	0.000845	0.0333	MF
carbohydrate derivative transmembrane transporter activity (GO:1901505)	24	9	1.86	+	4.85	0.000397	0.0179	MF
nucleobase-containing compound transmembrane transporter activity (GO:0015932)	26	9	2.01	+	4.47	0.000638	0.0258	MF
aspartic-type endopeptidase activity (GO:0004190)	51	17	3.95	+	4.31	4.48e-06	0.000336	MF
aspartic-type peptidase activity (GO:0070001)	51	17	3.95	+	4.31	4.48e-06	0.000321	MF
organic anion transmembrane transporter activity (GO:0008514)	60	19	4.64	+	4.09	2.35e-06	0.000195	MF
amino acid transmembrane transporter activity (GO:0015171)	38	12	2.94	+	4.08	0.00017	0.00927	MF
organic acid transmembrane transporter activity (GO:0005342)	46	13	3.56	+	3.65	0.000233	0.0118	MF
carboxylic acid transmembrane transporter activity (GO:0046943)	46	13	3.56	+	3.65	0.000233	0.0115	MF
oxidoreductase activity, acting on the CH-OH group of donors, NAD or NADP as acceptor (GO:0016616)	77	20	5.96	+	3.36	1.57e-05	0.00103	MF
oxidoreductase activity, acting on CH-OH group of donors (GO:0016614)	78	20	6.04	+	3.31	1.83e-05	0.00116	MF
anion transmembrane transporter activity (GO:0008509)	90	22	6.96	+	3.16	1.36e-05	0.000932	MF
enzyme inhibitor activity (GO:0004857)	74	17	5.73	+	2.97	0.000236	0.0113	MF
carboxylic ester hydrolase activity (GO:0052689)	70	15	5.42	+	2.77	0.000997	0.0357	MF
protein serine/threonine kinase activity (GO:0004674)	297	62	22.98	+	2.7	1.71e-10	2.99e-08	MF
transferase activity, transferring hexosyl groups (GO:0016758)	77	16	5.96	+	2.69	0.000914	0.0352	MF
oxidoreductase activity, acting on paired donors, with incorporation or reduction of molecular oxygen, NAD(P)H as one donor, and incorporation of one atom of oxygen (GO:0016709)	89	18	6.89	+	2.61	0.000936	0.0352	MF
protein kinase activity (GO:0004672)	349	69	27	+	2.56	9.42e-11	1.86e-08	MF
transferase activity, transferring glycosyl groups (GO:0016757)	145	28	11.22	+	2.5	4.65e-05	0.00262	MF
phosphotransferase activity, alcohol group as acceptor (GO:0016773)	396	76	30.64	+	2.48	3.45e-11	1.09e-08	MF
kinase activity (GO:0016301)	419	78	32.42	+	2.41	6.73e-11	1.52e-08	MF
oxidoreductase activity, acting on paired donors, with incorporation or reduction of molecular oxygen (GO:0016705)	119	22	9.21	+	2.39	0.000493	0.021	MF
transmembrane transporter activity (GO:0022857)	384	69	29.71	+	2.32	3.66e-09	4.44e-07	MF
ion transmembrane transporter activity (GO:0015075)	241	43	18.65	+	2.31	4.12e-06	0.000325	MF
monooxygenase activity (GO:0004497)	124	22	9.59	+	2.29	0.000984	0.0361	MF
transporter activity (GO:0005215)	419	74	32.42	+	2.28	1.88e-09	2.47e-07	MF
transferase activity, transferring phosphorus-containing groups (GO:0016772)	485	83	37.53	+	2.21	6.84e-10	9.81e-08	MF
enzyme regulator activity (GO:0030234)	170	29	13.15	+	2.2	0.000266	0.0123	MF
inorganic molecular entity transmembrane transporter activity (GO:0015318)	235	40	18.18	+	2.2	1.88e-05	0.00114	MF
molecular function regulator (GO:0098772)	183	30	14.16	+	2.12	0.000424	0.0186	MF
transferase activity (GO:0016740)	1087	173	84.11	+	2.06	1.31e-16	5.16e-14	MF
oxidoreductase activity (GO:0016491)	563	83	43.56	+	1.91	2.88e-07	2.68e-05	MF
catalytic activity (GO:0003824)	2680	394	207.36	+	1.9	4.69e-31	2.47e-28	MF
catalytic activity, acting on a protein (GO:0140096)	844	124	65.3	+	1.9	4.09e-10	6.46e-08	MF
DNA-binding transcription factor activity (GO:0003700)	302	44	23.37	+	1.88	0.00022	0.0116	MF
DNA binding (GO:0003677)	406	59	31.41	+	1.88	2.61e-05	0.00153	MF
sequence-specific DNA binding (GO:0043565)	296	42	22.9	+	1.83	0.000616	0.0256	MF
molecular_function (GO:0003674)	4376	617	338.59	+	1.82	2.72e-45	4.29e-42	MF
hydrolase activity (GO:0016787)	841	114	65.07	+	1.75	1.08e-07	1.21e-05	MF
heterocyclic compound binding (GO:1901363)	838	113	64.84	+	1.74	1.46e-07	1.53e-05	MF
nucleic acid binding (GO:0003676)	728	98	56.33	+	1.74	1.08e-06	9.48e-05	MF
organic cyclic compound binding (GO:0097159)	844	113	65.3	+	1.73	2.25e-07	2.21e-05	MF
transcription regulator activity (GO:0140110)	340	45	26.31	+	1.71	0.00137	0.048	MF
binding (GO:0005488)	1492	195	115.44	+	1.69	3.86e-11	1.02e-08	MF
small-subunit processome (GO:0032040)	21	10	1.62	+	6.15	3.91e-05	0.00159	CC
preribosome (GO:0030684)	37	15	2.86	+	5.24	2.35e-06	0.000107	CC
cyclin-dependent protein kinase holoenzyme complex (GO:0000307)	36	10	2.79	+	3.59	0.00134	0.0326	CC
anchored component of plasma membrane (GO:0046658)	67	17	5.18	+	3.28	8.47e-05	0.0031	CC
anchored component of membrane (GO:0031225)	67	17	5.18	+	3.28	8.47e-05	0.00295	CC
cytosolic small ribosomal subunit (GO:0022627)	51	12	3.95	+	3.04	0.00157	0.0371	CC
nuclear chromosome (GO:0000228)	77	17	5.96	+	2.85	0.000352	0.00955	CC
plasma membrane (GO:0005886)	660	127	51.07	+	2.49	7.72e-18	9.41e-16	CC
chromosome (GO:0005694)	115	22	8.9	+	2.47	0.000345	0.00972	CC
cytosolic ribosome (GO:0022626)	137	26	10.6	+	2.45	0.000109	0.00347	CC
intrinsic component of plasma membrane (GO:0031226)	127	24	9.83	+	2.44	0.000211	0.00618	CC
cell periphery (GO:0071944)	763	143	59.04	+	2.42	4.06e-19	7.43e-17	CC
vacuole (GO:0005773)	118	21	9.13	+	2.3	0.00132	0.0333	CC
Golgi apparatus (GO:0005794)	240	39	18.57	+	2.1	6.14e-05	0.00237	CC
intrinsic component of membrane (GO:0031224)	263	41	20.35	+	2.01	0.000118	0.00359	CC
intracellular non-membrane-bounded organelle (GO:0043232)	509	78	39.38	+	1.98	1.74e-07	9.08e-06	CC
non-membrane-bounded organelle (GO:0043228)	509	78	39.38	+	1.98	1.74e-07	8.47e-06	CC
membrane (GO:0016020)	1367	202	105.77	+	1.91	4.1e-16	3.34e-14	CC
nucleus (GO:0005634)	1396	197	108.01	+	1.82	5.86e-14	3.58e-12	CC
ribonucleoprotein complex (GO:1990904)	340	46	26.31	+	1.75	0.000702	0.0184	CC
endomembrane system (GO:0012505)	550	74	42.56	+	1.74	2.15e-05	0.000926	CC
cellular anatomical entity (GO:0110165)	4745	618	367.14	+	1.68	7.01e-36	5.13e-33	CC
cytosol (GO:0005829)	538	70	41.63	+	1.68	9.52e-05	0.00317	CC
cellular_component (GO:0005575)	4835	626	374.1	+	1.67	1.1e-35	2.68e-33	CC
intracellular organelle (GO:0043229)	3048	374	235.84	+	1.59	5.11e-17	4.68e-15	CC
organelle (GO:0043226)	3113	381	240.86	+	1.58	3.14e-17	3.29e-15	CC
intracellular membrane-bounded organelle (GO:0043231)	2732	333	211.39	+	1.58	9.49e-15	6.94e-13	CC
membrane-bounded organelle (GO:0043227)	2849	343	220.44	+	1.56	1.3e-14	8.63e-13	CC
intracellular (GO:0005622)	3818	452	295.41	+	1.53	4.25e-18	6.22e-16	CC
cytoplasm (GO:0005737)	2451	288	189.64	+	1.52	3.13e-11	1.76e-09	CC

## Sheet: DM-DOWN
GO biological process complete	Solanum lycopersicum - REFLIST (34637)	upload_1 (3754)	upload_1 (expected)	upload_1 (over/under)	upload_1 (fold Enrichment)	upload_1 (raw P-value)	upload_1 (FDR)
glycogen metabolic process (GO:0005977)	9	6	0.98	+	6.15	0.002	0.0463	BP
energy reserve metabolic process (GO:0006112)	9	6	0.98	+	6.15	0.002	0.0459	BP
glucan metabolic process (GO:0044042)	37	18	4.01	+	4.49	2.64e-06	0.000219	BP
maturation of LSU-rRNA (GO:0000470)	21	10	2.28	+	4.39	0.000508	0.0167	BP
cellular glucan metabolic process (GO:0006073)	34	16	3.68	+	4.34	1.3e-05	0.00087	BP
amino acid transmembrane transport (GO:0003333)	33	13	3.58	+	3.63	0.000336	0.0119	BP
mitotic cell cycle phase transition (GO:0044772)	29	11	3.14	+	3.5	0.00122	0.0314	BP
cell cycle phase transition (GO:0044770)	29	11	3.14	+	3.5	0.00122	0.0311	BP
organic acid transmembrane transport (GO:1903825)	37	14	4.01	+	3.49	0.00028	0.0103	BP
carboxylic acid transmembrane transport (GO:1905039)	37	14	4.01	+	3.49	0.00028	0.0101	BP
cellular carbohydrate biosynthetic process (GO:0034637)	43	16	4.66	+	3.43	0.000123	0.00572	BP
DNA-dependent DNA replication (GO:0006261)	38	14	4.12	+	3.4	0.000349	0.0122	BP
cellular polysaccharide metabolic process (GO:0044264)	49	18	5.31	+	3.39	5.45e-05	0.00286	BP
monocarboxylic acid biosynthetic process (GO:0072330)	30	11	3.25	+	3.38	0.00152	0.0373	BP
cellular polysaccharide biosynthetic process (GO:0033692)	36	13	3.9	+	3.33	0.000655	0.0199	BP
polysaccharide biosynthetic process (GO:0000271)	36	13	3.9	+	3.33	0.000655	0.0197	BP
regulation of response to stress (GO:0080134)	31	11	3.36	+	3.27	0.00187	0.0441	BP
anion transmembrane transport (GO:0098656)	46	16	4.99	+	3.21	0.000232	0.00901	BP
rRNA processing (GO:0006364)	81	28	8.78	+	3.19	1.43e-06	0.000128	BP
amino acid transport (GO:0006865)	38	13	4.12	+	3.16	0.000988	0.0259	BP
ribosomal large subunit biogenesis (GO:0042273)	62	21	6.72	+	3.13	3.62e-05	0.00211	BP
carboxylic acid transport (GO:0046942)	42	14	4.55	+	3.08	0.000789	0.0226	BP
organic acid transport (GO:0015849)	42	14	4.55	+	3.08	0.000789	0.0224	BP
rRNA metabolic process (GO:0016072)	84	28	9.1	+	3.08	2.55e-06	0.000217	BP
DNA replication (GO:0006260)	42	14	4.55	+	3.08	0.000789	0.0222	BP
polysaccharide metabolic process (GO:0005976)	63	21	6.83	+	3.08	4.38e-05	0.00251	BP
carbohydrate biosynthetic process (GO:0016051)	51	17	5.53	+	3.08	0.000227	0.00893	BP
ribosome biogenesis (GO:0042254)	150	48	16.26	+	2.95	3.83e-09	5.74e-07	BP
cellular carbohydrate metabolic process (GO:0044262)	76	24	8.24	+	2.91	2.68e-05	0.00165	BP
hormone metabolic process (GO:0042445)	55	17	5.96	+	2.85	0.000469	0.0157	BP
alpha-amino acid biosynthetic process (GO:1901607)	55	17	5.96	+	2.85	0.000469	0.0155	BP
organic anion transport (GO:0015711)	52	16	5.64	+	2.84	0.000708	0.0209	BP
cell wall biogenesis (GO:0042546)	50	15	5.42	+	2.77	0.00127	0.0323	BP
ribosomal small subunit biogenesis (GO:0042274)	47	14	5.09	+	2.75	0.00192	0.0449	BP
anion transport (GO:0006820)	64	19	6.94	+	2.74	0.000535	0.0172	BP
mitotic cell cycle (GO:0000278)	98	29	10.62	+	2.73	1.36e-05	0.000895	BP
cellular response to organic substance (GO:0071310)	102	30	11.05	+	2.71	1.03e-05	0.000709	BP
regulation of hormone levels (GO:0010817)	65	19	7.04	+	2.7	0.000576	0.0181	BP
cellular response to endogenous stimulus (GO:0071495)	76	22	8.24	+	2.67	0.000205	0.00817	BP
ncRNA processing (GO:0034470)	112	32	12.14	+	2.64	8.04e-06	0.000589	BP
mitotic cell cycle process (GO:1903047)	78	22	8.45	+	2.6	0.000256	0.00961	BP
ribonucleoprotein complex biogenesis (GO:0022613)	178	50	19.29	+	2.59	6.01e-08	7.28e-06	BP
hormone-mediated signaling pathway (GO:0009755)	68	19	7.37	+	2.58	0.000767	0.0224	BP
cellular response to hormone stimulus (GO:0032870)	68	19	7.37	+	2.58	0.000767	0.0222	BP
DNA metabolic process (GO:0006259)	104	29	11.27	+	2.57	4.64e-05	0.00256	BP
cellular amino acid biosynthetic process (GO:0008652)	61	17	6.61	+	2.57	0.00156	0.0377	BP
microtubule-based process (GO:0007017)	76	21	8.24	+	2.55	0.000432	0.0146	BP
carbohydrate metabolic process (GO:0005975)	145	40	15.72	+	2.55	1.38e-06	0.000131	BP
cell wall organization or biogenesis (GO:0071554)	62	17	6.72	+	2.53	0.00172	0.0414	BP
cell cycle (GO:0007049)	128	35	13.87	+	2.52	7.6e-06	0.000584	BP
cellular developmental process (GO:0048869)	88	24	9.54	+	2.52	0.000191	0.00793	BP
cell differentiation (GO:0030154)	88	24	9.54	+	2.52	0.000191	0.00782	BP
alpha-amino acid metabolic process (GO:1901605)	87	23	9.43	+	2.44	0.000511	0.0166	BP
organic acid biosynthetic process (GO:0016053)	108	28	11.71	+	2.39	0.000128	0.00585	BP
carboxylic acid biosynthetic process (GO:0046394)	108	28	11.71	+	2.39	0.000128	0.00576	BP
cell cycle process (GO:0022402)	112	29	12.14	+	2.39	9.75e-05	0.0048	BP
ion transmembrane transport (GO:0034220)	110	28	11.92	+	2.35	0.000235	0.00901	BP
regulation of cell cycle (GO:0051726)	111	28	12.03	+	2.33	0.000248	0.0094	BP
ncRNA metabolic process (GO:0034660)	139	35	15.06	+	2.32	3.24e-05	0.00193	BP
protein phosphorylation (GO:0006468)	263	66	28.5	+	2.32	1.92e-08	2.63e-06	BP
macromolecule biosynthetic process (GO:0009059)	297	74	32.19	+	2.3	3.26e-09	5.41e-07	BP
cellular response to chemical stimulus (GO:0070887)	142	35	15.39	+	2.27	5.87e-05	0.00298	BP
cellular macromolecule biosynthetic process (GO:0034645)	290	70	31.43	+	2.23	3e-08	3.78e-06	BP
response to organic substance (GO:0010033)	196	45	21.24	+	2.12	2.61e-05	0.00165	BP
translation (GO:0006412)	122	28	13.22	+	2.12	0.00079	0.022	BP
peptide biosynthetic process (GO:0043043)	122	28	13.22	+	2.12	0.00079	0.0218	BP
cellular component biogenesis (GO:0044085)	390	89	42.27	+	2.11	3.71e-09	5.84e-07	BP
small molecule biosynthetic process (GO:0044283)	154	35	16.69	+	2.1	0.000198	0.00799	BP
cellular amide metabolic process (GO:0043603)	212	48	22.98	+	2.09	2.06e-05	0.00132	BP
regulation of protein modification process (GO:0031399)	115	26	12.46	+	2.09	0.0015	0.0373	BP
organic substance biosynthetic process (GO:1901576)	621	140	67.3	+	2.08	2.49e-13	8.73e-11	BP
peptide metabolic process (GO:0006518)	148	33	16.04	+	2.06	0.000581	0.0179	BP
phosphorylation (GO:0016310)	324	72	35.12	+	2.05	2.4e-07	2.53e-05	BP
regulation of catalytic activity (GO:0050790)	145	32	15.72	+	2.04	0.00081	0.0222	BP
regulation of molecular function (GO:0065009)	147	32	15.93	+	2.01	0.000871	0.0237	BP
amide biosynthetic process (GO:0043604)	152	33	16.47	+	2	0.000686	0.0204	BP
biosynthetic process (GO:0009058)	659	143	71.42	+	2	1.67e-12	4.77e-10	BP
carbohydrate derivative metabolic process (GO:1901135)	172	37	18.64	+	1.98	0.000387	0.0133	BP
phosphorus metabolic process (GO:0006793)	487	104	52.78	+	1.97	4.51e-09	6.45e-07	BP
cellular biosynthetic process (GO:0044249)	624	131	67.63	+	1.94	8.07e-11	1.82e-08	BP
phosphate-containing compound metabolic process (GO:0006796)	474	99	51.37	+	1.93	2.3e-08	3.02e-06	BP
response to endogenous stimulus (GO:0009719)	158	33	17.12	+	1.93	0.0013	0.0328	BP
response to chemical (GO:0042221)	281	58	30.46	+	1.9	2.9e-05	0.00176	BP
regulation of biological quality (GO:0065008)	263	54	28.5	+	1.89	5.6e-05	0.00289	BP
small molecule metabolic process (GO:0044281)	449	92	48.66	+	1.89	1.68e-07	1.83e-05	BP
organonitrogen compound biosynthetic process (GO:1901566)	353	71	38.26	+	1.86	7.37e-06	0.00058	BP
organic cyclic compound biosynthetic process (GO:1901362)	199	40	21.57	+	1.85	0.00092	0.0248	BP
cellular response to stimulus (GO:0051716)	483	97	52.35	+	1.85	1.49e-07	1.68e-05	BP
carboxylic acid metabolic process (GO:0019752)	271	54	29.37	+	1.84	0.000107	0.00516	BP
ion transport (GO:0006811)	181	36	19.62	+	1.84	0.00176	0.042	BP
cellular response to stress (GO:0033554)	223	44	24.17	+	1.82	0.000579	0.018	BP
signaling (GO:0023052)	290	57	31.43	+	1.81	0.000118	0.00562	BP
signal transduction (GO:0007165)	290	57	31.43	+	1.81	0.000118	0.00554	BP
oxoacid metabolic process (GO:0043436)	275	54	29.8	+	1.81	0.000167	0.00711	BP
response to stress (GO:0006950)	382	75	41.4	+	1.81	7.9e-06	0.000593	BP
lipid metabolic process (GO:0006629)	195	38	21.13	+	1.8	0.00177	0.0418	BP
cell communication (GO:0007154)	293	57	31.76	+	1.79	0.000129	0.00572	BP
organic acid metabolic process (GO:0006082)	278	54	30.13	+	1.79	0.000187	0.00787	BP
response to stimulus (GO:0050896)	788	153	85.4	+	1.79	3.48e-10	6.85e-08	BP
cellular protein modification process (GO:0006464)	538	104	58.31	+	1.78	2.88e-07	2.92e-05	BP
protein modification process (GO:0036211)	538	104	58.31	+	1.78	2.88e-07	2.83e-05	BP
cellular component organization or biogenesis (GO:0071840)	745	143	80.74	+	1.77	2.92e-09	5.1e-07	BP
developmental process (GO:0032502)	233	44	25.25	+	1.74	0.0015	0.0374	BP
cellular macromolecule metabolic process (GO:0044260)	1071	202	116.08	+	1.74	4.7e-12	1.23e-09	BP
nitrogen compound transport (GO:0071705)	294	55	31.86	+	1.73	0.000385	0.0133	BP
cellular nitrogen compound biosynthetic process (GO:0044271)	311	58	33.71	+	1.72	0.000284	0.0102	BP
cellular localization (GO:0051641)	355	66	38.48	+	1.72	0.000132	0.00577	BP
organic substance transport (GO:0071702)	342	63	37.07	+	1.7	0.000269	0.00996	BP
protein metabolic process (GO:0019538)	913	168	98.95	+	1.7	1.81e-09	3.35e-07	BP
cellular process (GO:0009987)	3236	594	350.72	+	1.69	3.36e-32	3.52e-29	BP
organic substance metabolic process (GO:0071704)	2083	382	225.76	+	1.69	2.31e-20	1.82e-17	BP
primary metabolic process (GO:0044238)	1903	347	206.25	+	1.68	3.6e-18	1.89e-15	BP
organonitrogen compound metabolic process (GO:1901564)	1240	225	134.39	+	1.67	6.9e-12	1.67e-09	BP
establishment of localization in cell (GO:0051649)	306	55	33.16	+	1.66	0.00093	0.0248	BP
metabolic process (GO:0008152)	2259	406	244.83	+	1.66	2.96e-20	1.87e-17	BP
biological_process (GO:0008150)	4152	745	450	+	1.66	2.63e-38	4.14e-35	BP
cellular protein metabolic process (GO:0044267)	828	148	89.74	+	1.65	7.44e-08	8.68e-06	BP
macromolecule metabolic process (GO:0043170)	1468	261	159.1	+	1.64	1.03e-12	3.23e-10	BP
biological regulation (GO:0065007)	1220	214	132.23	+	1.62	3.26e-10	6.84e-08	BP
nitrogen compound metabolic process (GO:0006807)	1727	301	187.17	+	1.61	1.21e-13	4.77e-11	BP
cellular metabolic process (GO:0044237)	2054	356	222.62	+	1.6	8.63e-16	3.88e-13	BP
gene expression (GO:0010467)	404	70	43.79	+	1.6	0.000574	0.0183	BP
localization (GO:0051179)	708	122	76.73	+	1.59	4.97e-06	0.000401	BP
cellular nitrogen compound metabolic process (GO:0034641)	875	148	94.83	+	1.56	1.41e-06	0.00013	BP
establishment of localization (GO:0051234)	642	108	69.58	+	1.55	5.02e-05	0.00268	BP
regulation of cellular process (GO:0050794)	898	150	97.33	+	1.54	1.93e-06	0.000169	BP
transport (GO:0006810)	629	105	68.17	+	1.54	7.32e-05	0.00366	BP
organic cyclic compound metabolic process (GO:1901360)	785	131	85.08	+	1.54	1.03e-05	0.000722	BP
organelle organization (GO:0006996)	486	81	52.67	+	1.54	0.000592	0.0181	BP
macromolecule modification (GO:0043412)	694	115	75.22	+	1.53	4.46e-05	0.00251	BP
cellular aromatic compound metabolic process (GO:0006725)	745	122	80.74	+	1.51	4.8e-05	0.00261	BP
regulation of biological process (GO:0050789)	969	156	105.02	+	1.49	8.66e-06	0.00062	BP
heterocycle metabolic process (GO:0046483)	723	116	78.36	+	1.48	0.00016	0.0069	BP
catabolic process (GO:0009056)	505	81	54.73	+	1.48	0.00155	0.0379	BP
cellular component organization (GO:0016043)	605	95	65.57	+	1.45	0.00103	0.0269	BP
nucleobase-containing compound metabolic process (GO:0006139)	646	101	70.01	+	1.44	0.00094	0.0249	BP
nucleobase-containing compound transmembrane transporter activity (GO:0015932)	26	11	2.82	+	3.9	0.000591	0.0275	MF
carbohydrate derivative transmembrane transporter activity (GO:1901505)	24	10	2.6	+	3.84	0.00114	0.0384	MF
organic anion transmembrane transporter activity (GO:0008514)	60	21	6.5	+	3.23	2.43e-05	0.00148	MF
amino acid transmembrane transporter activity (GO:0015171)	38	13	4.12	+	3.16	0.000988	0.0346	MF
organic acid transmembrane transporter activity (GO:0005342)	46	15	4.99	+	3.01	0.000628	0.0268	MF
carboxylic acid transmembrane transporter activity (GO:0046943)	46	15	4.99	+	3.01	0.000628	0.0261	MF
aspartic-type endopeptidase activity (GO:0004190)	51	16	5.53	+	2.89	0.000595	0.0268	MF
aspartic-type peptidase activity (GO:0070001)	51	16	5.53	+	2.89	0.000595	0.0261	MF
oxidoreductase activity, acting on the CH-OH group of donors, NAD or NADP as acceptor (GO:0016616)	77	24	8.35	+	2.88	3.19e-05	0.00187	MF
oxidoreductase activity, acting on CH-OH group of donors (GO:0016614)	78	24	8.45	+	2.84	3.79e-05	0.00206	MF
coenzyme binding (GO:0050662)	49	15	5.31	+	2.82	0.00107	0.0368	MF
anion transmembrane transporter activity (GO:0008509)	90	26	9.75	+	2.67	5.14e-05	0.00271	MF
ribonucleotide binding (GO:0032553)	60	17	6.5	+	2.61	0.00142	0.0457	MF
small molecule binding (GO:0036094)	132	35	14.31	+	2.45	1.77e-05	0.00122	MF
cytoskeletal protein binding (GO:0008092)	83	22	9	+	2.45	0.000708	0.0272	MF
anion binding (GO:0043168)	138	36	14.96	+	2.41	1.51e-05	0.00108	MF
protein serine/threonine kinase activity (GO:0004674)	297	77	32.19	+	2.39	3.64e-10	4.78e-08	MF
nucleotide binding (GO:0000166)	85	22	9.21	+	2.39	0.000809	0.0297	MF
nucleoside phosphate binding (GO:1901265)	85	22	9.21	+	2.39	0.000809	0.029	MF
protein kinase activity (GO:0004672)	349	89	37.83	+	2.35	2.41e-11	4.76e-09	MF
structural molecule activity (GO:0005198)	180	45	19.51	+	2.31	4.17e-06	0.000329	MF
kinase activity (GO:0016301)	419	103	45.41	+	2.27	5.76e-12	1.51e-09	MF
phosphotransferase activity, alcohol group as acceptor (GO:0016773)	396	97	42.92	+	2.26	2.32e-11	5.24e-09	MF
transferase activity, transferring glycosyl groups (GO:0016757)	145	35	15.72	+	2.23	7.34e-05	0.00373	MF
structural constituent of ribosome (GO:0003735)	153	36	16.58	+	2.17	0.000106	0.00521	MF
enzyme regulator activity (GO:0030234)	170	40	18.42	+	2.17	3.63e-05	0.00205	MF
molecular function regulator (GO:0098772)	183	43	19.83	+	2.17	2.32e-05	0.00146	MF
inorganic molecular entity transmembrane transporter activity (GO:0015318)	235	55	25.47	+	2.16	2.07e-06	0.000181	MF
transmembrane transporter activity (GO:0022857)	384	89	41.62	+	2.14	1.8e-09	1.89e-07	MF
transporter activity (GO:0005215)	419	96	45.41	+	2.11	7.96e-10	8.97e-08	MF
transferase activity, transferring phosphorus-containing groups (GO:0016772)	485	111	52.56	+	2.11	3.3e-11	5.78e-09	MF
ion transmembrane transporter activity (GO:0015075)	241	55	26.12	+	2.11	3.01e-06	0.00025	MF
ion binding (GO:0043167)	232	51	25.14	+	2.03	1.9e-05	0.00125	MF
active transmembrane transporter activity (GO:0022804)	164	35	17.77	+	1.97	0.000681	0.0276	MF
transferase activity (GO:0016740)	1087	228	117.81	+	1.94	7.85e-18	3.1e-15	MF
cation transmembrane transporter activity (GO:0008324)	159	33	17.23	+	1.91	0.00136	0.0447	MF
heterocyclic compound binding (GO:1901363)	838	161	90.82	+	1.77	2.75e-10	3.95e-08	MF
organic cyclic compound binding (GO:0097159)	844	162	91.47	+	1.77	2.23e-10	3.52e-08	MF
molecular_function (GO:0003674)	4376	830	474.28	+	1.75	1.2e-51	9.45e-49	MF
catalytic activity, acting on a protein (GO:0140096)	844	160	91.47	+	1.75	6.23e-10	7.56e-08	MF
catalytic activity (GO:0003824)	2680	504	290.46	+	1.74	3.57e-29	1.88e-26	MF
binding (GO:0005488)	1492	275	161.7	+	1.7	4.52e-15	1.43e-12	MF
oxidoreductase activity (GO:0016491)	563	102	61.02	+	1.67	4.89e-06	0.000367	MF
nucleic acid binding (GO:0003676)	728	131	78.9	+	1.66	3.65e-07	3.6e-05	MF
DNA binding (GO:0003677)	406	73	44	+	1.66	0.000137	0.00657	MF
RNA binding (GO:0003723)	324	58	35.12	+	1.65	0.000704	0.0278	MF
hydrolase activity (GO:0016787)	841	143	91.15	+	1.57	1.54e-06	0.000143	MF
protein binding (GO:0005515)	528	86	57.23	+	1.5	0.000752	0.0283	MF
small-subunit processome (GO:0032040)	21	12	2.28	+	5.27	3.73e-05	0.000803	CC
preribosome (GO:0030684)	37	19	4.01	+	4.74	7.48e-07	2.1e-05	CC
cytosolic small ribosomal subunit (GO:0022627)	51	23	5.53	+	4.16	3.23e-07	9.47e-06	CC
cytosolic ribosome (GO:0022626)	137	56	14.85	+	3.77	4.55e-14	2.22e-12	CC
replication fork (GO:0005657)	23	9	2.49	+	3.61	0.00282	0.0421	CC
cytosolic large ribosomal subunit (GO:0022625)	85	33	9.21	+	3.58	1.86e-08	5.9e-07	CC
supramolecular polymer (GO:0099081)	57	21	6.18	+	3.4	1.3e-05	0.000329	CC
polymeric cytoskeletal fiber (GO:0099513)	57	21	6.18	+	3.4	1.3e-05	0.000318	CC
supramolecular fiber (GO:0099512)	57	21	6.18	+	3.4	1.3e-05	0.000307	CC
cyclin-dependent protein kinase holoenzyme complex (GO:0000307)	36	13	3.9	+	3.33	0.000655	0.0114	CC
microtubule (GO:0005874)	53	19	5.74	+	3.31	4.48e-05	0.000938	CC
nucleolus (GO:0005730)	69	23	7.48	+	3.08	1.94e-05	0.000443	CC
small ribosomal subunit (GO:0015935)	71	23	7.7	+	2.99	2.81e-05	0.000623	CC
ribosomal subunit (GO:0044391)	177	56	19.18	+	2.92	2.1e-10	8.08e-09	CC
trans-Golgi network (GO:0005802)	54	17	5.85	+	2.9	0.000394	0.00758	CC
large ribosomal subunit (GO:0015934)	106	33	11.49	+	2.87	1.79e-06	4.87e-05	CC
Golgi subcompartment (GO:0098791)	55	17	5.96	+	2.85	0.000469	0.0088	CC
microtubule cytoskeleton (GO:0015630)	72	22	7.8	+	2.82	8.53e-05	0.00169	CC
ribosome (GO:0005840)	185	56	20.05	+	2.79	1.1e-09	4.04e-08	CC
cytoskeleton (GO:0005856)	97	29	10.51	+	2.76	1.21e-05	0.000317	CC
protein kinase complex (GO:1902911)	45	13	4.88	+	2.67	0.00343	0.0502	CC
serine/threonine protein kinase complex (GO:1902554)	45	13	4.88	+	2.67	0.00343	0.0492	CC
vacuolar membrane (GO:0005774)	73	20	7.91	+	2.53	0.000644	0.0115	CC
Golgi apparatus (GO:0005794)	240	64	26.01	+	2.46	4.38e-09	1.53e-07	CC
intracellular non-membrane-bounded organelle (GO:0043232)	509	134	55.17	+	2.43	3.27e-17	2e-15	CC
non-membrane-bounded organelle (GO:0043228)	509	134	55.17	+	2.43	3.27e-17	1.84e-15	CC
vacuole (GO:0005773)	118	31	12.79	+	2.42	4.52e-05	0.000918	CC
plasma membrane (GO:0005886)	660	161	71.53	+	2.25	8.32e-18	6.09e-16	CC
cell periphery (GO:0071944)	763	181	82.69	+	2.19	7.88e-19	6.41e-17	CC
cytosol (GO:0005829)	538	127	58.31	+	2.18	1.8e-13	8.24e-12	CC
ribonucleoprotein complex (GO:1990904)	340	80	36.85	+	2.17	6.76e-09	2.25e-07	CC
supramolecular complex (GO:0099080)	108	25	11.71	+	2.14	0.00175	0.0278	CC
endoplasmic reticulum membrane (GO:0005789)	100	23	10.84	+	2.12	0.0021	0.0327	CC
nuclear outer membrane-endoplasmic reticulum membrane network (GO:0042175)	100	23	10.84	+	2.12	0.0021	0.032	CC
endomembrane system (GO:0012505)	550	123	59.61	+	2.06	1.24e-11	5.06e-10	CC
intrinsic component of plasma membrane (GO:0031226)	127	28	13.76	+	2.03	0.00154	0.0251	CC
bounding membrane of organelle (GO:0098588)	185	38	20.05	+	1.9	0.00064	0.0117	CC
membrane (GO:0016020)	1367	274	148.16	+	1.85	4.89e-19	4.47e-17	CC
intrinsic component of membrane (GO:0031224)	263	48	28.5	+	1.68	0.00147	0.0245	CC
cellular anatomical entity (GO:0110165)	4745	865	514.27	+	1.68	9.48e-48	2.31e-45	CC
cytoplasm (GO:0005737)	2451	446	265.64	+	1.68	3.29e-23	3.44e-21	CC
cellular_component (GO:0005575)	4835	878	524.02	+	1.68	5.62e-48	2.06e-45	CC
organelle (GO:0043226)	3113	554	337.39	+	1.64	5.04e-27	7.38e-25	CC
nuclear lumen (GO:0031981)	259	46	28.07	+	1.64	0.00346	0.0487	CC
nucleus (GO:0005634)	1396	247	151.3	+	1.63	6.23e-12	2.68e-10	CC
intracellular organelle (GO:0043229)	3048	538	330.35	+	1.63	1.87e-25	2.28e-23	CC
organelle membrane (GO:0031090)	344	60	37.28	+	1.61	0.00128	0.0219	CC
intracellular (GO:0005622)	3818	659	413.8	+	1.59	4.01e-29	7.33e-27	CC
protein-containing complex (GO:0032991)	1130	191	122.47	+	1.56	3.94e-08	1.2e-06	CC
membrane-bounded organelle (GO:0043227)	2849	472	308.78	+	1.53	1.4e-17	9.31e-16	CC
intracellular membrane-bounded organelle (GO:0043231)	2732	451	296.1	+	1.52	1.43e-16	7.5e-15	CC

## Sheet: Sheet1
		up-regulated DEGs
		WT	slha2.z	shared by WT and slh2a.z
	Biological process (BP)	62	186	61
	Molecular function (MF)	27	50	23
	Cellular component（CC)	34	71	31
		down-regulated DEGs
		WT	slha2.z	shared by WT and slh2a.z
	Biological process (BP)	125	136	100
	Molecular function (MF)	44	48	34
	Cellular component（CC)	30	51	26
