# Supplementary material for: The histone variant Sl_H2A.Z regulates carotenoid biosynthesis and gene expression during tomato fruit ripening
Source: Hortic Res. 2021 Apr 1;8:85. doi: 10.1038/s41438-021-00520-3 (PMC8012623; doi:10.1038/s41438-021-00520-3)
Supplement: Supplementary file 6 — Dataset 6 [file 41438_2021_520_MOESM6_ESM.xlsx]

## Sheet: Sheet1
	α-Carotene	α-Cryptoxanthin	β-Carotene	β-Cryptoxanthin	γ-Carotene	ε-Carotene	Apocarotenal	(E/Z)-Phytoene	Lutein	Neoxanthin	Zeaxanthin	Lycopene	Violaxanthin
WT_P_Ave	0.31625	0.04755	23.775	4.2475	1.2675	0.0281333	0.318	30.925	29.75	0.229	0.156675	58.35	0.6365
DM_P_Ave	0.39525	0.06265	29.1	4.725	1.34	0.0364	0.3295	33.6333	40.2	0.50825	0.27025	66.125	0.9585
p-Value (2-t-test)	0.0852815	0.119668	0.0123498	0.0437145	0.192513	0.0451649	0.118632	0.305615	0.00257501	0.000166097	0.124257	0.292513	0.00158448
WT_R_Ave	0.34925	0.194	28.725	10.8	1.265	0.0351333	0.3745	381.75	15.025	0.1295		67.8	0.2935
DM_R_Ave	0.461	0.18925	29.725	10.4	1.2375	0.0358	0.377	408.25	14.775	0.128		70.175	0.2465
p-Value (2-t-test)	0.0634538	0.412025	0.317776	0.145	0.392728	0.432053	0.380112	0.348045	0.439653	0.422795		0.414805	0.0683988
