# Supplementary material for: The histone variant Sl_H2A.Z regulates carotenoid biosynthesis and gene expression during tomato fruit ripening
Source: Hortic Res. 2021 Apr 1;8:85. doi: 10.1038/s41438-021-00520-3 (PMC8012623; doi:10.1038/s41438-021-00520-3)
Supplement: Supplementary file 7 — Dataset 7 [file 41438_2021_520_MOESM7_ESM.xlsx]

## Sheet: 工作表1
	Pirmer	sequence
SlPDS	Solyc03g123760qF	GAACCCTGTCGGCCTTTACA	qPCR
Solyc03g123760	Solyc03g123760qR	AGACAGCGCCTTCCATTGAA	qPCR
SlVDE	Solyc04g050930qF	AATGAGTGTGCAGTCTCCCG	qPCR
Solyc04g050930	Solyc04g050930qR	GAACACTGGGATCAGGCACA	qPCR
SlPSY1	Solyc03g031860qF	TACCCCGGCAGCCTTAGATA	qPCR
Solyc03g031860	Solyc03g031860qR	AGCACCATCGAGCATGTCAA	qPCR
SlZDS	Solyc05g009080qF	GATAGGCAAGCTGGGCAGAA	qPCR
Solyc05g009080	Solyc05g009080qR	TATCCCTCTGCAACCCTGGA	qPCR
SlCRTL	Solyc04g040190qF	TGGGTGGTCCACTTCCAGTA	qPCR
Solyc04g040190	Solyc04g040190qR	AACCGGTGGATGGATGAACC	qPCR
SlZEP	Solyc02g090890qF	GCCATGCAGCCTAATTTGGG	qPCR
Solyc02g090890	Solyc02g090890qR	GGCTTCCAGACTCTGCACTT	qPCR
	qPCR-Actin-F	TGTCCCTATTTACGAGGGTTATGC
	qPCR-Actin-R	AGTTAAATCACGACCAGCAAGAT
